# Supplementary material for: An in vivo genome‐wide shRNA screen identifies BCL6 as a targetable biomarker of paclitaxel resistance in breast cancer
Source: Mol Oncol. 2021 May 18;15(8):2046–64. doi: 10.1002/1878-0261.12964 (PMC8333778; doi:10.1002/1878-0261.12964)
Supplement: Supplementary file 2 — File S1. The shRNA screen data in an excel file. [file MOL2-15-2046-s001.xlsx]

## Sheet: Sheet1
Barcode ID	ProbeName	N1	N2	N3	N4	N5	N6	Average fold change	St.dev	P-value	pGIPZ Oligo ID	All Human RNA Accessions	Human Refseq RNA Accessions	Human Genbank RNA Accessions	Human Refseq Genomic Accessions	Human Gene IDs	Human Gene Symbols	Human Gene Aliases
OBS_BC_221154	OBS_BC_221154	-6.1304	-6.56701	-6.00167	-1.73837	-4.10948	-2.14076	-4.44795	2.12201	0.00366257	V2LHS_150623	NM_001829, NM_173872, AB019542, AF029346, AF172729, AK127483, AM392951, BC146697, BX647119, X78520	NM_001829, NM_173872	AB019542, AF029346, AF172729, AK127483, AM392951, BC146697, BX647119, X78520	NT_022792, NT_113802	1182	CLCN3	ClC-3, CLC3
OBS_BC_206880	OBS_BC_206880	-5.27369	-5.89535	-2.08679	-2.2027	-4.61323	-6.03562	-4.35123	1.86907	0.00187433	V2LHS_73435	NM_014723, AB002372, AF187733, BC035788	NM_014723	AB002372, AF187733, BC035788	NT_011387, NW_001838652, NW_927317	9751	SNPH	bA314N13.5, KIAA0374, MGC46096
OBS_BC_208593	OBS_BC_208593	-5.22139	-5.47105	-4.41465	-3.27604	-3.10523	-4.48868	-4.32951	1.36935	0.000113311	V2LHS_229617	NM_016129, AF100757, AK001148, AK001210, AK024005, AK094238, AK223178, BC004302, BC009292, BC093007, CR595705, CR600458, CR600599, CR605209, CR607122, CR609378, CR620449, CR620923, CR625192	NM_016129	AF100757, AK001148, AK001210, AK024005, AK094238, AK223178, BC004302, BC009292, BC093007, CR595705, CR600458, CR600599, CR605209, CR607122, CR609378, CR620449, CR620923, CR625192	NW_001838915, NW_922162	51138	COPS4	CSN4, MGC10899, MGC15160
OBS_BC_223160	OBS_BC_223160	0.622	-5.06094	-3.08361	-4.5202	-5.31133	-6.56818	-3.98704	1.83414	0.0118116	V2LHS_23987	NM_003745, AB005043, AK127621, U88326	NM_003745	AB005043, AK127621, U88326	NT_010393, NW_001838343, NW_926018	8651	SOCS1	CIS1, CISH1, JAB, SOCS-1, SSI-1, SSI1, TIP3
OBS_BC_233637	OBS_BC_233637	-5.06167	-2.87629	-5.5873	-3.96912	-2.82772	-1.85938	-3.69691	1.96518	0.00147763	V2LHS_83958	NM_000113, AF007871, AK056062, AK075343, AK130769, AK294677, AK314505, BC000674, BT006931, CR602179, CR612940, CR622117, CR623187, DQ892657, DQ895897	NM_000113	AF007871, AK056062, AK075343, AK130769, AK294677, AK314505, BC000674, BT006931, CR602179, CR612940, CR622117, CR623187, DQ892657, DQ895897	NG_008049, NT_008470, NW_001839239, NW_924573	1861	TOR1A	DQ2, DYT1
OBS_BC_223139	OBS_BC_223139	-6.35366	-0.866606	-6.02118	-3.96548	-5.14874	0.336556	-3.66985	2.1156	0.0234092	V2LHS_115618	NM_016370, AK313425, BC041336, BC070069, BC093756, BC093758	NM_016370	AK313425, BC041336, BC070069, BC093756, BC093758	NT_011651, NW_001842389, NW_927716	51209	RAB9B	RAB9L
OBS_BC_247146	OBS_BC_247146	4.81594	-6.08423	-5.26545	-4.15167	-4.87781	-6.30154	-3.64413	3.41007	0.0879771	V2LHS_199969	NM_014433, AF133587, AK310327, BC008986, CR456567, CU013167, CU013455	NM_014433	AF133587, AK310327, BC008986, CR456567, CU013167, CU013455	AC_000065, AC_000154, NC_000022, NT_011520, NW_001838745, NW_927628	27156	RTDR1	MGC16968
OBS_BC_246207	OBS_BC_246207	-0.0190697	-6.74543	-6.08614	-3.8262	0.0196304	-5.17343	-3.63844	3.48392	0.0305585	V2LHS_117204	NM_001005474, NM_031419, AB037925, AF548362, AK054787, AK091782, BC014587, BC060800, DQ224339	NM_001005474, NM_031419	AB037925, AF548362, AK054787, AK091782, BC014587, BC060800, DQ224339	NW_001838881, NW_921807	64332	NFKBIZ	FLJ30225, FLJ34463, IKBZ, INAP, MAIL
OBS_BC_223526	OBS_BC_223526	-6.31114	0.691844	-5.6474	-4.84656	-4.8666	-0.473029	-3.57548	2.81915	0.0304419	V2LHS_151916	NM_002440, AF104243, BC033030, DQ891259, DQ894445, U89293	NM_002440	AF104243, BC033030, DQ891259, DQ894445, U89293	NT_032977, NW_001838579, NW_921351	4438	MSH4	-
OBS_BC_241221	OBS_BC_241221	-2.64476	-7.27314	-6.28876	-4.45995	-0.148708	-0.60237	-3.56961	2.7987	0.0310695	V2LHS_59247	NM_020633, AK094452, BG167434	NM_020633	AK094452	NT_011109, NW_001838501, NW_927284	57191	VN1R1	V1RL1, VNR19I1, ZVNH1, ZVNR1
OBS_BC_216774	OBS_BC_216774	-6.46843	0.986502	-5.96806	-4.05638	-5.17376	-0.510448	-3.53176	2.86584	0.0371334	V2LHS_137509	NM_025228, AK122792, AK125601, AK225762, AK312755, BC130417, BX648450, CR609673	NM_025228	AK122792, AK125601, AK225762, AK312755, BC130417, BX648450, CR609673	NT_021877, NW_001838537, NW_926794	80342	TRAF3IP3	DJ434O14.3, FLJ44151, MGC117354, MGC163289, T3JAM
OBS_BC_252571	OBS_BC_252571	-6.46782	-5.42044	-5.6787	-4.2662	-2.64776	3.4381	-3.50714	3.216	0.0653818	V2LHS_154418	NM_017481, AF230481, BC036743, EU176244	NM_017481	AF230481, BC036743, EU176244	NT_009237, NW_001838021, NW_925006	50613	UBQLN3	TUP-1
OBS_BC_241588	OBS_BC_241588	-1.58837	-6.18164	0.617883	-2.67804	-4.58918	-6.59224	-3.50193	3.10307	0.0280213	V2LHS_69869	NM_001031685, NM_005426, AJ318888, AK294432, AK294964, AK295378, BC040247, BC058918, U09582, U58334	NM_001031685, NM_005426	AJ318888, AK294432, AK294964, AK295378, BC040247, BC058918, U09582, U58334	NT_004559, NW_001838539, NW_926794	7159	TP53BP2	53BP2, ASPP2, BBP, p53BP2, PPP1R13A
OBS_BC_229552	OBS_BC_229552	-0.474278	-5.90085	-5.87361	-1.93626	-0.6717	-5.94387	-3.46676	2.63186	0.0261579
OBS_BC_210180	OBS_BC_210180	-0.897409	-6.55199	-5.72294	-1.21169	-1.65146	-4.50521	-3.42345	2.47951	0.0195356	V2LHS_154990	NM_017646, AF074918, AK000068, AK074222, AK223478, AY303390, BC010741, BC107569, CR604485, CR614254	NM_017646	AF074918, AK000068, AK074222, AK223478, AY303390, BC010741, BC107569, CR604485, CR614254	NT_032977, NW_001838577, NW_921351	54802	TRIT1	FLJ20061, IPT, MGC149242, MGC149243, MOD5
OBS_BC_243980	OBS_BC_243980	-1.90031	-5.82505	-3.60847	-3.61438	-4.27952	-1.30929	-3.42284	2.00044	0.00367927	V2LHS_222796	NM_004118	NM_004118	-	NT_028392, NW_001838664, NW_927339	2307	FOXS1	FKHL18, FREAC10, MGC4544
OBS_BC_204578	OBS_BC_204578	0.118201	-6.06675	-5.45777	-3.32119	-4.73738	-1.03162	-3.41608	2.01104	0.0202464	V2LHS_243599	NM_012328, AF083247, AF093824, AK092204, AL080081, AY359045, BC028912, CR533475, CR613647, CR618176, CR624093	NM_012328	AF083247, AF093824, AK092204, AL080081, AY359045, BC028912, CR533475, CR613647, CR618176, CR624093	NT_007933, NT_079596, NW_001839071, NW_923640	4189	DNAJB9	DKFZp564F1862, ERdj4, MDG1, MST049, MSTP049
OBS_BC_254702	OBS_BC_254702	-3.57632	-5.99065	-5.49041	-1.97278	-2.68698	-0.658107	-3.39587	2.18055	0.00990334	V2LHS_116278	NM_022897, AF222747, AJ288952, AJ288953, AJ288954, AJ288955, AK027880, AK057478, AK315159, BC148559	NM_022897	AF222747, AJ288952, AJ288953, AJ288954, AJ288955, AK027880, AK057478, AK315159, BC148559	-	64901	RANBP17	FLJ32916
OBS_BC_251385	OBS_BC_251385	-5.67179	-0.49361	-5.06841	-3.92037	0.344711	-5.44862	-3.37635	2.25742	0.0259189	V2LHS_43470	AK074447, AL832927, CR597598	-	AK074447, AL832927, CR597598	NW_001838533, NW_926128	5768, 200058	FLJ23867, QSOX1	FLJ34858, Q6, QSCN6
OBS_BC_200689	OBS_BC_200689	-6.00404	-3.03505	-5.19356	-4.29398	0.621425	-2.15314	-3.34306	2.40302	0.0188042	V2LHS_206541	NM_015482, NM_021945, AK308282, AK308943, BC038748, BC040876, BC128580, BC128581	NM_015482, NM_021945	AK308282, AK308943, BC038748, BC040876, BC128580, BC128581	NT_034880, NW_001838972, NW_922984	63027	SLC22A23	C6orf85, DKFZp434F011, FLJ22174
OBS_BC_231268	OBS_BC_231268	-4.76831	-2.71443	-2.67584	-3.72642	-3.93592	-2.07703	-3.31633	1.74794	0.000452043	V2LHS_229032	NM_001160, NM_013229, NM_181861, NM_181868, NM_181869, AB007873, AB103079, AF013263, AF134397, AF149794, AJ243003, AJ243004, AJ243005, AJ243006, AJ243007, AJ243008, AJ243009, AJ243010, AJ243011, AJ243048, AJ243107, AK307509, BC136531, BC136532, BC150255, EF560718	NM_001160, NM_013229, NM_181861, NM_181868, NM_181869	AB007873, AB103079, AF013263, AF134397, AF149794, AJ243003, AJ243004, AJ243005, AJ243006, AJ243007, AJ243008, AJ243009, AJ243010, AJ243011, AJ243048, AJ243107, AK307509, BC136531, BC136532, BC150255, EF560718	NT_019546, NW_001838061, NW_925395	317	APAF1	CED4, DKFZp781B1145
OBS_BC_221623	OBS_BC_221623	-5.5451	0.537472	-6.57957	-0.0839615	-4.51242	-3.29475	-3.24639	2.07367	0.0411149	V2LHS_177705	NM_032821, XM_001718124, AB058767, AK027571	NM_032821, XM_001718124	AB058767, AK027571	NT_010498, NW_001838310	54768, 790898, 100134057	HYDIN, HYDIN2, LOC100134057	DKFZp434D0513, DKFZp434L0850, FLJ12871, FLJ14665, HYDIN1, KIAA1864, KIAA1864
OBS_BC_222930	OBS_BC_222930	-6.13657	-1.69355	-5.35579	-0.917253	-0.34699	-4.97454	-3.23745	2.59982	0.0258666	V2LHS_213782	NM_005915, AK312575, BC020268, BC032374, D84557, U46838	NM_005915	AK312575, BC020268, BC032374, D84557, U46838	NG_008104, NG_008958, NT_022135, NW_001838859, NW_921585	4175	MCM6	MCG40308, Mis5, P105MCM
OBS_BC_222614	OBS_BC_222614	-2.78499	-3.94412	-3.878	-2.0938	-3.80408	-2.84589	-3.22515	1.78192	0.000142869	V2LHS_152590	NM_001018049, NM_002571, AK304657, AK311007, AK311813, BC069451, BC069562, BC112304, BC113728, CR598196, CR606504, J04129, M61886	NM_001018049, NM_002571	AK304657, AK311007, AK311813, BC069451, BC069562, BC112304, BC113728, CR598196, CR606504, J04129, M61886	NT_019501, NW_001839244, NW_924573	5047	PAEP	GD, GdA, GdF, GdS, MGC138509, MGC142288, PAEG, PEP, PP14
OBS_BC_248849	OBS_BC_248849	-5.23711	-2.2482	-3.54221	-0.102177	-3.30136	-4.87861	-3.21828	1.36486	0.00847091	V2LHS_24368	NM_004377, NM_152245, NM_152246, NM_152247, NM_152253, AB051457, AK223174, AK291316, BC131570, BC142954, BC143071, BC150318, CR619413, D87812, U62733, U66828, Y08682, Y08683	NM_004377, NM_152245, NM_152246, NM_152247, NM_152253	AB051457, AK223174, AK291316, BC131570, BC142954, BC143071, BC150318, CR619413, D87812, U62733, U66828, Y08682, Y08683	AC_000065, AC_000154, NC_000022, NG_003100, NT_011526, NW_001838756, NW_927650	1120, 1375	CHKB, CPT1B	CHETK, CHKL, CKEKB, CPT1-M, EKB, KIAA1670, M-CPT1, MCCPT1
OBS_BC_225197	OBS_BC_225197	-5.48742	-5.38014	-5.07103	-2.32745	-1.98847	1.05874	-3.1993	2.16267	0.0296951	V2LHS_99237	NM_031212, AF267854, AF327402, AF327403, AJ303077, AJ303078, AK056782, AL831943, BC047312, BC058937, BC064541, BC076399, BC094821, CR590395, CR591608, CR601812, CR601821, CR605062	NM_031212	AF267854, AF327402, AF327403, AJ303077, AJ303078, AK056782, AL831943, BC047312, BC058937, BC064541, BC076399, BC094821, CR590395, CR591608, CR601812, CR601821, CR605062	NT_030059, NW_001838006, NW_924884	81894	SLC25A28	DKFZp547C109, MFRN2, MRS3/4, MRS4L, NPD016
OBS_BC_241212	OBS_BC_241212	-2.52879	-1.44003	-5.57521	-4.69133	1.02495	-5.8324	-3.1738	2.52341	0.0341996	V2LHS_68478	NM_004821, AF061756, BC021190, CR623464, EU446688	NM_004821	AF061756, BC021190, CR623464, EU446688	NT_029289, NW_001838953, NW_922784	9421	HAND1	bHLHa27, eHand, Hxt, Thing1
OBS_BC_254260	OBS_BC_254260	-6.33137	-5.91631	-0.534161	-3.63942	-1.79678	-0.809169	-3.1712	2.49277	0.0280164	V2LHS_16941	NM_004484, AK222761, AK222766, AK300168, AK310689, BC035972, DQ349137, DQ349138, DQ893658, DQ895822, L47125, L47176, U50410, Z37987	NM_004484	AK222761, AK222766, AK300168, AK310689, BC035972, DQ349137, DQ349138, DQ893658, DQ895822, L47125, L47176, U50410, Z37987	NT_011786, NW_001842400, NW_927721	2719	GPC3	DGSX, OCI-5, SDYS, SGB, SGBS, SGBS1
OBS_BC_246645	OBS_BC_246645	-3.22358	-4.72084	1.50306	-2.44508	-4.21299	-5.85321	-3.15877	2.43501	0.0297848	V2LHS_239943	NM_004436, NM_207042, NM_207043, NM_207044, NM_207045, NM_207046, NM_207047, NM_207168, AF067170, AF157509, AF157510, AK001981, AK057673, AK290064, BC000436, BC004461, BC068544, BC069208, CR457130, CR536578, CR590415, CR594109, CR595679, CR596966, CR597326, CR607294, CR607991, CR612382, CR615330, CR622565, CR622963, CR623058, CR749580, EU832303, EU832387, X99906, AL711949, BE799496, BQ883543, BU0…	NM_004436, NM_207042, NM_207043, NM_207044, NM_207045, NM_207046, NM_207047, NM_207168	AF067170, AF157509, AF157510, AK001981, AK057673, AK290064, BC000436, BC004461, BC068544, BC069208, CR457130, CR536578, CR590415, CR594109, CR595679, CR596966, CR597326, CR607294, CR607991, CR612382, CR615330, CR622565, CR622963, CR623058, CR749580, EU832303, EU832387, X99906	NG_002495, NT_026437, NW_001838113, NW_001838529, NW_925561, NW_925683	2029	ENSA	MGC4319, MGC78563, MGC8394
OBS_BC_220786	OBS_BC_220786	-5.62352	-4.57653	-5.29621	-3.63515	1.20957	-0.907955	-3.1383	2.52417	0.0368969	V2LHS_214111	NM_006320, AJ002030, AK091741, AK094949, AK131272, BC016692, BC092478, CR596011, CR602377, CR603076, CR605848, CR608683, CR615672	NM_006320	AJ002030, AK091741, AK094949, AK131272, BC016692, BC092478, CR596011, CR602377, CR603076, CR605848, CR608683, CR615672	NW_001838920	10424	PGRMC2	DG6, PMBP
OBS_BC_239867	OBS_BC_239867	-4.28502	-4.6802	-2.57691	-1.90982	-3.00861	-2.27952	-3.12335	1.98396	0.00102487	V2LHS_271606	NM_001130845, NM_001134738, NM_001706, BC142705, BC146796, BC150184, BX649185	NM_001130845, NM_001134738, NM_001706	BC142705, BC146796, BC150184, BX649185	NG_007149, NW_921807	604	BCL6	BCL5, BCL6A, LAZ3, ZBTB27, ZNF51
OBS_BC_216581	OBS_BC_216581	-5.48092	-1.34278	0.00813622	-1.88319	-3.9311	-6.07807	-3.11799	1.80215	0.025474	V2LHS_278591	NM_003009, AF015283, AK026717, AK091604, BC000581, BC032546, BC039597, BC047893, CR597656, CR615311, CR617899, U67171	NM_003009	AF015283, AK026717, AK091604, BC000581, BC032546, BC039597, BC047893, CR597656, CR615311, CR617899, U67171	NT_011109, NW_001838496, NW_927217	6415	SEPW1	selW
OBS_BC_209291	OBS_BC_209291	-0.839315	-5.8797	-2.73596	0.00717926	-4.16595	-4.89101	-3.08413	2.26487	0.0226219	V2LHS_16984	NM_003825, NM_130798, AJ011915, BC000148, BC003686, BC022890, CR608285	NM_003825, NM_130798	AJ011915, BC000148, BC003686, BC022890, CR608285	NT_008583, NT_010194, NW_001837986, NW_001838214, NW_924796, NW_925840	8773	SNAP23	HsT17016, SNAP23A, SNAP23B
OBS_BC_207744	OBS_BC_207744	-6.0841	2.28929	-0.979641	-4.90309	-4.80034	-3.98489	-3.07713	2.63429	0.0617155	V2LHS_77538	NM_006877, BC008281, CR594139, CR610393, EU831974, EU832067, M24470	NM_006877	BC008281, CR594139, CR610393, EU831974, EU832067, M24470	NT_007592, NW_001838973, NW_922984	2766	GMPR	GMPR1
OBS_BC_241427	OBS_BC_241427	-3.50401	-4.47551	-2.02795	-0.470527	-3.46764	-4.48656	-3.07203	2.36526	0.0047861	V2LHS_31887	NM_001130182, NM_001130183, NM_018602, AK025069, AK096616, AK098079, AL133096, AL133432, BX648710	NM_001130182, NM_001130183, NM_018602	AK025069, AK096616, AK098079, AL133096, AL133432, BX648710	NT_010194, NW_001838219, NW_925907	55466	DNAJA4	MST104, MSTP104, PRO1472
OBS_BC_216548	OBS_BC_216548	-6.26755	-5.75562	-5.36446	-3.30954	3.01133	-0.663105	-3.05816	2.65785	0.0933425	V2LHS_36415	NM_004734, AB002367, AK311183, AK311195, AK311434, AK311438, BC152456, BC160043, BI824620	NM_004734	AB002367, AK311183, AK311195, AK311434, AK311438, BC152456, BC160043	NT_024524, NW_001838072, NW_925473	9201	DCLK1	DCAMKL1, DCDC3A, DCLK, KIAA0369
OBS_BC_250616	OBS_BC_250616	-2.0273	-2.78142	0.526274	-4.48697	-4.23966	-5.24497	-3.04234	2.82425	0.0166294	V2LHS_218665	NM_002602, BX537414, BX647779, M36476, BQ639341	NM_002602	BX537414, BX647779, M36476	NT_024871, NW_001838458, NW_926918	5148	PDE6G	DKFZp686C0587, MGC125749, PDEG
OBS_BC_236194	OBS_BC_236194	-1.32919	-5.98903	-4.83183	0.299581	-4.33232	-2.06368	-3.04108	2.14933	0.0264293	Not Available (V2LHS_133196)	NM_002153, AK223001, AK313109, BC009581, BC059170, CR590260, CR591324, CR591737, CR595269, CR595758, CR599647, CR600847, CR601534, CR614043, CR615010, CR623916, CR624530, DQ893100, DQ896372, L11708	NM_002153	AK223001, AK313109, BC009581, BC059170, CR590260, CR591324, CR591737, CR595269, CR595758, CR599647, CR600847, CR601534, CR614043, CR615010, CR623916, CR624530, DQ893100, DQ896372, L11708	NT_010498, NW_001838328, NW_926528	3294	HSD17B2	EDH17B2, HSD17, SDR9C2
OBS_BC_242196	OBS_BC_242196	-3.99966	-6.35091	-2.29482	-0.42575	-3.36783	-1.77482	-3.03563	2.12327	0.0150615	V2LHS_67898	NM_004853, AF036715, AF115323, BC009713, BT007319, DQ890985, DQ894161	NM_004853	AF036715, AF115323, BC009713, BT007319, DQ890985, DQ894161	NT_010718, NW_001838403, NW_926584	9482	STX8	CARB
OBS_BC_239666	OBS_BC_239666	-5.49925	0.757244	-4.98892	-3.55611	-3.77253	-1.12699	-3.03109	2.12578	0.0269293	V2LHS_156587	NM_018264, XM_001715967, XR_015176, XR_015229, XR_041925, AK001762, BC015591, BC042156, BC051888	NM_018264, XM_001715967, XR_015176, XR_015229, XR_041925	AK001762, BC015591, BC042156, BC051888	NG_007277, NT_007758, NT_079593, NW_001839038, NW_001839039, NW_923417, NW_923462	55253, 441250, 650433	LOC650433, TYW1, TYW1B	FLJ10900, MGC23001, MGC60291, MGC87315, NCRNA00069, RSAFD1, RSAFD2, TYW1A, YPL207W
OBS_BC_220064	OBS_BC_220064	-2.0442	-5.03621	-3.00711	-3.04316	-4.30271	-0.709191	-3.02376	1.92426	0.004969	V2LHS_57566	NM_006257, AK293935, AK308099, AK312411, AY702977, BC101465, BC113359, BX647657, L01087, L07032	NM_006257	AK293935, AK308099, AK312411, AY702977, BC101465, BC113359, BX647657, L01087, L07032	NT_077569, NW_001837931, NW_924584	5588	PRKCQ	MGC126514, MGC141919, nPKC-theta, PRKCT
OBS_BC_222437	OBS_BC_222437	0.0865326	0.499713	-3.6888	-4.68523	-4.71868	-5.5651	-3.01193	2.0588	0.0378286	V2LHS_171693	NM_001093771, NM_003330, NM_182729, NM_182742, NM_182743, AF077367, AF208018, AK128515, AK226071, AK308881, AK312262, AY057105, BC018122, BT019640, CR536506, D88687, S79851, X91247	NM_001093771, NM_003330, NM_182729, NM_182742, NM_182743	AF077367, AF208018, AK128515, AK226071, AK308881, AK312262, AY057105, BC018122, BT019640, CR536506, D88687, S79851, X91247	NT_019546, NW_001838061, NW_925395	7296	TXNRD1	GRIM-12, MGC9145, TR, TR1, TRXR1, TXNR
OBS_BC_254872	OBS_BC_254872	0.395487	-5.4826	-5.58174	-4.20866	-4.66727	1.51787	-3.00449	2.75733	0.0655064	V2LHS_157824	NM_001077204, NM_024790, AM156947, BC022867, BX649147	NM_001077204, NM_024790	AM156947, BC022867, BX649147	NT_008183, NT_024524, NW_001838081, NW_001839132, NW_923929, NW_925495	79848	CSPP1	CSPP, FLJ22490, FLJ38886
OBS_BC_249602	OBS_BC_249602	-0.432127	-6.39507	-6.11459	-0.68179	-4.44903	0.179448	-2.98219	2.92968	0.0598105	V2LHS_203505	NM_002154, AB023420, AB209151, AK294859, AK295847, AK300050, AK300770, AK303382, AK304578, AK311125, AK311135, AK311224, AK311299, AK311422, AK311465, AK311466, AK311471, AK311615, AK311632, BC110861, BC126122, BC126124, CR601827, L12723, X67643	NM_002154	AB023420, AB209151, AK294859, AK295847, AK300050, AK300770, AK303382, AK304578, AK311125, AK311135, AK311224, AK311299, AK311422, AK311465, AK311466, AK311471, AK311615, AK311632, BC110861, BC126122, BC126124, CR601827, L12723, X67643	NT_034772, NW_001838952, NW_922784	3308	HSPA4	APG-2, HS24/P52, hsp70, hsp70RY, MGC131852, RY
OBS_BC_244747	OBS_BC_244747	-6.18108	-0.675491	-5.12887	1.06251	-2.27404	-4.6721	-2.97818	2.78438	0.049247	V2LHS_253318	NM_007253, AF133298, AK096809, AK300530, AK300539, AK314685, BC146322, BC156576	NM_007253	AF133298, AK096809, AK300530, AK300539, AK314685, BC146322, BC156576	NG_008068, NT_011295, NW_001838484, NW_927195	11283	CYP4F8	CPF8, CYPIVF8
OBS_BC_200121	OBS_BC_200121	-2.77703	-1.3668	1.17696	-4.56507	-4.87467	-5.37913	-2.96429	2.55236	0.0345858	V2LHS_114582	NM_015678, AF467288, AK001059	NM_015678	AF467288, AK001059	-	26960	NBEA	BCL8B, LYST2
OBS_BC_221675	OBS_BC_221675	1.19203	-6.72122	-1.00626	-3.05056	-3.86862	-4.29733	-2.95866	2.51552	0.0462595	V2LHS_133454	NM_002208, BC113436, BC117207, L25851	NM_002208	BC113436, BC117207, L25851	NT_010718, NW_001838403, NW_926584	3682	ITGAE	CD103, HUMINAE, MGC141996
OBS_BC_248607	OBS_BC_248607	-4.61144	-5.25041	-0.288906	-3.55701	0.12486	-4.15712	-2.95667	2.4166	0.0253504	V2LHS_203023	NM_015078, AB020668, AK301698, AY172737, BC064632, BX649003	NM_015078	AB020668, AK301698, AY172737, BC064632, BX649003	NW_921807	23101	MCF2L2	DKFZp686K0690, FLJ42509, KIAA0861
OBS_BC_239794	OBS_BC_239794	-2.37223	-5.612	-4.80271	4.30123	-4.26284	-4.95414	-2.95045	2.94783	0.109644	V2LHS_30621	NM_018656, AF148713, AK289645, AY358943, BC008412, BC021103, BC030504, BC049192	NM_018656	AF148713, AK289645, AY358943, BC008412, BC021103, BC030504, BC049192	NT_029419, NW_001838060, NW_925395	55508	SLC35E3	BLOV1
OBS_BC_253593	OBS_BC_253593	-2.13858	-2.57744	-2.62013	-2.60335	-3.75346	-3.9961	-2.94818	2.55733	0.000196902	V2LHS_99882	NM_133375, AB075835, AK095407, AK295392, DQ893470, EU176766	NM_133375	AB075835, AK095407, AK295392, DQ893470, EU176766	NT_010194, NW_001838218, NW_925884	115752	DIS3L	FLJ38088, KIAA1955, MGC4562
OBS_BC_254815	OBS_BC_254815	-6.39761	0.0575924	-3.87856	-2.49434	-2.2719	-2.62094	-2.93429	1.51762	0.0196076	V2LHS_76776	NM_000233, BC156303, BC157028, M63108, M73746, S57793	NM_000233	BC156303, BC157028, M63108, M73746, S57793	NG_008193, NT_022184, NW_927719	3973	LHCGR	FLJ41504, LCGR, LGR2, LH/CG-R, LH/CGR, LHR, LHRHR, LSH-R
OBS_BC_208463	OBS_BC_208463	-1.68178	-1.846	-5.38775	0.281149	-3.39171	-5.56647	-2.93209	2.10664	0.0258235	V2LHS_112702	NM_001223, NM_033292, NM_033293, NM_033294, AK223503, AK290114, AK290122, AK301037, AK310059, AK313516, AY660536, BC041689, BC062327, CR592117, M87507, U13697, U13698, U13699, X65019	NM_001223, NM_033292, NM_033293, NM_033294	AK223503, AK290114, AK290122, AK301037, AK310059, AK313516, AY660536, BC041689, BC062327, CR592117, M87507, U13697, U13698, U13699, X65019	NT_033899, NW_001838042, NW_925173	834	CASP1	ICE, IL1BC, P45
OBS_BC_242457	OBS_BC_242457	-6.05998	-0.597289	-4.70578	-4.24884	-1.33738	-0.643115	-2.93207	2.21865	0.0287325	V2LHS_153291	NM_003096, XM_001721182, XM_001721497, XM_001721594, XR_038055, XR_038056, XR_038699, BC000070, BC035103, BC066302, BC070166, BC071880, BC106055, X85373	NM_003096, XM_001721182, XM_001721497, XM_001721594, XR_038055, XR_038056, XR_038699	BC000070, BC035103, BC066302, BC070166, BC071880, BC106055, X85373	NT_010966, NT_022171, NT_022184, NW_001838468, NW_001838822, NW_921374, NW_927106, NW_927719	6637, 100130003, 100132457	LOC100130003, LOC100132457, SNRPG	MGC117317, SMG
OBS_BC_243327	OBS_BC_243327	-4.42682	-4.9854	0.251489	1.24774	-4.18178	-5.48495	-2.92995	2.52321	0.0563718	V2LHS_273469	NM_000996, AK026542, AY871273, BC001037, BC010949, BC017093, BC061890, CR621442, X52966	NM_000996	AK026542, AY871273, BC001037, BC010949, BC017093, BC061890, CR621442, X52966	NT_029928, NW_001838890, NW_921884	6165	RPL35A	-
OBS_BC_221277	OBS_BC_221277	0.482604	-7.37585	-0.602232	-2.23727	-1.87548	-5.89771	-2.91766	2.85026	0.067599	V2LHS_35745	NM_020422, AF070596, AK074667, AK293557, BC015812, BX647512, CR596615	NM_020422	AF070596, AK074667, AK293557, BC015812, BX647512, CR596615	NT_010393, NW_001838381, NW_926184	57146	TMEM159	PROMETHIN
OBS_BC_201259	OBS_BC_201259	-4.76596	-5.53893	0.610303	-4.04721	-0.1549	-3.58369	-2.9134	2.68522	0.0372354	V2LHS_50664	NM_001015887, NM_152538, AB071618, AB079879, AK097667, AK122611, AK292387, AK296503, AL834256, AY358141, BC034411, EU832315, EU832400	NM_001015887, NM_152538	AB071618, AB079879, AK097667, AK122611, AK292387, AK296503, AL834256, AY358141, BC034411, EU832315, EU832400	NW_001838881, NW_921807	152404	IGSF11	BT-IgSF, CXADRL1, Igsf13, MGC35227, VSIG3
OBS_BC_253767	OBS_BC_253767	-2.04524	-2.09263	-6.27307	0.241198	-5.53379	-1.71746	-2.9035	2.3941	0.0354887	V2LHS_15716	NM_145177, AJ293620	NM_145177	AJ293620	NT_011757, NT_113973, NW_001842356, NW_927700	207063	DHRSX	CXorf11, DHRS5X, DHRS5Y, DHRSXY, DHRSY, SDR46C1
OBS_BC_258483	OBS_BC_258483	-5.52477	-2.20239	1.05651	-3.47388	-3.60573	-3.66583	-2.90268	2.24431	0.0235785	V2LHS_223164	NM_002727, BC015516, CR603277, CR609954, CR610350, CR612769, CR616782, CR626092, CR626802, X17042	NM_002727	BC015516, CR603277, CR609954, CR610350, CR612769, CR616782, CR626092, CR626802, X17042	NT_008583, NW_001837986, NW_924796	5552	SRGN	FLJ12930, MGC9289, PPG, PRG, PRG1
OBS_BC_253511	OBS_BC_253511	-4.30592	-2.63392	-2.17601	-2.3275	-4.81762	-1.10369	-2.89411	1.76448	0.00389062	V2LHS_254510	NM_014228, AK096607, AK308895, AK312309, BC069631, BC093785, BC113425, S80071	NM_014228	AK096607, AK308895, AK312309, BC069631, BC093785, BC113425, S80071	NT_029289, NW_001838953, NW_922784	6534	SLC6A7	PROT
OBS_BC_248170	OBS_BC_248170	-0.706476	-5.73332	0.052488	-4.22267	-5.10022	-1.61458	-2.88746	1.8974	0.0339002	V2LHS_56338	NM_001135218, NM_005644, CR590266, U57693	NM_001135218, NM_005644	CR590266, U57693	NT_004610, NW_001838576, NW_921351	6883	TAF12	TAF2J, TAFII20
OBS_BC_246222	OBS_BC_246222	4.77985	-5.3052	-4.86367	-3.48298	-3.59861	-4.7772	-2.87463	3.05655	0.124633	V2LHS_70427	NM_080678, AK290063, AK294107, AK297502, AK303094, CR620417	NM_080678	AK290063, AK294107, AK297502, AK303094, CR620417	NT_005120, NW_001838870, NW_921618	140739	UBE2F	MGC18120, NCE2
OBS_BC_239768	OBS_BC_239768	3.9667	-6.06291	-5.28719	-4.13099	-4.55175	-1.14173	-2.86798	3.60747	0.11963	Not Available (V2LHS_171608)	NM_003315, AB209834, AK291047, AK296602, AK298860, AK308016, AM393511, BC011837, BC033772, BX647209, CR594610, CR615988, DQ893064, DQ896317	NM_003315	AB209834, AK291047, AK296602, AK298860, AK308016, AM393511, BC011837, BC033772, BX647209, CR594610, CR615988, DQ893064, DQ896317	-	7266	DNAJC7	DANJC7, DJ11, TPR2, TTC2
OBS_BC_249293	OBS_BC_249293	-6.40755	-3.99615	-1.80966	0.260129	-5.13463	-0.114473	-2.86705	3.12772	0.0502235	V2LHS_18106	NM_001135823, NM_005086, AK092925, AL136756	NM_001135823, NM_005086	AK092925, AL136756	NT_009714, NW_001838052, NW_925328	8082	SSPN	DAGA5, KRAG, nanospan, NSPN, SPN1, SPN2
OBS_BC_222229	OBS_BC_222229	-2.02985	-7.07753	-0.272765	-0.214988	-2.73615	-4.79964	-2.85515	2.58264	0.0477611	V2LHS_95687	NM_001033117, NM_014850, AB007871, AB032982, AF427144, AF464189, AK126331, BC039300	NM_001033117, NM_014850	AB007871, AB032982, AF427144, AF464189, AK126331, BC039300	NT_022517, NW_001838876, NW_001838881, NW_921651, NW_921807	9901	SRGAP3	ARHGAP14, KIAA0411, MEGAP, SRGAP2, WRP
OBS_BC_229334	OBS_BC_229334	-1.78156	4.82307	-5.75057	-3.38601	-4.50604	-6.44786	-2.84149	3.3077	0.151033	V2LHS_200074	NM_006406, BC003609, BC007107, BC016770, CR541668, CR541705, CR594904, CR619377, DQ893599, DQ895027	NM_006406	BC003609, BC007107, BC016770, CR541668, CR541705, CR594904, CR619377, DQ893599, DQ895027	NT_011757, NW_001842360, NW_927700	10549	PRDX4	AOE37-2, PRX-4
OBS_BC_219075	OBS_BC_219075	-0.0396508	1.02302	-5.5237	-4.49181	-4.12392	-3.88509	-2.84019	3.3007	0.0474818	V2LHS_245602	NM_021021	NM_021021	-	NT_008046, NW_001839136, NW_923984	6641	SNTB1	59-DAP, A1B, BSYN2, DAPA1B, FLJ22442, MGC111389, SNT2, SNT2B1, TIP-43
OBS_BC_214963	OBS_BC_214963	0.258069	-5.566	-0.941679	-3.81186	-2.74781	-4.20597	-2.83588	2.31375	0.0237959	V2LHS_52424	NM_020123, AF116347, AF160213, AF269150, AK027788, AK314348, AY358819, BC020959, BC136788, BC136789	NM_020123	AF116347, AF160213, AF269150, AK027788, AK314348, AY358819, BC020959, BC136788, BC136789	NT_030059, NW_001838005, NW_924884	56889	TM9SF3	EP70-P-iso, RP11-34E5.1, SMBP
OBS_BC_223607	OBS_BC_223607	-6.5778	-0.496116	0.0240818	0.808221	-5.2375	-5.5336	-2.83545	2.65317	0.0881962	V2LHS_153292	NM_003098, AK095942, AK291994, AK301800, BC026215, CR593272, DQ893566, DQ896816, S81737, U40571, AU118614	NM_003098	AK095942, AK291994, AK301800, BC026215, CR593272, DQ893566, DQ896816, S81737, U40571	NT_028392, NW_001838664, NW_927339	6640	SNTA1	dJ1187J4.5, SNT1, TACIP1
OBS_BC_222474	OBS_BC_222474	1.70758	-1.80481	-4.72089	-1.9717	-4.18087	-5.96857	-2.82321	2.88585	0.053119	V2LHS_15215	NM_004330, AK299628, AK308237, BC002461, CR616047, DQ891956, DQ895142, U15173	NM_004330	AK299628, AK308237, BC002461, CR616047, DQ891956, DQ895142, U15173	NT_010194, NW_001838218, NW_925884	663	BNIP2	BNIP-2, NIP2
OBS_BC_249058	OBS_BC_249058	-3.19603	-2.41217	-2.71777	-2.15772	-4.48895	-1.88427	-2.80949	1.95508	0.000744921	V2LHS_53779	NM_001099684, NM_014138, AF090943, AK054721, AK057692, AK091598, AK092365, AK096162, AL834135, BC000867, BC067819, BX649013, CR602587, CR604137, CR609149	NM_001099684, NM_014138	AF090943, AK054721, AK057692, AK091598, AK092365, AK096162, AL834135, BC000867, BC067819, BX649013, CR602587, CR604137, CR609149	NT_011630, NW_001842369, NW_927707	29057, 727866	FAM156A, FAM156B	DKFZp686B22211, FLJ33130, FLJ38843, PRO0659, TMEM29, TMEM29B
OBS_BC_220980	OBS_BC_220980	-0.524048	-5.96811	-5.19731	-2.63495	-1.45757	-1.05929	-2.80688	1.65805	0.0292356	V2LHS_265275	NM_001136232, NM_183352, NR_024272, NR_024273, AB209554, AF052155, AK095629, AK223019, AK294662, AK301999, BC002634, BC006167, BC091506, CR592819, CR606959, CR608262, CR608768, CR613266, CR616331, CR623402, EF036494, L09260	NM_001136232, NM_183352, NR_024272, NR_024273	AB209554, AF052155, AK095629, AK223019, AK294662, AK301999, BC002634, BC006167, BC091506, CR592819, CR606959, CR608262, CR608768, CR613266, CR616331, CR623402, EF036494, L09260	NT_022517, NW_001838876, NW_921651	6396	SEC13	D3S1231E, npp-20, SEC13L1, SEC13R
OBS_BC_262203	OBS_BC_262203	4.75611	-5.57654	-5.11084	-0.620766	-4.45351	-5.82532	-2.80514	3.19947	0.159994	V2LHS_196560	NM_001033054, NM_014336, AF038437, AF148864, AF525970, AJ633678, AJ830742, AJ830743, AK023970, AK314558, BC007994, BC012055, BX537907, BX647279, DQ892260, DQ895462	NM_001033054, NM_014336	AF038437, AF148864, AF525970, AJ633678, AJ830742, AJ830743, AK023970, AK314558, BC007994, BC012055, BX537907, BX647279, DQ892260, DQ895462	NG_008474, NT_010718, NW_001838403, NW_926584	23746	AIPL1	AIPL2, LCA4
OBS_BC_261142	OBS_BC_261142	0.712857	-6.25052	-4.56353	1.68942	-4.07453	-4.32169	-2.80133	3.54492	0.0854164	V2LHS_251438	NM_005895, D63997	NM_005895	D63997	NT_024477, NW_001838068, NW_925428	2802	GOLGA3	GCP170, MEA-2
OBS_BC_211075	OBS_BC_211075	-0.935799	-5.51913	-4.95911	-0.238243	-4.40603	-0.716593	-2.79582	2.70462	0.0361203	V2LHS_232530	NM_016020, AF151833, AK289484, BC005183, BC017788, CR595073, DQ891970, DQ895159, BU849912	NM_016020	AF151833, AK289484, BC005183, BC017788, CR595073, DQ891970, DQ895159	NT_025741, NW_923184	51106	TFB1M	CGI-75, CGI75, mtTFB, mtTFB1
OBS_BC_208250	OBS_BC_208250	-2.33163	-1.47008	-5.49766	-4.47582	-1.5447	-1.42211	-2.79033	2.0127	0.011689	V2LHS_19369	NM_005044, X85545	NM_005044	X85545	NT_011757, NW_001842357, NW_927700	5613	PRKX	PKX1
OBS_BC_259567	OBS_BC_259567	0.109946	-5.30509	-4.69583	3.12976	-4.26031	-5.68808	-2.78494	2.68869	0.114807	V2LHS_221759	NM_032936, AF260336, BC012192, BC065930	NM_032936	AF260336, BC012192, BC065930	NT_007933, NT_008046, NT_079595, NW_001839063, NW_001839138, NW_923574, NW_923984	85025	TMEM60	C7orf35, DC32, MGC74482
OBS_BC_211388	OBS_BC_211388	-0.255043	-5.26157	-5.58263	1.95999	-4.25161	-3.28965	-2.78009	3.15152	0.0730884	V2LHS_284998	NM_001001346, BC020838	NM_001001346	BC020838	NT_025741, NW_923184	49861	CLDN20	-
OBS_BC_252133	OBS_BC_252133	-1.12662	-3.66607	-6.36358	-4.05445	-2.92049	1.45568	-2.77925	2.7174	0.0519562	V2LHS_177652	NM_032811, NR_016021, AK027527, AK074140, AL713631, AL831881	NM_032811, NR_016021	AK027527, AK074140, AL713631, AL831881	NT_033899, NW_001838043, NW_925173	84897	TBRG1	FLJ14621, FLJ25020, FLJ90113, MGC129890, NIAM, TB-5
OBS_BC_248315	OBS_BC_248315	-5.01152	-2.24326	-2.13777	-2.42553	-2.6108	-2.22321	-2.77535	1.95611	0.00167382	V2LHS_213397	NM_014232, AL050223	NM_014232	AL050223	NT_010718, NW_001838403, NW_926584	6844	VAMP2	FLJ11460, SYB2, VAMP-2
OBS_BC_242524	OBS_BC_242524	1.2295	-1.35434	-5.11143	-4.05771	-2.43258	-4.8802	-2.76779	1.80534	0.0388381	V2LHS_285448	AB076361	-	AB076361	AC_000153, NW_001838716	386683	KRTAP12-3	KRTAP12.3
OBS_BC_244380	OBS_BC_244380	-3.40376	-5.3206	-4.83628	-0.689811	0.273	-2.61304	-2.76508	2.22579	0.0286882	V2LHS_228491	NM_016371, NR_003086, XR_042142, AF098786, AF145023, AF165514, AF165517, AJ249179, AK022929, AK290741, AK293968, AY358962, AY829267, BC007068, BC065246, BC071987, BT007075, CR625699	NM_016371, NR_003086, XR_042142	AF098786, AF145023, AF165514, AF165517, AJ249179, AK022929, AK290741, AK293968, AY358962, AY829267, BC007068, BC065246, BC071987, BT007075, CR625699	NT_008705, NW_001837932, NW_001838532, NW_924584, NW_926128	51478, 158160	HSD17B7, HSD17B7P2	bA291L22.1, FLJ40773, Hsd17b_2, HSD17B7, MGC12523, MGC75018, MGC88684, PRAP, SDR37C1
OBS_BC_238319	OBS_BC_238319	-5.22143	-5.51486	-0.559261	-0.577593	-4.1301	-0.496741	-2.75	2.23692	0.040866	V2LHS_89844	NM_000025, AK293033, X70811	NM_000025	AK293033, X70811	NT_007995, NW_001839128, NW_923907	155	ADRB3	BETA3AR
OBS_BC_220581	OBS_BC_220581	-4.16434	1.25672	-4.11754	-0.859719	-3.55194	-5.03157	-2.74473	2.32768	0.039126	V2LHS_92290	NM_000310, AK075496, AK301682, AK310799, AK312287, BC008426, CR542053, CR596258, CR599400, U44772, BX441569, DA504318	NM_000310	AK075496, AK301682, AK310799, AK312287, BC008426, CR542053, CR596258, CR599400, U44772	NT_032977, NW_001838577, NW_921351	5538	PPT1	CLN1, INCL, PPT
OBS_BC_240408	OBS_BC_240408	-6.60919	-0.929761	-5.54039	-0.233145	-4.03719	0.881404	-2.74471	2.63744	0.0802115	V2LHS_88828	NM_000075, BC003644, BC005864, BC010153, BC015669, CR590586, CR591116, CR594194, CR597992, CR598582, CR602761, CR602927, CR608247, CR609991, CR616342, CR622282, M14505, U79269, Z48970	NM_000075	BC003644, BC005864, BC010153, BC015669, CR590586, CR591116, CR594194, CR597992, CR598582, CR602761, CR602927, CR608247, CR609991, CR616342, CR622282, M14505, U79269, Z48970	NG_007484, NT_029419, NW_001838060, NW_925395	1019	CDK4	CMM3, MGC14458, PSK-J3
OBS_BC_255510	OBS_BC_255510	-6.65144	4.34507	-5.99297	-4.10039	-5.29233	1.23724	-2.74247	3.66102	0.193868	V2LHS_229915	BC014514, BX648281	-	BC014514, BX648281	NW_001838483	3949	LDLR	FH, FHC
OBS_BC_207651	OBS_BC_207651	-2.91648	0.749447	-0.411385	-3.10015	-4.74553	-6.01875	-2.74048	3.47451	0.0464396	V2LHS_84224	NM_006785, NM_173844, AB026118, AF130356, AF316597, AK092004, AK291386, BC030143, DQ892319, DQ895521	NM_006785, NM_173844	AB026118, AF130356, AF316597, AK092004, AK291386, BC030143, DQ892319, DQ895521	NT_025028, NW_001838469, NW_927106	10892	MALT1	DKFZp434L132, MLT, MLT1
OBS_BC_258769	OBS_BC_258769	-5.23893	0.392563	-4.66906	-3.54496	-3.00579	-0.343466	-2.73494	2.31149	0.0328496	V2LHS_150402	NM_001781, AK291869, BC007037	NM_001781	AK291869, BC007037	NT_009714, NW_001838052, NW_925328	969	CD69	CLEC2C
OBS_BC_248664	OBS_BC_248664	-2.95724	-5.38486	-4.86408	0.762557	0.277846	-4.21459	-2.73006	2.36151	0.0529272	V2LHS_203261	NM_004941, AK291664, AK294046, BC038223, BC044586, BC047327, CR600304	NM_004941	AK291664, AK294046, BC038223, BC044586, BC047327, CR600304	NT_010783, NW_001838437, NW_926839	1659	DHX8	DDX8, HRH1, PRP22, PRPF22
OBS_BC_220634	OBS_BC_220634	-5.64448	-5.63204	-4.53667	-0.0442829	-0.535435	0.0140591	-2.72981	2.60842	0.0638077	V2LHS_247301	NM_013336, AF077032, AF084458, AF346602, AK027423, AK074706, AK074928, AK299118, AL832821, BC002951, BC152927, BC156688, CR623601	NM_013336	AF077032, AF084458, AF346602, AK027423, AK074706, AK074928, AK299118, AL832821, BC002951, BC152927, BC156688, CR623601	NW_001838883, NW_921807	29927	SEC61A1	HSEC61, SEC61, SEC61A
OBS_BC_222407	OBS_BC_222407	-6.66603	0.162504	-1.45437	2.71834	-5.33217	-5.78938	-2.72685	3.1772	0.137164	V2LHS_130491	NM_012073, AF275798, AJ012489, AK289353, AK290393, AK293341, AK293437, AK301760, AK301985, AK302368, AK302383, BC002971, BC006543, BC009454, BC035499, BC040027, CR590360, CR596856, CR599726, CR604938, CR605385, CR606787, CR611397, CR616179, CR617351, CR618337, CR619740, CR621852, CR626727, D43950	NM_012073	AF275798, AJ012489, AK289353, AK290393, AK293341, AK293437, AK301760, AK301985, AK302368, AK302383, BC002971, BC006543, BC009454, BC035499, BC040027, CR590360, CR596856, CR599726, CR604938, CR605385, CR606787, CR611397, CR616179, CR617351, CR618337, CR619740, CR621852, CR626727, D43950	NT_006576, NW_001838927, NW_922518	22948	CCT5	CCT-epsilon, CCTE, KIAA0098, TCP-1-epsilon
OBS_BC_218948	OBS_BC_218948	-6.0413	-5.40766	0.00753976	-4.56867	-4.91938	4.58042	-2.72484	3.79649	0.170971	V2LHS_172983	NM_004100, NM_172103, NM_172105, AJ007993, AJ007994, AK295798, AK299378, BC014193, BC041063, EU446856, Y17114	NM_004100, NM_172103, NM_172105	AJ007993, AJ007994, AK295798, AK299378, BC014193, BC041063, EU446856, Y17114	NT_025741, NW_923184	2070	EYA4	CMD1J, DFNA10
OBS_BC_242306	OBS_BC_242306	-5.27346	0.213388	-4.89614	-3.43331	-1.97324	-0.985025	-2.72463	3.17922	0.0284166	V2LHS_172458	NM_003480, AK124368, AK290585, AK299475, AK315807, CR603417, CR605401, CR609578, CR619112	NM_003480	AK124368, AK290585, AK299475, AK315807, CR603417, CR605401, CR609578, CR619112	NT_009714, NW_001838051, NW_925295	8076	MFAP5	MAGP2, MP25
OBS_BC_221162	OBS_BC_221162	-4.52414	0.148849	-4.79055	-3.08121	-3.52506	-0.563267	-2.72256	2.02573	0.0229872	V2LHS_150262	NM_001755, NM_022845, AK290462, AK311084, AK311724, BC018509, CR618498, L20298	NM_001755, NM_022845	AK290462, AK311084, AK311724, BC018509, CR618498, L20298	NT_010498, NW_001838290, NW_926462	865	CBFB	PEBP2B
OBS_BC_211140	OBS_BC_211140	-4.71248	-2.13296	-0.71906	-0.00302696	-4.03764	-4.6562	-2.71023	1.96301	0.0233305	V2LHS_178467	NM_033512, AB051537, AK091445, BC045630	NM_033512	AB051537, AK091445, BC045630	NT_008046, NW_001839136, NW_923984	85453	TSPYL5	KIAA1750
OBS_BC_225176	OBS_BC_225176	-2.32599	-3.70781	-4.93071	-3.2664	-3.89068	1.87444	-2.70786	2.13158	0.0396498	V2LHS_178874	NM_173633, AK075286	NM_173633	AK075286	NT_011109, NW_001838496, NW_927217	284339	TMEM145	FLJ90805
OBS_BC_250155	OBS_BC_250155	-0.71404	-1.07454	-3.51358	-1.12475	-3.56936	-6.24428	-2.70676	2.17093	0.0272154	V2LHS_153388	NM_003117, NM_153189, AK292229, AY920278, AY920279, AY920280, AY920281, BC026163, DQ891657, DQ894844, BI831525	NM_003117, NM_153189	AK292229, AY920278, AY920279, AY920280, AY920281, BC026163, DQ891657, DQ894844	NT_007933, NT_079596, NW_001839071, NW_923640	6677	SPAM1	HYA1, HYAL1, HYAL3, HYAL5, MGC26532, PH-20, PH20, SPAG15
OBS_BC_256761	OBS_BC_256761	-5.20175	-3.07228	-2.24211	-3.70139	-4.10726	2.09129	-2.70558	2.2481	0.0483904
OBS_BC_246727	OBS_BC_246727	-4.85109	-5.8084	1.21604	-2.97773	-3.69632	-0.0624676	-2.69666	2.52618	0.0610806	V2LHS_191636	NM_032524, AJ296168	NM_032524	AJ296168	NT_010755, NW_001838435, NW_926828	84616	KRTAP4-4	KAP4.13, KAP4.4, KRTAP4-13, KRTAP4.13, KRTAP4.4
OBS_BC_216291	OBS_BC_216291	-0.873666	-1.09803	1.64422	-4.56054	-4.75055	-6.53317	-2.69529	2.77627	0.0842119	V2LHS_170317	NM_002711, BC111452, BC126451, BC126453, X78578	NM_002711	BC111452, BC126451, BC126453, X78578	NT_007933, NT_079596, NW_001839071, NW_923640	5506	PPP1R3A	GM, PP1G, PPP1R3
OBS_BC_223803	OBS_BC_223803	-2.17771	-3.44916	-3.19416	-3.62822	-1.27865	-2.33761	-2.67758	2.15792	0.000778109	V2LHS_54206	AF118093, AK126941, AK312094, BC022262, BC054870, BX537660	-	AF118093, AK126941, AK312094, BC022262, BC054870, BX537660	NW_921807	7018	TF	DKFZp781D0156, PRO1557, PRO2086
OBS_BC_257781	OBS_BC_257781	-5.31618	-1.10371	-4.79729	-2.14109	0.296113	-2.97191	-2.67234	1.57359	0.02868	V2LHS_171213	NM_002880, AK226028, AK303561, AK303920, AK312248, BC018119, X03484	NM_002880	AK226028, AK303561, AK303920, AK312248, BC018119, X03484	NG_007467, NT_022517, NW_001838877, NW_921651	5894	RAF1	c-Raf, CRAF, NS5, Raf-1
OBS_BC_255760	OBS_BC_255760	-4.32615	-3.51749	-4.31956	-1.5506	0.325232	-2.61988	-2.66808	1.89638	0.0154196	V2LHS_133722	NM_002256, AF218017, AK291695, BC022819, CR594921, CR603087, CR609203, CR618718, CR622101, CR625917	NM_002256	AF218017, AK291695, BC022819, CR594921, CR603087, CR609203, CR618718, CR622101, CR625917	NW_001838533, NW_926128	3814	KISS1	KiSS-1, METASTIN, MGC39258
OBS_BC_236587	OBS_BC_236587	-0.392837	-4.52857	-2.61673	-3.30754	0.272086	-5.41885	-2.66541	1.94633	0.0336069	Not Available (V2LHS_32585)	NM_002926, NM_198227, NM_198229, AF030109, AF030110, AF030111, AF030112, AF035152, AF464737, AK123325, AK290805, AK308734, AK310999, AL831957, AL832522, AY987042, BC028154, BC118594, BC167850	NM_002926, NM_198227, NM_198229	AF030109, AF030110, AF030111, AF030112, AF035152, AF464737, AK123325, AK290805, AK308734, AK310999, AL831957, AL832522, AY987042, BC028154, BC118594, BC167850	NT_006081, NW_001838896, NW_921918	6002	RGS12	DKFZp761K1617, DKFZp761K1817
OBS_BC_256410	OBS_BC_256410	5.7667	-6.52955	-5.96405	-3.71534	0.232345	-5.76252	-2.66207	3.58362	0.233787	V2LHS_113912	NM_002022, BC002780, BT007444, DQ890684, DQ893866	NM_002022	BC002780, BT007444, DQ890684, DQ893866	NW_001838533, NW_926128	2329	FMO4	FMO2
OBS_BC_232311	OBS_BC_232311	-0.460412	-1.11957	-0.581555	-4.1773	-4.81633	-4.7445	-2.64994	3.55262	0.0288212	V2LHS_67167	NM_021105, AB006746, AF098642, BC021100, BC032718, BC070251, CR607459	NM_021105	AB006746, AF098642, BC021100, BC032718, BC070251, CR607459	NW_921807	5359	PLSCR1	MMTRA1B
OBS_BC_236201	OBS_BC_236201	-5.05157	-2.63222	-4.43382	-3.21828	1.48536	-2.02842	-2.64649	2.1232	0.037899	V2LHS_256402	NM_001100819, NM_015387, NM_199482, AB015441, AF093825, AF151853, AF250319, AJ580638, AK027043, AK289377, AK292938, AK297514, AK307497, AL080070, BC005237, CR457371, DC350915	NM_001100819, NM_015387, NM_199482	AB015441, AF093825, AF151853, AF250319, AJ580638, AK027043, AK289377, AK292938, AK297514, AK307497, AL080070, BC005237, CR457371	NT_005403, NW_001838863, NW_921618	25843	MOBKL3	2C4D, CGI-95, MGC12264, MOB1, MOB3, PREI3
OBS_BC_222566	OBS_BC_222566	-5.26771	-5.59868	-0.0432438	-4.02548	-1.34574	0.489699	-2.63186	2.38465	0.0608979	V2LHS_87106	NM_021732, AF131791, AF218019, AF241786, AK024533, AK223099, BC000877, CR591038, CR595926, CR596172, CR608629, CR614805	NM_021732	AF131791, AF218019, AF241786, AK024533, AK223099, BC000877, CR591038, CR595926, CR596172, CR608629, CR614805	NT_030059, NW_001838005, NW_924884	60370	AVPI1	PP5395, RP11-548K23.7, VIP32, VIT32
OBS_BC_214651	OBS_BC_214651	-5.68073	-3.94022	-5.29769	1.62208	-0.603173	-1.88234	-2.63035	2.64022	0.0739896	V2LHS_202655	NM_006908, NM_018890, NM_198829, AK054993, BC050687, CR591797, D25274	NM_006908, NM_018890, NM_198829	AK054993, BC050687, CR591797, D25274	NG_005324, NT_007819, NT_079592, NW_001838915, NW_001839003, NW_922162, NW_923217	5879	RAC1	MGC111543, MIG5, p21-Rac1, TC-25
OBS_BC_241896	OBS_BC_241896	1.31334	-4.93625	-4.81181	-0.782524	-2.21435	-4.33088	-2.62708	2.57603	0.0519329	V2LHS_131515	NM_000960, BC075814, BC110342, CR601077, D25418, D29634	NM_000960	BC075814, BC110342, CR601077, D25418, D29634	NT_011109, NW_001838496, NW_927217	5739	PTGIR	IP, MGC102830, PRIPR
OBS_BC_221546	OBS_BC_221546	0.2978	-1.66429	-1.4862	-2.05542	-4.49235	-6.2778	-2.61304	2.33597	0.0423358	V2LHS_219836	NM_003400, AK289920, AK312426, BC032847, BX647758, CR749840, D89729, DQ891271, Y08614	NM_003400	AK289920, AK312426, BC032847, BX647758, CR749840, D89729, DQ891271, Y08614	-	7514	XPO1	CRM1, DKFZp686B1823
OBS_BC_242693	OBS_BC_242693	-5.29692	-5.79652	2.7758	-2.88402	-4.24559	-0.226659	-2.61232	2.74238	0.111112	V2LHS_171845	NM_001128174, NM_003360, AK127970, AK225763, AK294438, BC075069, U30930, U62899	NM_001128174, NM_003360	AK127970, AK225763, AK294438, BC075069, U30930, U62899	NW_001838915, NW_922162	7368	UGT8	CGT
OBS_BC_234199	OBS_BC_234199	-5.79022	-0.983532	-0.888377	-3.06134	-4.9766	0.0709753	-2.60485	2.75559	0.0447501	Not Available (V2LHS_93465)	NM_000521, AF378118, AK122992, AK130002, AK130375, AY643499, BC017378, BT009919, CR591164, CR593680, CR594662, CR596988, CR598936, CR601804, CR601840, CR602387, CR602879, CR605256, CR605813, CR605818, CR605885, CR606849, CR606930, CR608425, CR609405, CR610802, CR611028, CR611913, CR612759, CR613188, CR613644, CR614304, CR615381, CR618468, CR620268, CR622691, CR624261, CR624982, CR625484, CR626531…	NM_000521	AF378118, AK122992, AK130002, AK130375, AY643499, BC017378, BT009919, CR591164, CR593680, CR594662, CR596988, CR598936, CR601804, CR601840, CR602387, CR602879, CR605256, CR605813, CR605818, CR605885, CR606849, CR606930, CR608425, CR609405, CR610802, CR611028, CR611913, CR612759, CR613188, CR613644, CR614304, CR615381, CR618468, CR620268, CR622691, CR624261, CR624982, CR625484, CR626531, CR626674,…	-	3074	HEXB	ENC-1AS
OBS_BC_201894	OBS_BC_201894	-6.47667	1.57631	-6.0223	-4.72373	-3.6128	3.64144	-2.60296	3.26676	0.190444	V2LHS_116743	NM_030767, AB075848, AK024431, AK074040, AK126136, AK131082, AK160382, AY703039, AY703040, AY703041, AY703042, AY703043, AY703044, BC055285	NM_030767	AB075848, AK024431, AK074040, AK126136, AK131082, AK160382, AY703039, AY703040, AY703041, AY703042, AY703043, AY703044, BC055285	NT_008470, NW_001839236, NW_924573	80709	AKNA	FLJ31001, FLJ33184, KIAA1968, RP11-82I1.4
OBS_BC_239352	OBS_BC_239352	-4.50619	-3.23287	0.389942	-3.68831	-0.192968	-4.31716	-2.59126	3.18483	0.0313061	V2LHS_252805	NM_014363, CR749427	NM_014363	CR749427	NT_019546, NT_024524, NW_001838061, NW_001838070, NW_925395, NW_925473	26278	SACS	ARSACS, DKFZp686B15167
OBS_BC_244456	OBS_BC_244456	-4.27624	-4.10067	1.41568	-3.47066	-3.46552	-1.64267	-2.59001	2.05627	0.0330327	V2LHS_16110	NM_012153, AF124438, AF124439, AF170583, AF203977, AF212848	NM_012153	AF124438, AF124439, AF170583, AF203977, AF212848	NT_009237, NW_001838022, NW_925006	26298	EHF	ESE3, ESEJ
OBS_BC_225138	OBS_BC_225138	-4.28826	-0.992682	-1.76014	-0.119441	-4.93852	-3.43001	-2.58818	1.9554	0.0214658	V2LHS_151140	NM_001924, BC011757, CR608507, CR609553, CR611787, CR612467, CR612719, CR613302, CR623510, M60974	NM_001924	BC011757, CR608507, CR609553, CR611787, CR612467, CR612719, CR613302, CR623510, M60974	NT_032977, NW_001838579, NW_921351	1647	GADD45A	DDIT1, GADD45
OBS_BC_248643	OBS_BC_248643	-2.92656	-0.505051	1.11293	-4.18196	-3.7857	-5.2412	-2.58792	2.08051	0.0468305	V2LHS_156050	NM_001111018, NM_001111019, NM_145117, NM_182964, XR_015118, AB037840, AB063115, AB063116, AF466143, AF466144, AJ488102, AK001495, AK001892, AK074287, AK290458, BC016054, BC150290	NM_001111018, NM_001111019, NM_145117, NM_182964, XR_015118	AB037840, AB063115, AB063116, AF466143, AF466144, AJ488102, AK001495, AK001892, AK074287, AK290458, BC016054, BC150290	NW_925018	89797, 730427	LOC730427, NAV2	FLJ10633, FLJ11030, FLJ23707, FLJ77876, HELAD1, KIAA1419, POMFIL2, RAINB1, STEERIN2, UNC53H2
OBS_BC_208951	OBS_BC_208951	-5.68122	-5.89159	4.60979	-4.29776	-0.110523	-4.12737	-2.58311	3.20348	0.182704	V2LHS_113452	NM_001142463, NM_001363, AF067008, AK225077, AK307672, AM392631, AM392823, BC009928, BC010015, CR594173, DQ892737, DQ895984, U59151	NM_001142463, NM_001363	AF067008, AK225077, AK307672, AM392631, AM392823, BC009928, BC010015, CR594173, DQ892737, DQ895984, U59151	NT_011726, NW_927732	1736	DKC1	CBF5, DKC, FLJ97620, NAP57, NOLA4, XAP101
OBS_BC_239295	OBS_BC_239295	-4.40794	-4.62257	-4.03323	3.04855	-3.675	-1.79351	-2.58062	3.39577	0.0839877	V2LHS_232596	NM_014750, AK291847, AK297480, AK299338, BC010658, BC016276, BT007344, BX248255, D13633	NM_014750	AK291847, AK297480, AK299338, BC010658, BC016276, BT007344, BX248255, D13633	NT_026437, NW_001838111, NW_925561	9787	DLGAP5	DLG1, DLG7, HURP, KIAA0008
OBS_BC_236839	OBS_BC_236839	-2.32741	-0.638323	-2.86134	-3.47003	-4.2896	-1.8924	-2.57985	2.15795	0.00423101	V2LHS_98208	NM_022726, AF277094, AJ420478, AK055277, AY037298, BC038506	NM_022726	AF277094, AJ420478, AK055277, AY037298, BC038506	NG_009108, NT_007299, NW_001838987, NW_923184	6785	ELOVL4	ADMD, FLJ17667, FLJ92876, STGD2, STGD3
OBS_BC_254818	OBS_BC_254818	-5.05186	-4.0969	-2.00472	-2.8263	-2.13297	0.662739	-2.575	1.58454	0.0241987	V2LHS_76870	NM_000227, NM_001127717, NM_001127718, NM_198129, AB208853, AY327114, AY327115, AY327116, BC043618, L34155, X84900, X85107, X85108	NM_000227, NM_001127717, NM_001127718, NM_198129	AB208853, AY327114, AY327115, AY327116, BC043618, L34155, X84900, X85107, X85108	NG_007853, NT_010966, NW_001838467, NW_927095	3909	LAMA3	BM600, E170, lama3a, LAMNA, LOCS
OBS_BC_233502	OBS_BC_233502	-2.58948	-4.32767	-5.3725	-4.13771	1.76174	-0.759924	-2.57092	2.23525	0.0643242	V2LHS_51548	NM_020165, AB035274, AF169796, AK023075	NM_020165	AB035274, AF169796, AK023075	NT_022517, NW_001838876, NW_921651	56852	RAD18	RNF73
OBS_BC_229898	OBS_BC_229898	-1.95096	-3.99448	-3.13177	-3.0325	-2.95636	-0.334789	-2.56681	1.98927	0.00430819	V2LHS_243186	NM_004604, AF318489, AK091833, CR590461, CR593917, CR626489, U07158	NM_004604	AF318489, AK091833, CR590461, CR593917, CR626489, U07158	NT_010393, NW_001838236, NW_926306	6810	STX4	p35-2, STX4A
OBS_BC_245960	OBS_BC_245960	-6.07466	-6.02315	4.91707	-0.474689	-3.88747	-3.84265	-2.56426	2.95567	0.19462	V2LHS_59547	NM_014057, NM_033014, AF086912, AL133114, BC037273, BC095443	NM_014057, NM_033014	AF086912, AL133114, BC037273, BC095443	NT_008470, NW_001839229, NW_924484	4969	OGN	DKFZp586P2421, OG, OIF, SLRR3A
OBS_BC_239839	OBS_BC_239839	-6.24241	-6.42377	-1.27285	3.91417	-2.94476	-2.38248	-2.55868	3.81681	0.160087	V2LHS_67796	NM_004864, AB000584, AF019770, AK225431, BC000529, BC008962, U51731, U88323	NM_004864	AB000584, AF019770, AK225431, BC000529, BC008962, U51731, U88323	NT_011295, NW_001838484, NW_927195	9518	GDF15	GDF-15, MIC-1, MIC1, NAG-1, PDF, PLAB, PTGFB
OBS_BC_224932	OBS_BC_224932	1.6489	-6.20131	0.0531454	-2.71479	-3.08817	-5.04441	-2.55777	3.25462	0.089143	V2LHS_140616	NM_198464, AY358867, BC033497	NM_198464	AY358867, BC033497	-	203074	UNQ9391	-
OBS_BC_219015	OBS_BC_219015	-0.0452233	-0.743853	-1.14575	-3.68287	-4.05079	-5.67129	-2.55663	2.50569	0.0374283	V2LHS_170288	NM_001033557, NM_002706, NM_177969, AJ271832, AK056009, AL833035, BC012002, BC064381, CR617365, DQ023510	NM_001033557, NM_002706, NM_177969	AJ271832, AK056009, AL833035, BC012002, BC064381, CR617365, DQ023510	NT_022184, NW_927719	5495	PPM1B	MGC21657, PP2C-beta-X, PP2CB, PP2CBETA, PPC2BETAX
OBS_BC_201157	OBS_BC_201157	-4.47654	-1.26604	-2.92396	-0.728577	-2.21088	-3.67272	-2.54645	1.78323	0.00723128	V2LHS_93543	NM_000534, NM_001128143, NM_001128144, AB102870, AB102872, AB102875, AY540750, AY540751, BC096330, BC096331, BC096332, CR610658	NM_000534, NM_001128143, NM_001128144	AB102870, AB102872, AB102875, AY540750, AY540751, BC096330, BC096331, BC096332, CR610658	NG_008648, NT_005403, NW_001838863, NW_921585	5378	PMS1	DKFZp781M0253, FLJ98259, HNPCC3, hPMS1, PMSL1
OBS_BC_254499	OBS_BC_254499	-4.93722	-0.680458	-3.8967	-3.79801	-1.45019	-0.498353	-2.54349	1.60047	0.0218309	V2LHS_16574	NM_003859, AF007875, AK289569, BC007073, BC008427, BC016322, CR456926, CR598461, CR611307, CR616106	NM_003859	AF007875, AK289569, BC007073, BC008427, BC016322, CR456926, CR598461, CR611307, CR616106	NG_008923, NT_011362, NW_001838666, NW_927339	8813	DPM1	CDGIE, MPDS
OBS_BC_238932	OBS_BC_238932	-4.73867	-0.409506	0.912821	-1.52435	-4.06471	-5.41316	-2.5396	2.1509	0.0597589	V2LHS_131026	NM_000868, AF208053, AF498983, AK295753, AK308766, BC028688, BC095543, M81778, U49516	NM_000868	AF208053, AF498983, AK295753, AK308766, BC028688, BC095543, M81778, U49516	NT_028405, NW_001842393, NW_927717	3358	HTR2C	5-HT2C, 5-HTR2C, HTR1C
OBS_BC_223852	OBS_BC_223852	-1.60121	-3.91481	-1.29834	0.402725	-3.52281	-5.2646	-2.53317	2.22115	0.0300313	V2LHS_113031	NM_001280, AB451225, AB451348, AF021336, BC000403, BC000901, BT007210, CR592824, CR593654, CR601118, CR601213, CR602241, CR606464, CR612930, CR615208, CR616652, CR618584, CR624441, D78134, EU176219, EU176522	NM_001280	AB451225, AB451348, AF021336, BC000403, BC000901, BT007210, CR592824, CR593654, CR601118, CR601213, CR602241, CR606464, CR612930, CR615208, CR616652, CR618584, CR624441, D78134, EU176219, EU176522	-	1153	CIRBP	CIRP
OBS_BC_259592	OBS_BC_259592	-0.285672	-5.05147	0.0599938	-0.752918	-3.64225	-5.44962	-2.52032	2.18224	0.0559456	V2LHS_175490	NM_018414, AK000113, AK310906, AY096001, AY358918, BC022462, BC063830, Y11339	NM_018414	AK000113, AK310906, AY096001, AY358918, BC022462, BC063830, Y11339	NT_010641, NW_001838454, NW_926918	55808	ST6GALNAC1	HSY11339, SIAT7A, ST6GalNAcI, STYI
OBS_BC_207759	OBS_BC_207759	-1.67665	-3.5718	-2.85509	-1.0201	-2.51403	-3.44919	-2.51448	1.81069	0.00167323	V2LHS_56406	NM_001130480, NM_001130481, NM_001130482, NM_001130483, NM_001136027, NM_006296, AB000450, AJ512204, AK058199, AK223540, AK311205, AY228367, AY228368, AY228369, AY228370, AY228371, AY228372, BC021663, BC027854, BC036434, CR605412, CR622767, CR624256, DQ890932, DQ894094	NM_001130480, NM_001130481, NM_001130482, NM_001130483, NM_001136027, NM_006296	AB000450, AJ512204, AK058199, AK223540, AK311205, AY228367, AY228368, AY228369, AY228370, AY228371, AY228372, BC021663, BC027854, BC036434, CR605412, CR622767, CR624256, DQ890932, DQ894094	NT_022184, NW_927719	7444	VRK2	-
OBS_BC_259142	OBS_BC_259142	-0.807293	-0.771817	-4.75352	-2.47515	-0.678531	-5.59783	-2.51402	1.62051	0.037111	V2LHS_133630	NM_002239, BC022495, U50964, AW949825	NM_002239	BC022495, U50964	NT_005403, NW_001838860, NW_921585	3760	KCNJ3	GIRK1, KGA, KIR3.1
OBS_BC_221414	OBS_BC_221414	1.10009	-2.03977	-4.26154	-2.23502	-3.06027	-4.5762	-2.51212	2.0184	0.0299354	V2LHS_241395	NM_012083, AB045118, BC020165	NM_012083	AB045118, BC020165	NT_023133, NT_030059, NW_001838005, NW_001838967, NW_922818, NW_924884	23401	FRAT2	MGC10562
OBS_BC_238802	OBS_BC_238802	-3.50788	-6.25129	-5.31506	5.17895	-4.57759	-0.591352	-2.5107	3.17528	0.206732	V2LHS_16655	NM_003851, AF084523, AK075375, AK095456, AK130006, BC006786, BC008628, CR594091, CR603354, CR609800, CR611446, CR622061, CR625312, CR626333	NM_003851	AF084523, AK075375, AK095456, AK130006, BC006786, BC008628, CR594091, CR603354, CR609800, CR611446, CR622061, CR625312, CR626333	NW_001838532, NW_926128	8804	CREG1	CREG
OBS_BC_250833	OBS_BC_250833	2.40923	-2.70054	-5.42858	-3.21747	-3.08367	-3.03911	-2.51002	3.35478	0.0645481	V2LHS_174242	NM_017872, AF086486, AK000553, AK021663, AK023355, AK223119, AK304590, AL136669, BC001523, BC001852, BC023521, CR533503, CR626757	NM_017872	AF086486, AK000553, AK021663, AK023355, AK223119, AK304590, AL136669, BC001523, BC001852, BC023521, CR533503, CR626757	NT_023133, NW_001838954, NW_922784	54974	THG1L	FLJ11601, FLJ20546, ICF45
OBS_BC_208980	OBS_BC_208980	-2.37025	-6.67225	0.53681	-1.0573	-4.75445	-0.694228	-2.50194	2.53941	0.0742112	V2LHS_75669	NM_000283, BC000249, BT009794, DQ895767, EU176360, S41458, X66142	NM_000283	BC000249, BT009794, DQ895767, EU176360, S41458, X66142	NT_037622, NW_001838895, NW_921918	5158	PDE6B	CSNB3, PDEB, rd1, RP40
OBS_BC_238946	OBS_BC_238946	-3.60277	-6.63287	0.121613	-0.990687	-1.07985	-2.82465	-2.50153	2.46136	0.0531964	V2LHS_69112	NM_138453	NM_138453	-	NT_006713, NW_001838934, NW_922607	115827	RAB3C	-
OBS_BC_238649	OBS_BC_238649	0.293492	-0.0663204	-5.06877	-3.19172	-0.281084	-6.67234	-2.49779	2.57091	0.091706	V2LHS_88456	AY026949	-	AY026949	-	114131	UCN3	MGC119002, SCP, SPC, UCNIII
OBS_BC_200852	OBS_BC_200852	-1.00871	-1.56469	-3.6928	-2.56555	-4.34343	-1.80618	-2.49689	2.16461	0.00525586	V2LHS_118831	NM_001080463, AB290167, U20552, Z83800	NM_001080463	AB290167, U20552, Z83800	NT_010966, NW_001838467, NW_927095	79659	DYNC2H1	DHC1b, DHC2, DNCH2, DYH1B, FLJ11756, hdhc11
OBS_BC_239778	OBS_BC_239778	-1.48753	-4.91022	-1.12595	-4.08516	-4.17084	0.834909	-2.4908	1.74651	0.04175	V2LHS_20061	NM_080284, AF373290, AK308431, AY028898, BC125231, BC125232, BC166682	NM_080284	AF373290, AK308431, AY028898, BC125231, BC125232, BC166682	NT_010641, NW_001838454, NW_926918	23460	ABCA6	EST155051, FLJ43498
OBS_BC_235148	OBS_BC_235148	-5.22144	-5.5089	-4.98406	1.42881	-4.43597	3.79684	-2.48745	3.11318	0.19155	V2LHS_150234	NM_001003962, NM_001749, AK289606, AY007141, BC000592, BC007779, BC011903, BC017308, BC018931, BC021933, BC023643, BC064998, BT009775, CR590756, CR591634, CR594230, CR596086, CR596279, CR599368, CR600941, CR601153, CR607029, CR612316, CR613280, CR615374, CR616510, CR617252, CR625540, CR625596, X04106, BF822052	NM_001003962, NM_001749	AK289606, AY007141, BC000592, BC007779, BC011903, BC017308, BC018931, BC021933, BC023643, BC064998, BT009775, CR590756, CR591634, CR594230, CR596086, CR596279, CR599368, CR600941, CR601153, CR607029, CR612316, CR613280, CR615374, CR616510, CR617252, CR625540, CR625596, X04106	NT_011109, NW_001838494, NW_927206	826	CAPNS1	30K, CALPAIN4, CANP, CANPS, CAPN4, CDPS
OBS_BC_258884	OBS_BC_258884	-4.59282	-2.18414	0.146312	-4.02287	-3.89687	-0.351177	-2.48359	3.0426	0.0296158	V2LHS_70981	NM_006052, AK126461, BC110655, BX648191, CR624431	NM_006052	AK126461, BC110655, BX648191, CR624431	AC_000064, AC_000153, NC_000021, NT_005403, NT_011512, NW_001838706, NW_001838863, NW_921618, NW_927384	10311	DSCR3	DCRA, DSCRA, MGC117385
OBS_BC_253516	OBS_BC_253516	-3.06989	-6.30363	-2.36227	0.687101	0.121915	-3.9734	-2.48336	2.22346	0.0670208	Not Available (V2LHS_263074)	NM_018401, AK055597, AL832436, AY358353, BC020281, BC024977, BC038238	NM_018401	AK055597, AL832436, AY358353, BC020281, BC024977, BC038238	NT_006051, NW_001838897, NW_921918	55351	STK32B	HSA250839, STK32, STKG6, YANK2
OBS_BC_252272	OBS_BC_252272	-2.89754	-1.97996	-3.57036	-0.796322	-2.58473	-3.06231	-2.48187	1.87836	0.00158656	V2LHS_32863	NM_002916, NM_181573, AK297282, BC017452, BC024022, BT006987, CR536561, CR594581, CR604460, CR608475, CR616552, CR625223, DQ893478, DQ893543, DQ893806, DQ896355	NM_002916, NM_181573	AK297282, BC017452, BC024022, BT006987, CR536561, CR594581, CR604460, CR608475, CR616552, CR625223, DQ893478, DQ893543, DQ893806, DQ896355	-	5984	RFC4	A1, MGC27291, RFC37
OBS_BC_230480	OBS_BC_230480	0.13872	-5.69704	-4.88508	3.4729	-4.11079	-3.8062	-2.48125	2.47983	0.147137	V2LHS_179990	NM_020311, AK291659, BC008459, BC036661, CR616388	NM_020311	AK291659, BC008459, BC036661, CR616388	NT_005120, NW_001838870, NW_921618	57007	CXCR7	CMKOR1, GPR159, RDC1
OBS_BC_211663	OBS_BC_211663	-6.09399	-6.36185	-1.8434	5.18707	-5.72764	-0.0425453	-2.48039	3.89235	0.239912	V2LHS_24328	NM_001040153, NM_144595, AK054608, AK289600, AL834203, AL834332, BC045177, BC111497	NM_001040153, NM_144595	AK054608, AK289600, AL834203, AL834332, BC045177, BC111497	NT_024524, NW_001838082, NW_925506	122060	SLAIN1	C13orf32, FLJ30046, MGC131899
OBS_BC_240530	OBS_BC_240530	-2.07024	0.743951	-3.65915	-4.02321	-4.74099	-1.11478	-2.4774	3.37257	0.0322761	V2LHS_171440	NM_003282, BC032148, DQ891982, DQ895172, L21715, BQ926240	NM_003282	BC032148, DQ891982, DQ895172, L21715	NT_009237, NW_001838017, NW_924962	7136	TNNI2	AMCD2B, DA2B, FSSV
OBS_BC_230824	OBS_BC_230824	0.653689	-3.2209	-6.0626	-2.12808	-4.66091	0.567783	-2.47517	2.30971	0.0773597	V2LHS_80489	NM_014617, EF426311, BM698524	NM_014617	EF426311	NT_005403, NW_001838863, NW_921618	1418	CRYGA	CRY-g-A, CRYG1, CRYG5
OBS_BC_231864	OBS_BC_231864	-5.7923	-0.923712	-5.18127	-0.417924	-3.42303	0.996352	-2.45698	2.61616	0.080545	V2LHS_131930	NM_001491, NM_145649, NM_145655, AK090483, AK098105, AL832714, AL832719, AY435145, AY435146, AY435147, BC130524, BX647576, BX647668	NM_001491, NM_145649, NM_145655	AK090483, AK098105, AL832714, AL832719, AY435145, AY435146, AY435147, BC130524, BX647576, BX647668	NG_007469, NT_007592, NW_001838973, NW_922984	2651	GCNT2	bA360O19.2, bA421M1.1, CCAT, GCNT2C, GCNT5, IGNT, II, MGC163396, NACGT1, NAGCT1, ULG3
OBS_BC_245977	OBS_BC_245977	-1.05937	-4.59266	-0.378173	-0.108453	-3.33567	-5.17388	-2.44137	2.38209	0.0427158	V2LHS_179850	NM_000940, AF320003, AF329433, AK304282, BC020908, BC070374, L48516, CD014095, CD014097, CD014100, CD014102	NM_000940	AF320003, AF329433, AK304282, BC020908, BC070374, L48516	NG_008726, NT_007933, NT_079595, NW_001839064, NW_923574	5446	PON3	-
OBS_BC_241536	OBS_BC_241536	-2.19127	-1.95084	0.0167065	0.375072	-4.54965	-6.34527	-2.44088	2.30546	0.0702923	V2LHS_15779	NM_145171, AF403430, AF467770, BC069113, BC133702	NM_145171	AF403430, AF467770, BC069113, BC133702	NT_026437, NW_001838111, NW_925561	122876	GPHB5	B5, GPB5, ZLUT1
OBS_BC_228153	OBS_BC_228153	-1.88309	0.745346	-5.13991	-3.27254	-2.39197	-2.69733	-2.43992	2.18405	0.0266588	V2LHS_47762	NM_001005242, NM_004572, BC094762, X97675	NM_001005242, NM_004572	BC094762, X97675	NG_009000, NT_009714, NW_001838055, NW_925295	5318	PKP2	ARVD9
OBS_BC_241466	OBS_BC_241466	-3.26472	-0.815342	-2.67355	-1.71303	-4.59876	-1.55197	-2.43623	1.59143	0.00726602	V2LHS_97431	NM_016074, AF151901, BC002771, BC063405	NM_016074	AF151901, BC002771, BC063405	NW_001838529, NW_925683	51027	BOLA1	CGI-143, MGC75015, RP11-196G18.18
OBS_BC_212765	OBS_BC_212765	-5.04488	-5.31319	-0.817887	0.804851	0.14247	-4.37851	-2.43452	2.08848	0.0847276	V2LHS_190157	NM_001003785, NM_006356, AF061735, AF070650, AF086159, AF087135, AK095671, AK312230, BC032245, BC038092	NM_001003785, NM_006356	AF061735, AF070650, AF086159, AF087135, AK095671, AK312230, BC032245, BC038092	NG_004675, NT_008413, NT_010194, NT_010641, NW_001838214, NW_001838454, NW_001839149, NW_924062, NW_925840, NW_926918	10476	ATP5H	ATP5JD, ATPQ
OBS_BC_257871	OBS_BC_257871	-2.49583	-4.66027	-1.43944	-0.950067	-0.821445	-4.2193	-2.43106	2.18604	0.0161032	V2LHS_183208	AB042555	-	AB042555	NT_006713, NT_034400, NT_077932, NT_077933, NT_113797, NW_001838934, NW_922607	9659	PDE4DIP	CMYA2, DKFZp781J054, MGC75440, MMGL
OBS_BC_229716	OBS_BC_229716	-1.29005	-5.33622	-4.38159	-1.06868	-3.76397	1.26986	-2.42844	2.01843	0.0620989	V2LHS_152733	NM_002597, NM_022576, AF076464, BC093839, BC112134, BC148616, BC153182, M33478	NM_002597, NM_022576	AF076464, BC093839, BC112134, BC148616, BC153182, M33478	NG_009101, NW_001838533, NW_926128	5132	PDC	MEKA, PHD, PhLOP, PhLP
OBS_BC_241492	OBS_BC_241492	-5.00432	-1.5572	-0.184787	-2.15334	-3.93804	-1.72146	-2.42653	2.04847	0.0192563	V2LHS_53606	NM_014149, AF161534, AK022935, AL136940, AM393209, BC009939, BC017246, BC063394, BX640957, CR533561	NM_014149	AF161534, AK022935, AL136940, AM393209, BC009939, BC017246, BC063394, BX640957, CR533561	NT_007933, NT_079596, NW_001839072, NW_923640	29062	WDR91	HSPC049
OBS_BC_241080	OBS_BC_241080	-6.06627	-4.31801	-3.72095	-4.10656	1.95155	1.70138	-2.42648	2.57282	0.140122	Not Available (V2LHS_113192)	NM_001310, AF039081, AK002189, BC104873, BC106052, BC112157, CR601775, CR612195	NM_001310	AF039081, AK002189, BC104873, BC106052, BC112157, CR601775, CR612195	NT_009714, NW_001838052, NW_925328	1389	CREBL2	MGC117311, MGC138362
OBS_BC_259638	OBS_BC_259638	-5.27839	-2.73647	1.14072	-1.83841	-4.62334	-1.18515	-2.42017	2.14186	0.0531652	V2LHS_170165	NM_002677, AK311758, BC034997, CR541649, CR541738, DQ891506, DQ891507, DQ894697, X62167	NM_002677	AK311758, BC034997, CR541649, CR541738, DQ891506, DQ891507, DQ894697, X62167	NT_008183, NW_001839133, NW_923929	5375	PMP2	FABP8, M-FABP, MP2, P2
OBS_BC_208104	OBS_BC_208104	-0.461775	-2.15244	-3.64841	-1.63068	-2.16649	-4.4516	-2.41857	1.85612	0.00898185	Not Available (V2LHS_76450)	NM_002998, BC030133, J04621	NM_002998	BC030133, J04621	NT_008046, NW_001839136, NW_923984	6383	SDC2	HSPG, HSPG1, SYND2
OBS_BC_201421	OBS_BC_201421	-0.434877	-5.94517	0.310726	-4.72752	0.517441	-4.23025	-2.41827	2.15922	0.0935706	V2LHS_173585	NM_017744, NM_138727, NM_138728, NM_138729, AB081317, AB081318, AB081319, AB081320, AK021719, AK095837, AK097837, AK291042, AK308727, BC027898, BC037830, BC047392, BC065501, BX537988, BX538338, BX640667, EU831659, EU831742	NM_017744, NM_138727, NM_138728, NM_138729	AB081317, AB081318, AB081319, AB081320, AK021719, AK095837, AK097837, AK291042, AK308727, BC027898, BC037830, BC047392, BC065501, BX537988, BX538338, BX640667, EU831659, EU831742	NT_019273, NW_001838594, NW_922462	54879	ST7L	FAM4B, FLJ11657, FLJ20284, ST7R, STLR
OBS_BC_238409	OBS_BC_238409	3.64328	-3.74049	-5.37545	-1.69462	-2.74033	-4.57256	-2.41336	2.91639	0.127707	V2LHS_49976	NM_012342, AK223065, AK290639, BC019252, BT006820, CR592169, CR592969, CR598096, CR598415, CR605506, CR606572, CR616386, CR617546, U23070	NM_012342	AK223065, AK290639, BC019252, BT006820, CR592169, CR592969, CR598096, CR598415, CR605506, CR606572, CR616386, CR617546, U23070	NT_008705, NW_001837931, NW_924584	25805	BAMBI	NMA
OBS_BC_211470	OBS_BC_211470	-7.6049	-1.24376	-1.21835	-1.65579	-0.551852	-2.18128	-2.40932	2.8017	0.0725773	V2LHS_59679	NM_153610, AF533705, AL359338, AL831966, AL831968, AL831986, AL832021, AL832368, AL834252, BX647628, BX647646	NM_153610	AF533705, AL359338, AL831966, AL831968, AL831986, AL832021, AL832368, AL834252, BX647628, BX647646	NT_006713, NW_001838951, NW_922729	202333	CMYA5	C5orf10, DKFZp451G182, DKFZp451G223, SPRYD2, TRIM76
OBS_BC_254385	OBS_BC_254385	-3.6211	-1.41296	-2.6874	0.950646	-5.18857	-2.49298	-2.40873	2.24419	0.0361867	V2LHS_112133	NM_000705, BC029059, M75110, BM782259, BM923761	NM_000705	BC029059, M75110	NT_027140, NW_001838085, NW_925517	496	ATP4B	ATP6B
OBS_BC_246150	OBS_BC_246150	0.135146	-0.530703	-3.09979	-2.42914	-4.17529	-4.34066	-2.40674	1.88024	0.0249087	V2LHS_278970	NM_002769, AK312199, BC035777, BC128226, DQ778083	NM_002769	AK312199, BC035777, BC128226, DQ778083	NG_001333, NG_008307, NT_007914, NT_079596, NW_001839073, NW_923651	5644	PRSS1	MGC120175, MGC149362, TRP1, TRY1, TRY4, TRYP1
OBS_BC_203240	OBS_BC_203240	-3.27957	-1.94808	-3.69509	-2.21658	-1.90474	-1.39082	-2.40581	1.39093	0.00117715
OBS_BC_242022	OBS_BC_242022	0.452114	-4.94093	-4.61295	-2.36187	-4.36941	1.40782	-2.4042	1.94982	0.0853253	V2LHS_65474	NM_001003828, NM_013327, AB048276, AF151814, AF237769, AF303887, AK308443, AK313957, AL159142, BC017461, BC039811, BC046103, CR597010, CR604955, CR606501, CR610431, CR620083, CR620643, CR621262, CR622038, CR622750, CR626839, BG743702, CB044150	NM_001003828, NM_013327	AB048276, AF151814, AF237769, AF303887, AK308443, AK313957, AL159142, BC017461, BC039811, BC046103, CR597010, CR604955, CR606501, CR610431, CR620083, CR620643, CR621262, CR622038, CR622750, CR626839	AC_000065, AC_000154, NC_000022, NT_011521, NW_001838749, NW_927650	29780	PARVB	CGI-56
OBS_BC_219462	OBS_BC_219462	-2.94612	-4.71293	-0.354841	-2.39676	-2.95524	-1.0262	-2.39868	2.12974	0.0127777	V2LHS_173254	NM_001009552, NM_004156, AF444006, AK091875, BC012022, BT019526, CR541747, CR593215, CR611096, CR624064, J03805, X12656	NM_001009552, NM_004156	AF444006, AK091875, BC012022, BT019526, CR541747, CR593215, CR611096, CR624064, J03805, X12656	NT_007995, NW_001839128, NW_923907	5516	PPP2CB	PP2CB
OBS_BC_230621	OBS_BC_230621	-5.67258	-0.240931	-1.70969	-0.706794	-4.37898	-1.66718	-2.39603	1.78871	0.0414523	V2LHS_36261	BC009489	-	BC009489	NT_029419, NW_001838060, NW_925395	92979	41342	FLJ36578, MARCH-IX, RNF179
OBS_BC_204944	OBS_BC_204944	-2.92244	-2.3821	-1.38583	0.791747	-4.93889	-3.5202	-2.39295	1.96232	0.0303772	V2LHS_116405	NM_024096, AF210430, AF212242, AK024843, AY453409, CR599989, CR606515, CR614028, CR616490, CR620762, CR624207, CR624643	NM_024096	AF210430, AF212242, AK024843, AY453409, CR599989, CR606515, CR614028, CR616490, CR620762, CR624207, CR624643	NT_010393, NW_001838236, NW_926306	79077	XTP3TPA	CDA03, MGC5627, RS21C6
OBS_BC_222670	OBS_BC_222670	-5.13674	-0.8065	4.10468	-3.34401	-4.18049	-4.98224	-2.39088	2.7346	0.160068	V2LHS_272762	NM_152419, AK025895, AK074839, AL355714, AL832870, BC012452, BC050672, BC056149, CR602692, CR749838	NM_152419	AK025895, AK074839, AL355714, AL832870, BC012452, BC050672, BC056149, CR602692, CR749838	NT_007995, NW_001839130, NW_923907	138050	HGSNAT	DKFZp686G24175, FLJ22242, FLJ32731, HGNAT, MPS3C, TMEM76
OBS_BC_202774	OBS_BC_202774	-5.76513	-0.108154	-0.653179	-3.94396	0.10959	-3.96737	-2.38803	2.92068	0.0649015	V2LHS_17890	NM_004436, NM_207042, NM_207043, NM_207044, NM_207045, NM_207046, NM_207047, AF067170, AF157509, AF157510, AK001981, AK290064, BC000436, BC004461, BC068544, CR457130, CR536578, CR590415, CR594109, CR595679, CR596966, CR597326, CR607294, CR607991, CR612382, CR615330, CR622565, CR622963, CR623058, CR749580, EU832303, EU832387, X99906, AL711949, BE799496, BQ883543, BU858280, T78564	NM_004436, NM_207042, NM_207043, NM_207044, NM_207045, NM_207046, NM_207047	AF067170, AF157509, AF157510, AK001981, AK290064, BC000436, BC004461, BC068544, CR457130, CR536578, CR590415, CR594109, CR595679, CR596966, CR597326, CR607294, CR607991, CR612382, CR615330, CR622565, CR622963, CR623058, CR749580, EU832303, EU832387, X99906	NG_002495, NT_026437, NW_001838113, NW_001838529, NW_925561, NW_925683	2029	ENSA	MGC4319, MGC78563, MGC8394
OBS_BC_204144	OBS_BC_204144	-3.46897	0.0998611	-2.97962	-1.37864	-1.70155	-4.89703	-2.38766	2.0507	0.0209511	V2LHS_47787	NM_003913, AB011108, AF283465, AK291244, AK303047, AY029347, BC034969	NM_003913	AB011108, AF283465, AK291244, AK303047, AY029347, BC034969	NT_034880, NW_001838973, NW_922984	8899	PRPF4B	dJ1013A10.1, KIAA0536, PR4H, PRP4, PRP4H, PRP4K
OBS_BC_231471	OBS_BC_231471	-2.37248	1.19306	-3.96827	-3.74237	-1.46584	-3.81331	-2.36154	3.4621	0.0341925	V2LHS_212594	NM_007220, AK057568, BC028142	NM_007220	AK057568, BC028142	NT_011757, NW_001842360, NW_927700	11238	CA5B	CA-VB, MGC39962
OBS_BC_208630	OBS_BC_208630	-2.57204	-5.54167	-1.21967	-3.02702	3.92378	-5.72821	-2.36081	2.74321	0.163517	V2LHS_262149	NM_001007793, NM_004725, AF047472, AF047473, AF053304, AF081496, AK293255, AK307958, AK312546, BC005138, BC022438, BX647392, CR615326, DQ891852, DQ895042	NM_001007793, NM_004725	AF047472, AF047473, AF053304, AF081496, AK293255, AK307958, AK312546, BC005138, BC022438, BX647392, CR615326, DQ891852, DQ895042	NT_007933, NT_030059, NT_079596, NW_001838006, NW_001839071, NW_923640, NW_924884	9184	BUB3	BUB3L, hBUB3
OBS_BC_259035	OBS_BC_259035	-0.142999	-5.76862	-4.61033	-0.306835	0.365138	-3.69107	-2.35912	2.98108	0.0807288	V2LHS_241767	NM_003541, BC111093, BC111434	NM_003541	BC111093, BC111434	NG_000009, NT_007592, NW_001838980, NW_923073	8362, 121504	HIST1H4K, HIST4H4	dJ160A22.1, H4/d, H4/p, H4F2iii, H4FD, MGC24116
OBS_BC_234395	OBS_BC_234395	-6.11829	4.77074	-5.55646	-3.29254	-4.9615	1.00856	-2.35825	3.42697	0.240646
OBS_BC_203229	OBS_BC_203229	-1.44616	-0.605575	-4.66694	0.272883	-4.0993	-3.57437	-2.35324	3.23111	0.0364491	V2LHS_226020	NM_000584, AK131067, BC013615, CR594973, CR600500, CR601533, CR601902, CR603686, CR619554, CR623683, CR623827, M17017, M26383, Y00787	NM_000584	AK131067, BC013615, CR594973, CR600500, CR601533, CR601902, CR603686, CR619554, CR623683, CR623827, M17017, M26383, Y00787	NT_006216, NW_001838914, NW_922162	3576	IL8	CXCL8, GCP-1, GCP1, LECT, LUCT, LYNAP, MDNCF, MONAP, NAF, NAP-1, NAP1
OBS_BC_248662	OBS_BC_248662	-1.21232	-2.71253	-6.01272	-4.06159	-4.41033	4.29369	-2.35263	2.80942	0.173979	V2LHS_179526	NM_033453, NM_181493, AB062127, AF026816, AF063607, AF219116, AF334680, AK309165, BC010138, CR591168, CR595616, CR607092, DQ896125, EF199841, EF213026, EU176384, BM560812	NM_033453, NM_181493	AB062127, AF026816, AF063607, AF219116, AF334680, AK309165, BC010138, CR591168, CR595616, CR607092, DQ896125, EF199841, EF213026, EU176384	NT_011387, NW_001838652, NW_927317	3704	ITPA	C20orf37, dJ794I6.3, HLC14-06-P, ITPase
OBS_BC_254768	OBS_BC_254768	-3.94243	-1.11756	3.16143	-1.9804	-3.58423	-6.65207	-2.35254	3.31323	0.141641	V2LHS_172979	NM_004099, NM_198194, CR623514, M81635, AU137947, BI763647	NM_004099, NM_198194	CR623514, M81635	NT_008470, NW_001839237, NW_924573	2040	STOM	BND7, EPB7, EPB72
OBS_BC_209581	OBS_BC_209581	-3.78791	-1.38863	-2.81666	-0.683482	-3.74164	-1.69343	-2.35196	2.39228	0.00665993	V2LHS_131232	NM_000906, AK300446, BC063304, S72628, X15357	NM_000906	AK300446, BC063304, S72628, X15357	-	4881	NPR1	ANPa, ANPRA, GUC2A, GUCY2A, NPRA
OBS_BC_243104	OBS_BC_243104	-1.58785	-3.73509	-1.35352	-3.16702	-3.83559	-0.419103	-2.34969	1.29509	0.00982001	V2LHS_50487	NM_001130710, NM_001139499, NM_012322, NR_024466, AF182291, AJ238097, AK024217, BC005938, BC040717, CR600225, CR607727, BF667238, BF700164, DA736378	NM_001130710, NM_001139499, NM_012322, NR_024466	AF182291, AJ238097, AK024217, BC005938, BC040717, CR600225, CR607727	NT_007819, NT_079592, NW_001839003, NW_923240	23658	LSM5	FLJ12710, YER146W
OBS_BC_257922	OBS_BC_257922	-4.67953	-0.583423	-3.96736	-1.04015	-3.88251	0.0722666	-2.34678	1.68389	0.0380554	V2LHS_238215	NM_001003701, NM_001003703, NM_001685, BC001178, CD674081	NM_001003701, NM_001003703, NM_001685	BC001178	AC_000064, AC_000153, NC_000021, NT_011512, NW_001838706, NW_927384	522, 2551	ATP5J, GABPA	ATP5, ATP5A, ATPM, CF6, E4TF1-60, E4TF1A, F6, NFT2, NRF2, NRF2A
OBS_BC_216532	OBS_BC_216532	-5.82962	-3.37039	0.242661	-0.548463	-4.49015	-0.0840607	-2.34667	2.21413	0.0749121
OBS_BC_236445	OBS_BC_236445	-2.81902	-5.14105	2.13875	-3.04134	0.422418	-5.63677	-2.34617	2.69607	0.120115	Not Available (V2LHS_263293)	NM_024918, AK023408, AK290738, AK301671, AK301840, BC026011, BC035821, BC058899, CR593336, CR594821	NM_024918	AK023408, AK290738, AK301671, AK301840, BC026011, BC035821, BC058899, CR593336, CR594821	NT_011362, NW_001838665, NW_927339	79980	DSN1	C20orf172, dJ469A13.2, FLJ13346, MGC32987, MIS13
OBS_BC_200437	OBS_BC_200437	-3.71375	1.51304	-0.562508	-2.96373	-4.30574	-4.0401	-2.34546	2.59653	0.0564822	V2LHS_132625	NM_001030047, NM_001030048, NM_001030049, NM_001648, AF335477, AF335478, AJ310938, AJ459782, AJ459783, AJ512346, AK312933, BC005307, BC050595, BC056665, BT019862, DQ641251, DQ890670, DQ893851, M21895, M21896, M26663, U17040, X05332, X07730, BQ932072	NM_001030047, NM_001030048, NM_001030049, NM_001648	AF335477, AF335478, AJ310938, AJ459782, AJ459783, AJ512346, AK312933, BC005307, BC050595, BC056665, BT019862, DQ641251, DQ890670, DQ893851, M21895, M21896, M26663, U17040, X05332, X07730	NT_011109, NW_001838498, NW_927284	354	KLK3	APS, hK3, KLK2A1, PSA
OBS_BC_207926	OBS_BC_207926	-6.29818	-0.0160541	-1.41705	-0.531103	0.534748	-6.33918	-2.34447	2.63689	0.127405	V2LHS_93848	NM_001026, NM_001142282, NM_001142283, NM_001142284, NM_001142285, NM_033022, XR_039360, XR_039422, AF147330, AK311776, AK311910, AM393376, AM393791, BC000523, BC003149, BC071926, BX537975, BX647260, CR590398, CR595166, CR596251, CR600632, CR613679, CR621884, M31520, BG610671, BM745909, CD176901, CD677556, DB116225	NM_001026, NM_001142282, NM_001142283, NM_001142284, NM_001142285, NM_033022, XR_039360, XR_039422	AF147330, AK311776, AK311910, AM393376, AM393791, BC000523, BC003149, BC071926, BX537975, BX647260, CR590398, CR595166, CR596251, CR600632, CR613679, CR621884, M31520	NT_008583, NT_008705, NT_010966, NT_022517, NW_001837932, NW_001837987, NW_001838467, NW_001838877, NW_921651, NW_924584, NW_924796, NW_927095	6229, 729684	LOC729684, RPS24	DBA3, DKFZp686N1586
OBS_BC_246294	OBS_BC_246294	-1.21081	-2.17847	-0.29964	-2.53955	-2.85322	-4.94767	-2.33823	2.37443	0.0153378	V2LHS_43729	NM_005210, BC074944, BC074945, BC117384, BC117388	NM_005210	BC074944, BC074945, BC117384, BC117388	NT_005403, NW_001838863, NW_921618	1419	CRYGB	CRYG2
OBS_BC_251715	OBS_BC_251715	-5.10633	-2.64993	-1.73997	-0.466538	-2.8281	-1.22285	-2.33562	1.52769	0.016671	V2LHS_200259	NM_138733, BC038843	NM_138733	BC038843	NT_007592, NW_001838981, NW_923073	5232	PGK2	dJ417L20.2, PGK-2, PGKB, PGKPS
OBS_BC_225931	OBS_BC_225931	-1.77139	-2.46261	-2.61454	-3.12493	-1.91704	-2.06353	-2.32567	1.14371	9.72726e-05
OBS_BC_252717	OBS_BC_252717	-3.73651	-4.20708	-0.376327	-2.04554	0.239818	-3.82185	-2.32458	1.33188	0.0307246	V2LHS_49523	NM_005142, AK301295, X76562	NM_005142	AK301295, X76562	NG_008120, NT_033903, NW_001838023, NW_925106	2694	GIF	IF, IFMH, INF, TCN3
OBS_BC_245597	OBS_BC_245597	-0.280708	3.7775	-4.2114	-3.91177	-4.00439	-5.31434	-2.32418	2.65401	0.159079	V2LHS_118560	NM_172347, AF348984, AF450108, BC008969, BC109203, DQ893254, DQ896583	NM_172347	AF348984, AF450108, BC008969, BC109203, DQ893254, DQ896583	NT_010498, NW_001838328, NW_926528	93107	KCNG4	KV6.3, KV6.4, MGC129609, MGC4558
OBS_BC_207134	OBS_BC_207134	-3.08277	-4.59757	-3.82938	-0.777235	3.53863	-5.18766	-2.32266	3.19413	0.140905	V2LHS_176549	NM_019071, AF074968, AF180298, AK000096, AK293682, AL603623, AY007790, BC010851, BC146417, BC153171, CR618547, CR621026	NM_019071	AF074968, AF180298, AK000096, AK293682, AL603623, AY007790, BC010851, BC146417, BC153171, CR618547, CR621026	NT_007933, NT_079596, NW_001839071, NW_923640	54556	ING3	Eaf4, FLJ20089, ING2, p47ING3
OBS_BC_224894	OBS_BC_224894	-3.42083	-0.408491	-4.2387	-3.7765	-0.407063	-1.68062	-2.32203	2.48104	0.0211689	V2LHS_59313	NM_014068, AF484418	NM_014068	AF484418	NT_007592, NT_113891, NT_113893, NW_001838980, NW_923073	170679	PSORS1C1	C6orf16, MGC132530, SEEK1
OBS_BC_226031	OBS_BC_226031	-4.96694	-5.18045	-4.49287	1.4909	-0.0123234	-0.76989	-2.32193	2.27432	0.107475	V2LHS_144731	NM_001042575, BC117322, BN000125	NM_001042575	BC117322, BN000125	NW_001838881, NW_921807	344805	TMPRSS7	-
OBS_BC_222838	OBS_BC_222838	-5.26672	-0.0121521	-4.14787	-3.84392	-4.24446	3.58533	-2.32163	3.02129	0.156566	V2LHS_251963	NM_006357, NM_182678, AB017644, AF085362, AF136176, BC003554, BC092407, CR593046, CR603132, CR607535, CR616134, CR621773, CR622410, CR624412	NM_006357, NM_182678	AB017644, AF085362, AF136176, BC003554, BC092407, CR593046, CR603132, CR607535, CR616134, CR621773, CR622410, CR624412	NG_004721, NT_005403, NT_011757, NW_001838863, NW_001842360, NW_921585, NW_927700	10477, 286480	UBE2E3, UBE2E4P	UBCH9, UbcM2, UbcM2
OBS_BC_225303	OBS_BC_225303	-0.468587	-3.01997	-5.82529	5.60315	-5.07806	-5.13502	-2.32063	3.72658	0.247952	V2LHS_136293	NM_024551, AK025085, AK127196, AK128511, AY424280, BC004906, CR610048, CR613880	NM_024551	AK025085, AK127196, AK128511, AY424280, BC004906, CR610048, CR613880	NT_009759, NW_001838049, NW_925295	79602	ADIPOR2	ACDCR2, FLJ21432, MGC4640, PAQR2
OBS_BC_239446	OBS_BC_239446	-1.06366	0.645009	-4.35057	-3.73251	-1.52777	-3.87289	-2.31707	3.21982	0.0349141	V2LHS_197970	NM_001039649, NM_001039650, AF161535, AJ133352, AJ133353, AJ133354, AJ133355, BC007048, BT006687	NM_001039649, NM_001039650	AF161535, AJ133352, AJ133353, AJ133354, AJ133355, BC007048, BT006687	NT_024524, NW_001838069, NW_925473	9205	ZMYM5	HSPC050, MYM, ZNF198L1, ZNF237
OBS_BC_232805	OBS_BC_232805	-2.06727	-5.47418	4.88031	-4.26594	-3.39804	-3.51268	-2.3063	2.82448	0.186735	V2LHS_94516	NM_001155, NM_004033, AK126836, AK290672, BC017046, D00510, DQ891610, EU176589, J03578, Y00097, BQ924484	NM_001155, NM_004033	AK126836, AK290672, BC017046, D00510, DQ891610, EU176589, J03578, Y00097	NT_029289, NW_001838953, NW_922784	309	ANXA6	ANX6, CBP68
OBS_BC_203769	OBS_BC_203769	-6.30085	-6.71714	-5.95651	-0.553477	5.80022	-0.10688	-2.30577	4.16248	0.305287	V2LHS_170531	NM_002755, AK291500, AK294322, AK312356, BC137459, BC139729, L05624, L11284	NM_002755	AK291500, AK294322, AK312356, BC137459, BC139729, L05624, L11284	-	5604	MAP2K1	MAPKK1, MEK1, MKK1, PRKMK1
OBS_BC_230664	OBS_BC_230664	-4.59065	-4.88427	-3.72841	-0.00684166	-3.966	3.34886	-2.30455	4.00308	0.146222	V2LHS_27620	NM_004290, NM_183398, NM_183399, NM_183400, NM_183401, AB022663, AK057868, BX647955, CR605413	NM_004290, NM_183398, NM_183399, NM_183400, NM_183401	AB022663, AK057868, BX647955, CR605413	NT_029289, NW_001838953, NW_922784	9604	RNF14	ARA54, FLJ26004, HFB30, HRIHFB2038, TRIAD2
OBS_BC_209247	OBS_BC_209247	-1.20111	-0.727181	-3.03753	-4.04344	-3.88998	-0.918981	-2.30304	2.44223	0.014178	V2LHS_96945	NM_015559, AB007897, AB022660, BC146776	NM_015559	AB007897, AB022660, BC146776	NT_010966, NW_001838467, NW_927095	26040	SETBP1	KIAA0437, SEB
OBS_BC_239836	OBS_BC_239836	-3.7388	-0.924947	-4.31231	-2.4618	-2.95239	0.595772	-2.29908	1.61098	0.0278493	V2LHS_5745	NM_006348, NM_181733, AF058718, AK022835, CR620007	NM_006348, NM_181733	AF058718, AK022835, CR620007	NT_007933, NT_079596, NW_001839071, NW_923640	10466	COG5	GOLTC1, GTC90
OBS_BC_200489	OBS_BC_200489	-1.02175	-1.81169	-5.55055	-0.501348	-4.41121	-0.496737	-2.29888	1.9124	0.0480202	V2LHS_39642	NM_130468, AB066595, AF282905, AF401222, AK074739, AY358446, BC009883, BC023653, BC053633	NM_130468	AB066595, AF282905, AF401222, AK074739, AY358446, BC009883, BC023653, BC053633	NT_010194, NW_001838214, NW_925840	113189	CHST14	D4ST-1, D4ST1, HD4ST, HNK1ST
OBS_BC_262085	OBS_BC_262085	-5.62029	0.73566	-4.7854	-1.12737	0.0765095	-3.072	-2.29882	2.2847	0.083373	V2LHS_36354	NM_138393, AK058112	NM_138393	AK058112	NT_011255, NW_001838476, NW_927173	92840	REEP6	C19orf32, DP1L1, FLJ25383, TB2L1
OBS_BC_204707	OBS_BC_204707	-2.18277	-2.34999	-3.10181	-2.55449	-1.4519	-2.13677	-2.29629	1.7966	0.000143275
OBS_BC_216334	OBS_BC_216334	0.656067	-3.15563	-1.39093	2.04022	-5.49407	-6.3918	-2.28936	2.28729	0.154893	V2LHS_132999	NM_002108, AK298736, AK303544, BC096096, BC096097, BC096098, BC096099, D16626	NM_002108	AK298736, AK303544, BC096096, BC096097, BC096098, BC096099, D16626	NG_008180, NT_019546, NW_001838061, NW_925395	3034	HAL	HIS, HSTD
OBS_BC_209200	OBS_BC_209200	-1.66606	-0.867067	-4.7882	-1.41131	-2.50911	-2.48451	-2.28771	2.4419	0.0097043	Not Available (V2LHS_220505)	NM_004061, AK092176, AK314800, BC047608, EU832103, EU832197, L33477, L34057	NM_004061	AK092176, AK314800, BC047608, EU832103, EU832197, L33477, L34057	NT_006576, NW_001838929, NW_922562	1010	CDH12	CDHB, FLJ34857
OBS_BC_254910	OBS_BC_254910	-1.68948	-1.41294	-2.85882	-4.53244	-1.68599	-1.50527	-2.28082	1.61995	0.00598436	V2LHS_80163	BC095548	-	BC095548	NG_002481, NT_025741, NW_923184	9288	TAAR3	GPR57, GPR58, TAAR2
OBS_BC_249792	OBS_BC_249792	-5.03862	-1.23035	3.91661	-3.0108	-3.64779	-4.67157	-2.28042	2.3874	0.153667
OBS_BC_251384	OBS_BC_251384	-0.573966	-2.45392	-0.770674	-4.68711	-4.46466	-0.731573	-2.28032	2.58347	0.0326709	V2LHS_36287	NM_001007271, NM_001007272, NM_001007273, NM_016364, AB027004, AB103375, AK057012, AK127886, AK291891, AK291897, AK300679, AY040091, AY674051, BC009778, CR457094, DQ892732, DQ895979, BU580940	NM_001007271, NM_001007272, NM_001007273, NM_016364	AB027004, AB103375, AK057012, AK127886, AK291891, AK291897, AK300679, AY040091, AY674051, BC009778, CR457094, DQ892732, DQ895979	NT_008583, NW_001837987, NW_924796	51207	DUSP13	BEDP, DUSP13A, DUSP13B, FLJ32450, MDSP, SKRP4, TMDP
OBS_BC_215994	OBS_BC_215994	3.7011	-5.04591	-1.99055	-1.45075	-3.85312	-5.03995	-2.27986	2.56676	0.150884	V2LHS_173310	L24564	-	L24564	-	6236	RRAD	RAD, RAD1, REM3
OBS_BC_261333	OBS_BC_261333	0.759635	-1.57807	-2.35406	-0.788238	-4.65697	-5.05838	-2.27935	2.69038	0.055809	V2LHS_113339	NM_001338, NR_024076, NR_024387, XR_016129, XR_038605, AF124598, AK313526, BC003684, BC010536, BC089388, BT019876, CR617256, DQ891181, DQ894363, U90716, Y07593, BM547121	NM_001338, NR_024076, NR_024387, XR_016129, XR_038605	AF124598, AK313526, BC003684, BC010536, BC089388, BT019876, CR617256, DQ891181, DQ894363, U90716, Y07593	NC_000021, NG_008739, NT_010859, NT_011512, NT_037852, NW_001838161, NW_001838464, NW_924546, NW_926995	1525, 440224, 646243, 653108	CXADR, CXADRP1, CXADRP2, CXADRP3	CAR, CAR, CXADRP, HCAR
OBS_BC_257723	OBS_BC_257723	-4.58897	-3.10698	-4.36426	-1.38199	0.10981	-0.329107	-2.27692	2.04529	0.0406847	V2LHS_176856	NM_024921, AF309774, AK025039, AK290360, AK314295, BC017500, DQ892227	NM_024921	AF309774, AK025039, AK290360, AK314295, BC017500, DQ892227	NT_011651, NW_001842380, NW_927713	79983	POF1B	FLJ22792, POF
OBS_BC_258793	OBS_BC_258793	-1.74877	3.58779	-4.27687	-3.47532	-3.78974	-3.93942	-2.27372	2.44661	0.12305	V2LHS_131879	NM_001482, AK098055, AK098393, AK223585, AK298350, BC004141, CR601436, CR622786, S68805	NM_001482	AK098055, AK098393, AK223585, AK298350, BC004141, CR601436, CR622786, S68805	-	2628	GATM	AGAT, AT
OBS_BC_234804	OBS_BC_234804	-5.25893	-5.30737	-0.55319	-1.18447	-0.179384	-1.14759	-2.27182	2.57749	0.065145	Not Available (V2LHS_33948)	NM_004178, NM_134323, NM_134324, AK290737, BC002419, BC005860, BT007140, CR593716, CR597935, CR599054, CR602082, CR606145, CR606778, CR608491, CR608571, CR610050, CR612616, CR612865, CR613878, CR619705, CR626085, CR626705, DQ893549, DQ893931, M60801, U08998, BI771121	NM_004178, NM_134323, NM_134324	AK290737, BC002419, BC005860, BT007140, CR593716, CR597935, CR599054, CR602082, CR606145, CR606778, CR608491, CR608571, CR610050, CR612616, CR612865, CR613878, CR619705, CR626085, CR626705, DQ893549, DQ893931, M60801, U08998	NT_029419, NW_001838059, NW_925395	6895	TARBP2	LOQS, TRBP, TRBP1, TRBP2
OBS_BC_211782	OBS_BC_211782	-0.961344	-1.4868	-3.05243	-1.43713	-1.02132	-5.65782	-2.26947	2.01323	0.028598	V2LHS_48767	NM_001137560, XM_001723534, XM_001723740, XM_001725716, AK094365, AK124502, AK126839, L35592	NM_001137560, XM_001723534, XM_001723740, XM_001725716	AK094365, AK124502, AK126839, L35592	NT_007592, NT_022184, NW_001838981, NW_923073, NW_927719	441151	TMEM151B	bA444E17.5, C6orf137, FLJ37046, FLJ42511, FLJ44683, FLJ44891, TMEM193
OBS_BC_213821	OBS_BC_213821	-5.07654	-5.40033	-4.46622	3.97163	-3.17643	0.560347	-2.26459	2.81163	0.199082	V2LHS_190871	NM_030966, XM_001128885, BC069161, BC101150, BC101151, BC101152, BC101153	NM_030966, XM_001128885	BC069161, BC101150, BC101151, BC101152, BC101153	NT_010755, NT_113931, NW_001838435, NW_926828	81850, 728951	KRTAP1-3, LOC728951	KAP1.2, KAP1.3, KAP1.6, KAP1.8A, KAP1.8B, KAP1.9, KRTAP1.3, MGC119903, MGC119904, MGC119905
OBS_BC_247820	OBS_BC_247820	-2.86355	-6.01997	-5.28432	0.461776	-4.62231	4.75397	-2.2624	3.76735	0.238662	V2LHS_48468	NM_005186, AK025380, AK097277, BC008751, BC015091, BC017200, BC075862	NM_005186	AK025380, AK097277, BC008751, BC015091, BC017200, BC075862	NT_033903, NW_001838025, NW_925106	823	CAPN1	CANP, CANP1, CANPL1, muCANP, muCL
OBS_BC_235371	OBS_BC_235371	-2.02228	-4.40552	0.136015	-0.00529289	-4.57726	-2.69776	-2.26202	3.11708	0.0427487	Not Available (V2LHS_80346)	NM_052917, AB067505, AB078142, AJ505991, AK123152, AK131195, AK308675, BC101031, BC101032, BC101033, BC101034	NM_052917	AB067505, AB078142, AJ505991, AK123152, AK131195, AK308675, BC101031, BC101032, BC101033, BC101034	NT_005403, NW_001838860, NW_921585	114805	GALNT13	FLJ16031, FLJ41157, GalNAc-T13, H_NH0187G20.1, KIAA1918, MGC119459, MGC119461, WUGSC:H_NH0187G20.1
OBS_BC_210551	OBS_BC_210551	-3.07434	-3.66097	-0.374967	-3.42816	-1.6352	-1.39197	-2.26094	1.64409	0.00847784	V2LHS_202874	NM_138773, AK091427, AK290217, AK300123, AK302326, M74089	NM_138773	AK091427, AK290217, AK300123, AK302326, M74089	NT_034772, NW_001838952, NW_922751	91137	SLC25A46	-
OBS_BC_203619	OBS_BC_203619	0.861206	-6.01488	-5.27131	0.974956	-2.26882	-1.84667	-2.26092	2.17909	0.119393	V2LHS_176960	NM_024945, AK022950, BC039999, BC044571, BC053549, BC064937	NM_024945	AK022950, BC039999, BC044571, BC053549, BC064937	NT_011109, NT_023935, NW_001838493, NW_001839221, NW_924484, NW_927206	80010	RMI1	BLAP75, C9orf76, FLJ12888, RP11-346I8.1
OBS_BC_247580	OBS_BC_247580	-0.578744	-4.65448	-1.04617	-3.73552	-3.55698	0.0163174	-2.25926	2.38593	0.0365304	V2LHS_111963	NM_000677, AK313095, AY136749, BC029831, DQ892449, DQ895661, L20463, L22607, X76981	NM_000677	AK313095, AY136749, BC029831, DQ892449, DQ895661, L20463, L22607, X76981	NT_019273, NW_001838594, NW_922462	140	ADORA3	A3AR, AD026, bA552M11.5
OBS_BC_205048	OBS_BC_205048	-5.69402	-3.17931	3.54027	-4.59019	-4.12491	0.492632	-2.25925	2.72764	0.179058	V2LHS_116447	NM_024104, AK025602, BC001680, BC001948, BC069279, BX648276, CR593639, CR597307, CR600324, CR606257, CR616263, CR625214	NM_024104	AK025602, BC001680, BC001948, BC069279, BX648276, CR593639, CR597307, CR600324, CR606257, CR616263, CR625214	NT_011295, NW_001838484, NW_927195	79086	C19orf42	MGC2747
OBS_BC_216605	OBS_BC_216605	-5.34757	0.23923	-0.0485105	-3.11617	-3.83102	-1.42454	-2.25476	2.81771	0.0550568	V2LHS_133788	NM_002270, NM_153188, AK299671, AK301021, AK308177, BC040340, CR592982, EU176628, U70322, U72069, U72395	NM_002270, NM_153188	AK299671, AK301021, AK308177, BC040340, CR592982, EU176628, U70322, U72069, U72395	NG_001592, NG_002721, NT_006713, NT_010718, NW_001838426, NW_001838951, NW_922729, NW_926684	3842	TNPO1	IPO2, KPNB2, MIP, MIP1, TRN
OBS_BC_230047	OBS_BC_230047	-5.19576	-5.44328	-4.62203	1.5208	-3.17969	3.39962	-2.25339	2.95529	0.204218	V2LHS_41227	NM_001005356, NM_001083538, NM_001099771, NM_001136213, NM_001137671, NM_174981, NM_207355, XM_001717812, XM_001718594, XM_001720418, XM_001720753, XM_001723159, XM_001723912, XM_001724405, XM_496269, XM_928585, XM_929706, XR_040579, AK307658, AY172978, AY462868, AY462871, AY462872, AY462873, AY462874, AY465170, AY465171, AY465172, AY465173, AY466021, BC066981, BC101005, BC101006, BC101007, BC127…	NM_001005356, NM_001083538, NM_001099771, NM_001136213, NM_001137671, NM_174981, NM_207355, XM_001717812, XM_001718594, XM_001720418, XM_001720753, XM_001723159, XM_001723912, XM_001724405, XM_496269, XM_928585, XM_929706, XR_040579	AK307658, AY172978, AY462868, AY462871, AY462872, AY462873, AY462874, AY465170, AY465171, AY465172, AY465173, AY466021, BC066981, BC101005, BC101006, BC101007, BC127123, BC127623, BC140940, BC146282, BC148505, BC148758, BC156489, BC166701, BX649118, EF523384	NC_000021, NC_000022, NT_010859, NT_011512, NT_022135, NT_026437, NT_028395, NT_037852, NW_001838859, NW_001841490, NW_001842348, NW_921585, NW_927331, NW_927965	23784, 317754, 339010, 388468, 404785, 440915, 445582, 641455, 650770, 653269, 653781, 728378, 100131817, 100134414	ACTBL3, LOC100131817, LOC100134414, LOC650770, LOC653269, LOC653781, P704P, POTEB, POTEC, POTED, POTEE, POTEF, POTEG, POTEH	A26B1, A26B2, A26B3, A26C1, A26C1A, A26C1B, A26C2, A26C3, ACT, ACT, ACTBL1, ACTBL1, ANKRD21, DKFZp686J0529, FKSG30, MGC119371, MGC119373, POTE, POTE-14, POTE-15, POTE-18, POTE-2, POTE-21, POTE14, POTE15, POTE18, POTE2, POTE21, POTE22, POTE22, POTEACTIN
OBS_BC_226254	OBS_BC_226254	-4.87949	-0.701469	-4.61334	-3.06154	-0.431821	0.191688	-2.24933	2.95921	0.0563399	V2LHS_166449	NM_001002920, NM_001005365, BC148508, BC153076	NM_001002920, NM_001005365	BC148508, BC153076	NT_007995, NW_001839130, NW_923907	340441	POTEA	A26A1, POTE-8, POTE8
OBS_BC_259246	OBS_BC_259246	-1.24439	0.461738	0.29483	-3.03587	-4.35075	-5.60839	-2.24714	2.25578	0.0785725	V2LHS_201525	NM_020397, NM_153498, AB081726, AF286366, AK289393, BC035745, CR616818, DQ892464, DQ895676, BU542765	NM_020397, NM_153498	AB081726, AF286366, AK289393, BC035745, CR616818, DQ892464, DQ895676	NT_077569, NW_001837931, NW_924584	57118	CAMK1D	CaM-K1, CaMKID, CKLiK
OBS_BC_254558	OBS_BC_254558	-5.10776	1.06621	-2.94178	-4.11855	1.87689	-4.23268	-2.24294	2.61545	0.123544
OBS_BC_219256	OBS_BC_219256	-2.02474	1.09005	-3.63118	-1.65971	-3.75186	-3.47238	-2.24164	2.36082	0.0315394	V2LHS_130948	NM_000854, NM_001080843, AK312043, BC002415, BC071700, BC146929, BC146936, CR456374, CR456500, CR456929, CR590685, CR601749, CR612277, CU013079, CU013097, CU013367, CU013385, DQ890742, L38503, BU584249	NM_000854, NM_001080843	AK312043, BC002415, BC071700, BC146929, BC146936, CR456374, CR456500, CR456929, CR590685, CR601749, CR612277, CU013079, CU013097, CU013367, CU013385, DQ890742, L38503	AC_000065, AC_000154, NC_000022, NT_011520, NW_001838745, NW_927628	2953, 653689	GSTT2, GSTT2B	GSTT2P, MGC182032, MGC87963
OBS_BC_217059	OBS_BC_217059	-0.364656	-4.403	-4.44908	-0.0811577	-0.742268	-3.37551	-2.23595	1.87036	0.0451252	V2LHS_240192	NM_001134492, NM_012262, AB007917, AB024568, AK023260, BC025384, BC025990, BC108735	NM_001134492, NM_012262	AB007917, AB024568, AK023260, BC025384, BC025990, BC108735	NT_032977, NW_001838589, NW_921795	9653	HS2ST1	dJ604K5.2, FLJ11317, KIAA0448, MGC131986
OBS_BC_249527	OBS_BC_249527	-1.46195	-2.42497	-0.760712	-1.60315	-4.19728	-2.95079	-2.23314	1.61915	0.00672863	V2LHS_134503	NM_015954, AF132960, AK024614, AK222541, AK296697, AK309182, BC041328, BC056234, BC152913, CR594810, CR597600, CR605473, CR608188, CR608624, CR616542	NM_015954	AF132960, AK024614, AK222541, AK296697, AK309182, BC041328, BC056234, BC152913, CR594810, CR597600, CR605473, CR608188, CR608624, CR616542	NT_009714, NW_001838052, NW_925328	51071	DERA	CGI-26, DEOC
OBS_BC_234175	OBS_BC_234175	-5.872	0.523089	0.556407	-3.44555	-0.505311	-4.65079	-2.23236	2.0558	0.107299	V2LHS_227195	NM_016284, NM_206999, AB023224, AK302495, AL832769, AL833549, BC024317, BC040523, BX537840, BX647815, CR749237, EF553522	NM_016284, NM_206999	AB023224, AK302495, AL832769, AL833549, BC024317, BC040523, BX537840, BX647815, CR749237, EF553522	-	23019	CNOT1	AD-005, CDC39, DKFZp686E0722, DKFZp686O168, FLJ36492, FLJ90644, KIAA1007, NOT1, NOT1H
OBS_BC_220179	OBS_BC_220179	-0.276486	-0.760077	-0.689732	-3.20302	-3.32757	-5.12182	-2.22978	2.29195	0.0374603	V2LHS_150300	NM_001009186, NM_001762, NR_003110, XR_037164, XR_037487, XR_038252, AB063318, AB209728, AF385084, AK297751, AK298371, AK313819, AM295155, BC071617, BC073761, BC106941, BC106942, BC119782, BC122874, CR590985, CR594866, CR600067, CR605318, CR609340, CR612852, CR613031, CR626775, CR626783, L27706, M94083	NM_001009186, NM_001762, NR_003110, XR_037164, XR_037487, XR_038252	AB063318, AB209728, AF385084, AK297751, AK298371, AK313819, AM295155, BC071617, BC073761, BC106941, BC106942, BC119782, BC122874, CR590985, CR594866, CR600067, CR605318, CR609340, CR612852, CR613031, CR626775, CR626783, L27706, M94083	NG_005630, NT_006576, NT_007758, NT_033968, NT_079592, NT_079593, NW_001838927, NW_001839010, NW_001839034, NW_922518, NW_923306, NW_923317, NW_923417	908, 643253, 649553	CCT6A, CCT6P1, LOC649553	CCT-zeta, CCT-zeta-1, CCT6, CCT6AP1, Cctz, DKFZp779B0634, HTR3, MGC126214, MGC126215, MoDP-2, TCP-1-zeta, TCP20, TCPZ, TTCP20
OBS_BC_255307	OBS_BC_255307	-4.84271	-1.03501	0.557597	-2.90385	-0.622667	-4.50743	-2.22568	1.97973	0.0561453
OBS_BC_208348	OBS_BC_208348	-2.17748	-6.06679	-5.0244	-0.407845	-0.26524	0.590476	-2.22521	2.37251	0.103799	V2LHS_103791	NM_001122962, NM_001134836, AK095499, AK297072, AY424277, BM285394, BQ635335	NM_001122962, NM_001134836	AK095499, AK297072, AY424277	-	284759	SIRPB2	dJ776F14.2, PTPN1L, PTPNS1L3
OBS_BC_257755	OBS_BC_257755	0.263389	-2.13536	-4.49274	2.73323	-4.02962	-5.67223	-2.22222	2.84021	0.14925	V2LHS_236535	NM_002261, NM_007333, AF078550, AF350016, AF350017, AF461157, BC160065, L14542	NM_002261, NM_007333	AF078550, AF350016, AF350017, AF461157, BC160065, L14542	NT_009714, NW_001838052, NW_925328	3823	KLRC3	NKG2-E, NKG2E
OBS_BC_221499	OBS_BC_221499	0.0338268	-3.9432	-1.76798	-1.05604	-2.36791	-4.22543	-2.22112	2.4256	0.0216518	V2LHS_100859	NM_005921, AF042838, AK307828	NM_005921	AF042838, AK307828	NT_006713, NW_001838934, NW_922607	4214	MAP3K1	MAPKKK1, MEKK, MEKK1
OBS_BC_261836	OBS_BC_261836	-5.63416	-5.49129	-2.25165	-3.59831	-0.75388	4.40604	-2.22054	2.76281	0.206629	V2LHS_258392	NM_030632, AB051500, AK056450, AK091683	NM_030632	AB051500, AK056450, AK091683	NT_010966, NW_001838467, NW_927095	80816	ASXL3	KIAA1713
OBS_BC_258840	OBS_BC_258840	-4.05745	-2.49471	5.01347	-3.55993	-3.44678	-4.75564	-2.21684	3.51383	0.193845	V2LHS_152461	NM_002544, AK222663, AK312445, BC018050, DQ892331, DQ895535, M63623, X51694	NM_002544	AK222663, AK312445, BC018050, DQ892331, DQ895535, M63623, X51694	NG_009018, NT_010799, NW_001838430, NW_926772	4974	OMG	OMGP
OBS_BC_248313	OBS_BC_248313	2.74014	-0.75791	-2.2187	-3.04916	-4.0714	-5.94157	-2.21643	3.1653	0.12913	V2LHS_150990	NM_001895, NM_177559, NM_177560, NR_002207, AK302583, BC002615, BC011668, BC050036, BC053532, BC071167, CR590205, J02853, M55265, S53149	NM_001895, NM_177559, NM_177560, NR_002207	AK302583, BC002615, BC011668, BC050036, BC053532, BC071167, CR590205, J02853, M55265, S53149	NT_009237, NT_011387, NW_001838022, NW_001838652, NW_925006, NW_927317	1457, 283106	CSNK2A1, CSNK2A1P	CK2A1, CKII
OBS_BC_221469	OBS_BC_221469	-4.8231	-1.28463	-0.235165	-3.90898	-2.9856	-0.0462761	-2.21396	2.42075	0.0413616	V2LHS_15179	NM_004329, XR_017181, XR_019332, XR_039258, AB451405, AK291764, BC028383, DQ891524, DQ894714, Z22535	NM_004329, XR_017181, XR_019332, XR_039258	AB451405, AK291764, BC028383, DQ891524, DQ894714, Z22535	NG_008678, NT_025741, NT_030059, NW_001837992, NW_923184, NW_924862	657, 643778	BMPR1A, LOC643778	10q23del, ACVRLK3, ALK3, CD292
OBS_BC_251380	OBS_BC_251380	0.36546	-0.953159	-1.27826	-4.43229	-3.94484	-3.02009	-2.21053	1.84488	0.034626	V2LHS_62044	NM_004949, NM_024422, AK290313, AK297029, BC063291, BX648425, CR749226, EF017811, EF017812, X56807	NM_004949, NM_024422	AK290313, AK297029, BC063291, BX648425, CR749226, EF017811, EF017812, X56807	NG_008208, NT_010966, NW_001838467, NW_927095	1824	DSC2	ARVD11, CDHF2, DG2, DGII/III, DKFZp686I11137, DSC3
OBS_BC_259356	OBS_BC_259356	-1.72417	-6.10393	-5.41175	3.16958	0.498313	-3.68083	-2.2088	2.72653	0.191128	V2LHS_241110	NM_005040, NM_199418, AB451270, AB451397, AK090847, AK091786, AK312919, BC001500, CR594404, CR596369, CR597669, CR600721, CR610882, CR619958, CR625029, DQ893068, DQ896321, L13977	NM_005040, NM_199418	AB451270, AB451397, AK090847, AK091786, AK312919, BC001500, CR594404, CR596369, CR597669, CR600721, CR610882, CR619958, CR625029, DQ893068, DQ896321, L13977	NT_033927, NW_001838028, NW_925106	5547	PRCP	HUMPCP, MGC2202, PCP
OBS_BC_252375	OBS_BC_252375	-1.42861	-0.1625	-4.20623	-1.31312	-4.97272	-1.16555	-2.20812	2.73701	0.0368474	V2LHS_179652	NM_015011, AB020672, AB290159, AK095691, AK127806, AK302933, AL834447, BC146791	NM_015011	AB020672, AB290159, AK095691, AK127806, AK302933, AL834447, BC146791	-	23026	MYO16	KIAA0865, Myo16b, MYR8
OBS_BC_206119	OBS_BC_206119	-5.20661	-4.20339	-2.81481	2.05404	-2.54427	-0.526395	-2.2069	2.19012	0.0944905	V2LHS_115061	NM_016239, AF144094, AK294036, AK297179, AK297641, AK298825, AK310232, AL713794, BX538062	NM_016239	AF144094, AK294036, AK297179, AK297641, AK298825, AK310232, AL713794, BX538062	NT_010718, NW_001838410, NW_926628	51168	MYO15A	DFNB3, DKFZp686N18198, FLJ17274, FLJ31311, MYO15
OBS_BC_224534	OBS_BC_224534	-0.583027	-5.46337	-0.747023	-4.94396	-2.17732	0.690261	-2.20407	2.44403	0.0832666	V2LHS_115205	NM_016271, NM_198128, BC018107	NM_016271, NM_198128	BC018107	NT_010966, NW_001838467, NW_927095	51444	RNF138	HSD-4, MGC8758, NARF, STRIN
OBS_BC_223521	OBS_BC_223521	-3.97016	-4.28546	-1.53517	0.137022	-3.04314	-0.490745	-2.19794	2.09496	0.0330831	V2LHS_203423	NM_002378, NM_139354, NM_139355, AK055395, AK225834, AK315646, AL137754, BC000114, BC003109, CR610757, CR614369, CR619542, L18974, S71669, X77278, BG396388, BM925586, BQ109562	NM_002378, NM_139354, NM_139355	AK055395, AK225834, AK315646, AL137754, BC000114, BC003109, CR610757, CR614369, CR619542, L18974, S71669, X77278	NT_011255, NW_001838476, NW_927173	4145	MATK	CHK, CTK, DKFZp434N1212, HHYLTK, HYL, HYLTK, Lsk, MGC1708, MGC2101
OBS_BC_234379	OBS_BC_234379	0.275736	-5.45682	-5.01514	0.196273	-4.43718	1.25327	-2.19731	2.41871	0.140646	Not Available (V2LHS_41741)	NM_005297, AF490537, CR593233, CR601249	NM_005297	AF490537, CR593233, CR601249	AC_000065, AC_000154, NC_000022, NT_011520, NW_001838745, NW_927628	2847	MCHR1	GPR24, MCH1R, MGC32129, SLC1
OBS_BC_241555	OBS_BC_241555	-5.77675	-0.398315	-2.56421	0.715969	-4.23513	-0.914647	-2.19551	2.65949	0.0812596	V2LHS_233824	NM_002168, AK222916, BC009244, BC071828, CR595435, CR610921, CR617229, CR625730, X69433	NM_002168	AK222916, BC009244, BC071828, CR595435, CR610921, CR617229, CR625730, X69433	NT_010274, NW_001838222, NW_925940	3418	IDH2	ICD-M, IDH, IDHM, IDP, IDPM, mNADP-IDH
OBS_BC_239998	OBS_BC_239998	-0.599874	-6.0153	-1.34506	-3.61684	-0.690979	-0.904743	-2.19547	2.22135	0.0569215	Not Available (V2LHS_117142)	NM_031310, AF326591, AK096030, AK313837, AL834363, BC050365, BC056414, CR590412	NM_031310	AF326591, AK096030, AK313837, AL834363, BC050365, BC056414, CR590412	NT_011295, NW_001838484, NW_927195	83483	PLVAP	FELS, gp68, PV-1, PV1
OBS_BC_216585	OBS_BC_216585	4.09858	-0.195839	-5.24682	-2.82714	-4.31598	-4.62753	-2.18579	2.8211	0.193997	Not Available (V2LHS_57328)	NM_005607, NM_153831, AB209071, AB209083, AK094999, AK294873, AK304356, AL832961, BC035404, EU176794, L13616	NM_005607, NM_153831	AB209071, AB209083, AK094999, AK294873, AK304356, AL832961, BC035404, EU176794, L13616	NT_008046, NW_001839140	5747	PTK2	FADK, FAK, FAK1, pp125FAK
OBS_BC_224001	OBS_BC_224001	1.33386	-0.160203	-4.96188	-3.52648	-2.68747	-3.09373	-2.18265	2.87316	0.0699736	V2LHS_111716	NM_000616, AK300052, AK303968, AK308344, AK310652, AK310687, AK311495, AK312828, AK315898, BC025782, BT019791, BT019811, DQ892052, DQ895246, M12807, DA463597	NM_000616	AK300052, AK303968, AK308344, AK310652, AK310687, AK311495, AK312828, AK315898, BC025782, BT019791, BT019811, DQ892052, DQ895246, M12807	NT_009759, NW_001838050, NW_925295	920	CD4	CD4mut
OBS_BC_251222	OBS_BC_251222	5.56919	-0.675606	-3.94492	-3.4009	-4.30467	-6.30804	-2.17749	3.241	0.260642	V2LHS_93489	NM_000525, BC040617, BC064497, BC112358	NM_000525	BC040617, BC064497, BC112358	NT_009237, NW_001838022, NW_925006	3767	KCNJ11	BIR, HHF2, IKATP, KIR6.2, MGC133230, PHHI, TNDM3
OBS_BC_231893	OBS_BC_231893	-5.49001	-4.99335	4.22876	-3.54937	-0.283056	-2.95205	-2.17318	3.74756	0.202807	V2LHS_90825	NM_006646, AB020707, AF454702, AL133590, BC050283, S69790	NM_006646	AB020707, AF454702, AL133590, BC050283, S69790	NT_024524, NW_001838070, NW_925473	10810	WASF3	Brush-1, KIAA0900, SCAR3, WAVE3
OBS_BC_249237	OBS_BC_249237	-5.70648	-1.07274	0.270293	-0.221912	-0.326427	-5.93625	-2.16559	3.11969	0.123319	V2LHS_138072	NM_032229, AK026427, AK292793, AM393568, BC101070, BC101071, BC101072, BC101073, BX648640	NM_032229	AK026427, AK292793, AM393568, BC101070, BC101071, BC101072, BC101073, BX648640	NT_024524, NW_001838083, NW_925506	84189	SLITRK6	MGC119595, MGC119596, MGC119597
OBS_BC_207072	OBS_BC_207072	0.791601	-4.80862	-0.439094	-0.0160933	-4.00571	-4.48573	-2.16061	2.57867	0.0910481	V2LHS_199204	NM_006429, AF026292, AK098549, AK222478, AK291961, BC019296, BC088351, CR536511, CR590640, CR596863, CR597416, CR598786, CR599224, CR599553, CR600066, CR600434, CR602206, CR603241, CR603373, CR604475, CR605153, CR605603, CR608380, CR608432, CR609346, CR610356, CR610859, CR611339, CR612396, CR613435, CR616326, CR617211, CR619505, CR620470, CR620671, CR621241, CR622168, CR622512, CR624089, CR626428…	NM_006429	AF026292, AK098549, AK222478, AK291961, BC019296, BC088351, CR536511, CR590640, CR596863, CR597416, CR598786, CR599224, CR599553, CR600066, CR600434, CR602206, CR603241, CR603373, CR604475, CR605153, CR605603, CR608380, CR608432, CR609346, CR610356, CR610859, CR611339, CR612396, CR613435, CR616326, CR617211, CR619505, CR620470, CR620671, CR621241, CR622168, CR622512, CR624089, CR626428, DQ893464,…	NT_022184, NW_927719	10574	CCT7	CCT-ETA, Ccth, MGC110985, Nip7-1, TCP-1-eta
OBS_BC_239416	OBS_BC_239416	0.203329	-2.5572	-4.70783	-0.866456	-4.2677	-0.740637	-2.15608	2.18394	0.0472743	V2LHS_117538	NM_001131028, NM_031482, AK225969, AL136912, BC004551, BC027718, BC029268	NM_001131028, NM_031482	AK225969, AL136912, BC004551, BC027718, BC029268	NT_006713, NW_001838951, NW_922729	83734	ATG10	APG10, APG10L, DKFZp586I0418, FLJ13954, pp12616
OBS_BC_247295	OBS_BC_247295	-1.24196	-3.29208	1.04044	-4.61724	1.29589	-6.11937	-2.15572	2.81427	0.142266	V2LHS_206221	NM_007190, AB019435, AF116723, AK000698, AK001135, AK021846, AK023238, AK301517, AK314592, BC002540, BC063800, BX649119, CR619756	NM_007190	AB019435, AF116723, AK000698, AK001135, AK021846, AK023238, AK301517, AK314592, BC002540, BC063800, BX649119, CR619756	NT_030059, NW_001838006, NW_924884	11196	SEC23IP	MSTP053, P125
OBS_BC_213098	OBS_BC_213098	-5.64296	-4.33903	-5.15885	-3.73292	1.44194	4.51807	-2.15229	3.46333	0.259382	V2LHS_207826	NM_153838, AK095395, AY140957, AY255556, BC156187, BC156924, DQ315370	NM_153838	AK095395, AY140957, AY255556, BC156187, BC156924, DQ315370	NT_007592, NW_001838981, NW_923073	221393	GPR115	FLJ38076, PGR18
OBS_BC_223853	OBS_BC_223853	-2.17342	-0.900444	0.0905775	-3.67028	-5.21713	-1.04281	-2.15225	3.09608	0.0444698	V2LHS_40360	NM_006108, AB018305, AB051390, AK001584, AK074803, AK291780, BC019825, BC041974, BC136513, BC136563	NM_006108	AB018305, AB051390, AK001584, AK074803, AK291780, BC019825, BC041974, BC136513, BC136563	NT_009237, NW_001838022, NW_925006	10418	SPON1	f-spondin, KIAA0762, MGC10724
OBS_BC_248782	OBS_BC_248782	-4.74853	0.592121	-5.52896	0.279065	-3.7766	0.278462	-2.15074	2.32885	0.122047	V2LHS_211728	NM_007106, AF044221, AK056580, AK307361, AK309253, AL080177, BC044582, BC059385, BM453277	NM_007106	AF044221, AK056580, AK307361, AK309253, AL080177, BC044582, BC059385	NT_024524, NW_001838071, NW_925473	5412	UBL3	DKFZp434K151, FLJ32018, HCG-1, PNSC1
OBS_BC_243309	OBS_BC_243309	-6.00511	-6.25883	-0.118171	-0.915001	-4.53236	4.95553	-2.14566	3.48627	0.278611	V2LHS_67165	NM_021105, AB006746, AF098642, BC021100, BC032718, BC070251, CR607459	NM_021105	AB006746, AF098642, BC021100, BC032718, BC070251, CR607459	NW_001838915, NW_921807, NW_922162	5359	PLSCR1	MMTRA1B
OBS_BC_201113	OBS_BC_201113	-2.55438	1.56798	-1.87833	-4.32235	-5.15057	-0.535682	-2.14556	3.35683	0.0862101	V2LHS_196824	NM_005868, BC000899, BC012595, CR601371, CR605582, CR614774	NM_005868	BC000899, BC012595, CR601371, CR605582, CR614774	NT_007914, NT_007933, NT_079595, NT_079596, NW_001838880, NW_001839064, NW_001839088, NW_921807, NW_923574, NW_923751	10282	BET1	DKFZp781C0425, HBET1
OBS_BC_208308	OBS_BC_208308	-3.06384	-3.04899	0.176997	-0.73332	-2.98751	-3.20489	-2.14359	1.93692	0.0162209	V2LHS_191020	NM_006013, XM_001722498, XM_001722500, XM_001724324, XM_001725319, XM_001726591, XM_001726644, XM_001726646, XM_001726710, XM_001726716, XM_209178, XM_931532, XM_945799, AF218023, AF486812, AK026568, AK130582, AK223309, AK307511, AM393337, BC003358, BC026276, BC071918, BC095425, BX647954, CR456797, CR542069, CR593302, CR596152, CR596460, CR598560, CR602212, CR603980, CR609074, CR610011, CR612141,…	NM_006013, XM_001722498, XM_001722500, XM_001724324, XM_001725319, XM_001726591, XM_001726644, XM_001726646, XM_001726710, XM_001726716, XM_209178, XM_931532, XM_945799	AF218023, AF486812, AK026568, AK130582, AK223309, AK307511, AM393337, BC003358, BC026276, BC071918, BC095425, BX647954, CR456797, CR542069, CR593302, CR596152, CR596460, CR598560, CR602212, CR603980, CR609074, CR610011, CR612141, CR613467, CR614058, CR614538, CR617177, CR621751, CR622051, CR623994, DQ369703, DQ369704, DQ369705, DQ369706, DQ369707, DQ369708, DQ369709, DQ369710, DQ369711, DQ369712,…	NT_005403, NT_011295, NT_011726, NT_023133, NW_001838483, NW_001838863, NW_001838954, NW_001842419, NW_921618, NW_922784, NW_927195, NW_927732	6134, 284393, 285176, 389342, 100129975	LOC100129975, LOC284393, LOC285176, LOC389342, RPL10	DKFZp686J1851, DXS648, DXS648E, FLJ23544, FLJ27072, NOV, QM
OBS_BC_200190	OBS_BC_200190	-6.55607	-0.69244	2.38761	-0.759485	-0.800114	-6.42639	-2.14115	2.61203	0.203073	V2LHS_139500	NM_003845, AF263541, AK292322, AK308260, DQ891520, DQ894710	NM_003845	AF263541, AK292322, AK308260, DQ891520, DQ894710	NT_009759, NW_001838049, NW_925295	8798	DYRK4	-
OBS_BC_219342	OBS_BC_219342	-0.0519009	-2.29325	-0.926412	-3.91948	-2.95559	-2.67263	-2.13654	2.59619	0.0139149	V2LHS_83141	NM_000157, NM_001005741, NM_001005742, NM_001005749, NM_001005750, AK291911, AK312502, BC003356, BX648487, CR596605, CR609535, CR610547, CR616044, CR618224, D13286, K02920, M16328, M19285	NM_000157, NM_001005741, NM_001005742, NM_001005749, NM_001005750	AK291911, AK312502, BC003356, BX648487, CR596605, CR609535, CR610547, CR616044, CR618224, D13286, K02920, M16328, M19285	NW_001838531, NW_925683	2629	GBA	GBA1, GCB, GLUC
OBS_BC_202166	OBS_BC_202166	-4.76141	3.1967	-2.20176	-3.89341	-3.29207	-1.86673	-2.13645	2.12783	0.122898	V2LHS_242018	NM_003685, AB209662, AK300957, BC085004, U69126, U94832	NM_003685	AB209662, AK300957, BC085004, U69126, U94832	NG_006557, NT_008413, NT_011255, NW_001838477, NW_001839149, NW_924062, NW_927173	8570	KHSRP	FBP2, FUBP2, KSRP, MGC99676
OBS_BC_241383	OBS_BC_241383	-5.65457	0.776978	-0.239696	-4.16374	-4.61065	1.07762	-2.13568	2.77746	0.141742	V2LHS_285589	NM_032133, AB083068, AK127992, AK303041, AK314052, AL136765, AL832225, BC028393	NM_032133	AB083068, AK127992, AK303041, AK314052, AL136765, AL832225, BC028393	NT_010783, NW_001838448, NW_926894	84073	MYCBPAP	AMAP-1, AMAP1, DKFZp434N1415
OBS_BC_223206	OBS_BC_223206	-1.25613	-1.27415	-5.6209	-1.87059	-2.14785	-0.637376	-2.1345	2.35493	0.0328302	V2LHS_133263	NM_002165, NM_181353, BC000613, BC012420, CR591965, CR592689, CR593062, CR599901, CR600217, CR610338, CR615862, CR621997, CR626444, S78825, X77956	NM_002165, NM_181353	BC000613, BC012420, CR591965, CR592689, CR593062, CR599901, CR600217, CR610338, CR615862, CR621997, CR626444, S78825, X77956	NT_028392, NW_001838664, NW_927339	3397	ID1	bHLHb24, ID
OBS_BC_206070	OBS_BC_206070	-2.76904	-1.13684	-4.47184	-4.02054	-4.00032	3.59324	-2.13422	2.38717	0.14787	V2LHS_74453	NM_178438, BC140434, BC156866	NM_178438	BC140434, BC156866	NW_001838529, NW_925683	254910	LCE5A	LEP18, SPRL5A
OBS_BC_228785	OBS_BC_228785	-5.68328	-5.98918	3.9597	3.53445	-2.47089	-6.15139	-2.13343	3.81008	0.3217	V2LHS_150410	NM_001025160, NM_001784, NM_013447, NM_078481, NM_152916, NM_152917, NM_152919, NM_152920, NM_152921, AF114491, AK097264, AK222891, AK225655, AK225677, AK291776, AK292159, AK298690, AK298700, AK300343, AK301458, AK304553, AK308368, AK314697, AY545551, BC026690, BC034949, BC053933, BC082991, BC127004, BC127005, U76764, X84700, AU117846, BM545710	NM_001025160, NM_001784, NM_013447, NM_078481, NM_152916, NM_152917, NM_152919, NM_152920, NM_152921	AF114491, AK097264, AK222891, AK225655, AK225677, AK291776, AK292159, AK298690, AK298700, AK300343, AK301458, AK304553, AK308368, AK314697, AY545551, BC026690, BC034949, BC053933, BC082991, BC127004, BC127005, U76764, X84700	-	976, 30817	CD97, EMR2	CD312, DKFZp781B135, TM7LN1
OBS_BC_206884	OBS_BC_206884	-1.60512	-1.40251	-1.73907	-0.38398	-3.68463	-3.9827	-2.133	3.34165	0.0136914	V2LHS_175230	NM_018364, AK002082, AK022166, AK292552, BC026155, CR627402	NM_018364	AK002082, AK022166, AK292552, BC026155, CR627402	NT_019273, NW_001838594, NW_922462	54665	RSBN1	DKFZp781E21150, ROSBIN, RP11-324J2.1
OBS_BC_239495	OBS_BC_239495	-4.22948	-0.791473	-0.0780597	0.169106	-3.39113	-4.47661	-2.13294	1.7228	0.0581479	V2LHS_119600	NM_001010853, AK127529, AK302464, BC035036, BC045583	NM_001010853	AK127529, AK302464, BC035036, BC045583	NT_007299, NW_001838987, NW_923184	135293	PM20D2	ACY1L2, bA63L7.3
OBS_BC_261407	OBS_BC_261407	-4.89186	3.61187	-0.623526	-2.77199	-3.35046	-4.77149	-2.13291	2.60311	0.165295	V2LHS_256186	NM_001012398, NM_022476, XR_037442, XR_038468, XR_038810, AK023320, AK222743, AK303503, BC001134, BC095401, CR457308, CR620376	NM_001012398, NM_022476, XR_037442, XR_038468, XR_038810	AK023320, AK222743, AK303503, BC001134, BC095401, CR457308, CR620376	NG_004830, NT_006576, NT_010498, NT_026437, NW_001838115, NW_001838289, NW_001838929, NW_921807, NW_922562, NW_925561, NW_926462	64400, 100130746	AKTIP, LOC100130746	FT1, FTS
OBS_BC_216584	OBS_BC_216584	-3.25249	-3.07676	-3.12475	2.39951	-1.88329	-3.8324	-2.12836	2.66913	0.0734077	V2LHS_72460	NM_021083, AY534238, Z32684	NM_021083	AY534238, Z32684	NG_007473, NT_079573, NW_001842361, NW_927701	7504	XK	KX, X1k, XKR1
OBS_BC_235345	OBS_BC_235345	-1.83577	-0.0811671	-2.49331	-3.67324	-0.414981	-4.25976	-2.12637	1.81305	0.0273897	V2LHS_153535	NM_003142, AB451228, AB451351, BC001289, BC020818, BT009862, CR598451, CR599289, CR606482, CR608623, CR608625, CR609037, CR613978, CR617465, CR618345, CR620968, CR625880, DQ894459, J04205, M20328, X13697, X69804	NM_003142	AB451228, AB451351, BC001289, BC020818, BT009862, CR598451, CR599289, CR606482, CR608623, CR608625, CR609037, CR613978, CR617465, CR618345, CR620968, CR625880, DQ894459, J04205, M20328, X13697, X69804	NT_005403, NW_001838861, NW_921585	6741	SSB	La, LARP3
OBS_BC_235173	OBS_BC_235173	-4.85611	-0.976558	1.15751	-3.72935	-4.16627	-0.181688	-2.12541	2.00782	0.0871802	V2LHS_94509	NM_001154, AK297909, AK312644, AM393144, AY577779, BC001429, BC004993, BC012804, BC012822, BC018671, BC032093, CR536522, CR541842, CR591017, CR593220, CR593484, CR594353, CR594878, CR595133, CR596264, CR596501, CR596570, CR597782, CR599126, CR599513, CR599687, CR600881, CR602899, CR604610, CR604998, CR607473, CR607543, CR608412, CR608923, CR609769, CR610575, CR611573, CR611928, CR612257, CR613088…	NM_001154	AK297909, AK312644, AM393144, AY577779, BC001429, BC004993, BC012804, BC012822, BC018671, BC032093, CR536522, CR541842, CR591017, CR593220, CR593484, CR594353, CR594878, CR595133, CR596264, CR596501, CR596570, CR597782, CR599126, CR599513, CR599687, CR600881, CR602899, CR604610, CR604998, CR607473, CR607543, CR608412, CR608923, CR609769, CR610575, CR611573, CR611928, CR612257, CR613088, CR613364,…	NW_001838920	308	ANXA5	ANX5, ENX2, PP4
OBS_BC_235189	OBS_BC_235189	1.3521	-5.64214	-5.23318	0.357691	-3.37276	-0.198801	-2.12285	2.62197	0.145543	V2LHS_46499	NM_003980, AJ420541, BC025777, X73882, BF792432	NM_003980	AJ420541, BC025777, X73882	NT_025741, NW_923184	9053	MAP7	E-MAP-115, EMAP115
OBS_BC_225214	OBS_BC_225214	-2.59399	-0.925099	-2.61102	-1.36649	-4.04125	-1.19748	-2.12255	2.18582	0.00706805	V2LHS_94437	NM_001138	NM_001138	-	NT_010498, NW_001838290, NW_926462	181	AGRP	AGRT, ART, ASIP2, MGC118963
OBS_BC_259512	OBS_BC_259512	3.7144	-3.00405	-1.30766	-3.39224	-4.27369	-4.46882	-2.12201	2.22096	0.151673	V2LHS_197050	NM_001130105, NM_005713, NM_031361, AF136450, AF232930, AK000604, AK091851, AK096854, AK292087, AY453385, AY453386, BC000102	NM_001130105, NM_005713, NM_031361	AF136450, AF232930, AK000604, AK091851, AK096854, AK292087, AY453385, AY453386, BC000102	NT_006713, NW_001838951, NW_922729	10087	COL4A3BP	CERT, CERTL, FLJ20597, GPBP, STARD11
OBS_BC_206377	OBS_BC_206377	-1.90637	-1.9488	-4.92922	-0.841521	-0.0708046	-3.02965	-2.12106	2.37187	0.0288312	V2LHS_16657	NM_003851, AF084523, AK075375, AK095456, BC006786, BC008628, CR594091, CR603354, CR609800, CR611446, CR616545, CR622061, CR623745, CR625312, CR626333	NM_003851	AF084523, AK075375, AK095456, BC006786, BC008628, CR594091, CR603354, CR609800, CR611446, CR616545, CR622061, CR623745, CR625312, CR626333	NW_001838532, NW_926128	8804	CREG1	CREG
OBS_BC_243893	OBS_BC_243893	-1.08279	-5.47475	0.779047	-3.2436	-4.09075	0.407086	-2.11762	2.06475	0.0966373	V2LHS_12473	NM_005983, AK291255, AK295152, AK296223, AY029177, U33761	NM_005983	AK291255, AK295152, AK296223, AY029177, U33761	NT_006576, NW_001838933, NW_922596	6502	SKP2	FBL1, FBXL1, FLB1, MGC1366
OBS_BC_203842	OBS_BC_203842	-1.98951	-2.42445	-2.15386	-1.86239	-2.01108	-2.2043	-2.1076	1.71789	1.53586e-06
OBS_BC_222684	OBS_BC_222684	-1.44286	-7.06849	-1.16449	-2.22211	-4.45794	3.72596	-2.10499	2.444	0.213613	V2LHS_86051	NM_007355, NR_002927, NR_003132, AK297367, AK312255, AL136543, AY359878, AY956763, AY956764, BC007327, BC009206, BC012807, BC014485, BC016753, BC068474, BX649079, DQ893024, DQ896268, M16660	NM_007355, NR_002927, NR_003132	AK297367, AK312255, AL136543, AY359878, AY956763, AY956764, BC007327, BC009206, BC012807, BC014485, BC016753, BC068474, BX649079, DQ893024, DQ896268, M16660	NG_003015, NT_006316, NT_007592, NT_010194, NW_001838218, NW_001838900, NW_001838981, NW_922073, NW_922162, NW_923073, NW_925884	3326, 3327, 391634, 664618	HSP90AB1, HSP90AB2P, HSP90AB3P, HSP90AB4P	D6S182, FLJ26984, HsHsp90Bd, HSP90-BETA, HSP90B, HSP90BB, HSP90BC, HSP90Bd, HSPC2, HSPCB, HSPCP1
OBS_BC_239050	OBS_BC_239050	3.28616	-4.53643	-3.94559	-3.65258	-2.72157	-1.05163	-2.10361	3.12989	0.136485	V2LHS_65761	NM_021192, BC109394, BC160135, BE260674	NM_021192	BC109394, BC160135	NT_005403, NW_001838863, NW_921585	3237	HOXD11	HOX4, HOX4F
OBS_BC_205203	OBS_BC_205203	-2.50607	-6.97917	5.62176	0.971602	-3.5193	-6.20707	-2.10304	3.74364	0.325897	V2LHS_53489	AF161539	-	AF161539	-	29065	DDEF1IT1	HSPC054, NCRNA00050
OBS_BC_261089	OBS_BC_261089	-3.75721	-4.72154	-5.29561	-3.47636	0.131718	4.50387	-2.10252	4.07019	0.228035	V2LHS_250884	NM_007168, AB020629, AK295876, AK304286, AK304360, BC010392, BC024003, BC037309, BC047765, BC094689, BC130280	NM_007168	AB020629, AK295876, AK304286, AK304360, BC010392, BC024003, BC037309, BC047765, BC094689, BC130280	NT_010641, NW_001838454, NW_926918	10351	ABCA8	KIAA0822, MGC163152
OBS_BC_233980	OBS_BC_233980	-5.76617	-0.82998	-1.84614	-2.71852	-0.943583	-0.508421	-2.10214	2.85543	0.0473238	V2LHS_27837	NM_004275, AF116602, AJ420544, AK023092, AK097385, AL050196, BC012618, BC015189, BC019866, BC032552, BC033498, BC063509, CR603210	NM_004275	AF116602, AJ420544, AK023092, AK097385, AL050196, BC012618, BC015189, BC019866, BC032552, BC033498, BC063509, CR603210	NT_007592, NW_001838981, NW_923073	9477	MED20	DKFZp586D2223, MGC29869, PRO0213, TRFP
OBS_BC_260755	OBS_BC_260755	0.594499	-1.97878	-2.25278	-4.08766	-2.52842	-2.3477	-2.10014	1.67509	0.0193999	V2LHS_216385	NM_003828, AF057354, AJ224979, AK001816, AK226109, BC032947, CR621153, U58032	NM_003828	AF057354, AJ224979, AK001816, AK226109, BC032947, CR621153, U58032	NT_011726, NW_001842414, NW_927728	8776	MTMR1	-
OBS_BC_250045	OBS_BC_250045	-0.827928	-3.88116	-0.533775	-3.43753	-2.34699	-1.55856	-2.09766	1.37778	0.0132933	V2LHS_64728	NM_013363, AF098269, AK075478, AK223633, AY358557, BC006265, CR601643, CR608532	NM_013363	AF098269, AK075478, AK223633, AY358557, BC006265, CR601643, CR608532	NW_921807	26577	PCOLCE2	PCPE2
OBS_BC_219656	OBS_BC_219656	-1.15204	-3.10075	-3.1387	-0.626964	-1.38592	-3.1686	-2.0955	1.21309	0.00701374	V2LHS_263195	NM_001136115, NM_015176, AB007952, AK001628, BC031576, CR607611	NM_001136115, NM_015176	AB007952, AK001628, BC031576, CR607611	NT_004559, NW_001838543, NW_927128	23219	FBXO28	Fbx28, FLJ10766, KIAA0483
OBS_BC_208930	OBS_BC_208930	-5.00296	3.63305	-4.41423	-1.62644	-3.28882	-1.86239	-2.09363	2.23902	0.16001	V2LHS_170431	NM_002736, AK128639, BC075800, M31158	NM_002736	AK128639, BC075800, M31158	NT_007933, NT_079596, NW_001839071, NW_923640	5577	PRKAR2B	PRKAR2, RII-BETA
OBS_BC_254581	OBS_BC_254581	2.12252	-0.837607	-5.45181	-0.312138	-2.15921	-5.91771	-2.09266	2.96613	0.160477	V2LHS_81931	NM_022437, AF324494	NM_022437	AF324494	NG_008884, NT_022184, NW_927719	64241	ABCG8	GBD4, MGC142217, STSL
OBS_BC_201747	OBS_BC_201747	-3.24608	-4.95019	-4.5434	-0.769346	-0.195757	1.17205	-2.08879	2.69582	0.0970989	V2LHS_212051	NM_005859, BC036087, BC110574, BC110594, BT019388, M96684	NM_005859	BC036087, BC110574, BC110594, BT019388, M96684	NT_029289, NW_001838953, NW_922784	5813	PURA	PUR-ALPHA, PUR1, PURALPHA
OBS_BC_220954	OBS_BC_220954	-2.17522	0.609665	-0.984299	-3.33115	-3.06604	-3.5834	-2.08841	2.01699	0.0255662	V2LHS_248245	NM_005401, AK291641, AK298120, BC101754, BC104803, X82676	NM_005401	AK291641, AK298120, BC101754, BC104803, X82676	NT_021877, NW_001838537, NW_926794	5784	PTPN14	MGC126803, PEZ, PTP36
OBS_BC_241316	OBS_BC_241316	0.770089	-5.61938	1.33249	0.0786009	-3.79016	-5.29719	-2.08759	2.4021	0.167589	V2LHS_36016	L22650	-	L22650	NT_011651, NW_001842386, NW_927715	10824	EPAG	-
OBS_BC_241440	OBS_BC_241440	0.334135	-1.4344	-3.84882	-2.80753	-0.881724	-3.8746	-2.08549	2.42691	0.0303198	V2LHS_197905	NM_005969, AK093928, AK095320, BC022090, CR608677, CR617283, CR624939, U77456	NM_005969	AK093928, AK095320, BC022090, CR608677, CR617283, CR624939, U77456	NT_009237, NW_001838018, NW_924962	4676	NAP1L4	hNAP2, MGC4565, NAP2, NAP2L
OBS_BC_216119	OBS_BC_216119	-5.74524	-3.39955	-1.22346	0.930656	-2.71733	-0.320163	-2.07918	1.97795	0.085958	V2LHS_202493	NM_000462, NM_130838, NM_130839, AB194232, AF273050, AK130491, AK291405, AK292514, BC002582, BC009271, L07557, U84404, X98031, X98032, X98033	NM_000462, NM_130838, NM_130839	AB194232, AF273050, AK130491, AK291405, AK292514, BC002582, BC009271, L07557, U84404, X98031, X98032, X98033	NG_002690, NT_026446, NW_001838194, NW_925783	7337	UBE3A	ANCR, AS, E6-AP, EPVE6AP, FLJ26981, HPVE6A
OBS_BC_241709	OBS_BC_241709	-3.83462	-1.1942	-0.721155	-1.90972	-3.7581	-1.03325	-2.07517	1.86173	0.0146126	V2LHS_135062	NM_016573, AF132541, AK297220, BC032057, BC126436	NM_016573	AF132541, AK297220, BC032057, BC126436	NT_011295, NW_001838484, NW_927195	51291	GMIP	-
OBS_BC_251082	OBS_BC_251082	-2.49115	-1.64104	-0.456745	-0.13037	-3.58765	-4.13095	-2.07298	1.44371	0.0263688	V2LHS_85491	NM_007372, NM_203499, AB036090, AF083255, AK095772, AK126480, AK292908, BC015505, BC078667, BC093081, BK000566	NM_007372, NM_203499	AB036090, AF083255, AK095772, AK126480, AK292908, BC015505, BC078667, BC093081, BK000566	-	11325	DDX42	FLJ43179, RHELP, RNAHP, SF3b125
OBS_BC_211269	OBS_BC_211269	-0.435265	-1.73258	-0.376545	-3.89298	-4.51407	-1.44598	-2.06624	2.3232	0.0342055	V2LHS_223340	NM_002696, AK312131, BC112162, BC112164, CR596896, CR607005, U20659	NM_002696	AK312131, BC112162, BC112164, CR596896, CR607005, U20659	NT_033903, NW_001838024, NW_925106	5436	POLR2G	hRPB19, hsRPB7, MGC138367, MGC138369, RPB7
OBS_BC_228626	OBS_BC_228626	-2.60749	-1.45924	-0.88769	-2.37374	-2.65773	-2.41068	-2.0661	1.27755	0.00091669
OBS_BC_228684	OBS_BC_228684	-4.46379	-4.55818	-4.48034	1.70989	1.08027	-1.68416	-2.06605	2.01596	0.141571	V2LHS_258577	NM_015384, NM_133433, AJ627032, AJ640137, AK002065, AK022659, AK023416, BC063859, BK005151	NM_015384, NM_133433	AJ627032, AJ640137, AK002065, AK022659, AK023416, BC063859, BK005151	NG_006987, NT_006576, NW_001838933, NW_922596	25836	NIPBL	CDLS, CDLS1, DKFZp434L1319, FLJ11203, FLJ12597, FLJ13354, FLJ13648, FLJ44854, IDN3, IDN3-B
OBS_BC_220523	OBS_BC_220523	-0.789523	4.91074	-5.22734	-0.814705	-4.61205	-5.86254	-2.0659	3.369	0.268697	V2LHS_67841	NM_004860, AK226082, AK313836, BC020090, BC051907, BC067272, BT009817, U31501	NM_004860	AK226082, AK313836, BC020090, BC051907, BC067272, BT009817, U31501	NT_010718, NW_001838403, NW_926584	9513	FXR2	FMR1L2
OBS_BC_209171	OBS_BC_209171	-2.67363	-0.346552	-2.79911	-1.25634	-2.5579	-2.75272	-2.06437	2.8283	0.00431029
OBS_BC_203239	OBS_BC_203239	-1.19005	-1.13387	-1.67377	-3.5126	-3.11427	-1.76083	-2.06423	0.967981	0.00403854	V2LHS_247130	NM_139169, AK026721, AK125554, BC030601, BX648479, BX648709	NM_139169	AK026721, AK125554, BC030601, BX648479, BX648709	NT_030059, NW_001838006, NW_924884	142940	TRUB1	PUS4
OBS_BC_200761	OBS_BC_200761	-3.63005	0.495027	-1.74518	-4.45163	-0.733463	-2.2888	-2.05902	1.4045	0.0395533	V2LHS_74027	NM_015363, BC104876, BC104878	NM_015363	BC104876, BC104878	NT_011109, NW_001838501, NW_927284	23619	ZIM2	ZNF656
OBS_BC_239916	OBS_BC_239916	-6.0348	-0.174627	-5.38874	-4.25681	-0.910453	4.42636	-2.05651	2.94308	0.259951	V2LHS_94213	NM_001096, NM_198830, AB210035, AK095084, AK295675, AK304802, AK312315, BC006195, U18197, X64330	NM_001096, NM_198830	AB210035, AK095084, AK295675, AK304802, AK312315, BC006195, U18197, X64330	NT_010755, NW_001838436, NW_926828	47	ACLY	ACL, ATPCL, CLATP
OBS_BC_249598	OBS_BC_249598	3.97116	-4.1123	-0.894814	-1.82812	-3.74883	-5.71801	-2.05515	3.52763	0.200197	V2LHS_94893	NM_006931, AB209607, AK074861, AK122783, AK126026, AL110298, AL832448, AY357941, BC039196, BC060766	NM_006931	AB209607, AK074861, AK122783, AK126026, AL110298, AL832448, AY357941, BC039196, BC060766	NT_009714, NW_001838051, NW_925295	6515, 144195	SLC2A14, SLC2A3	FLJ90380, GLUT14, GLUT3
OBS_BC_240281	OBS_BC_240281	-0.133901	-3.70627	-4.50012	-0.368541	-0.642929	-2.97621	-2.05466	2.63394	0.0456187
OBS_BC_222020	OBS_BC_222020	-0.707353	-4.3587	-0.0914726	-1.21641	-0.963424	-4.96691	-2.05071	1.89341	0.0593256	Not Available (V2LHS_194223)	NM_015414, NM_033643, XM_001723330, XM_001724205, XM_294581, AF077043, AK311990, AL050273, AM393173, AM393746, BC003052, BC004971, BC091508, CR533465, CR613397, CR616362, DQ892096, DQ895289, BM015858, BM841746	NM_015414, NM_033643, XM_001723330, XM_001724205, XM_294581	AF077043, AK311990, AL050273, AM393173, AM393746, BC003052, BC004971, BC091508, CR533465, CR613397, CR616362, DQ892096, DQ895289	NT_008470, NT_011255, NW_001838477, NW_001839236, NW_924539, NW_927173	25873, 347292	LOC347292, RPL36	DKFZp566B023
OBS_BC_225466	OBS_BC_225466	-0.440777	-0.882732	-3.56259	-2.01868	-0.848545	-4.54499	-2.04972	1.79043	0.0297479	V2LHS_223341	NM_004118, BT009768, EU176391	NM_004118	BT009768, EU176391	NT_028392, NW_001838664, NW_001838920, NW_927339	2307	FOXS1	FKHL18, FREAC10, MGC4544
OBS_BC_230981	OBS_BC_230981	1.70997	-3.17782	-0.517653	-3.09084	-2.66075	-4.56116	-2.04971	1.89327	0.0768994	V2LHS_32529	NM_001008895, NM_003589, AB012193, AB178950, AF077188, AK296700, AK314835, AL833355, AY365124, BC008308, CR603374, EU176793, U58090	NM_001008895, NM_003589	AB012193, AB178950, AF077188, AK296700, AK314835, AL833355, AY365124, BC008308, CR603374, EU176793, U58090	NT_027140, NW_001838085, NW_925517	8451	CUL4A	-
OBS_BC_247608	OBS_BC_247608	-2.5411	-1.56448	-4.58445	-0.915981	-2.60634	-0.0800209	-2.04873	1.8561	0.0242745	V2LHS_196584	NM_014253, AF100772, BC140783, DA217223	NM_014253	AF100772, BC140783	NT_011786, NW_001842397, NW_927721	10178	ODZ1	ODZ3, TEN-M1, TNM, TNM1
OBS_BC_227600	OBS_BC_227600	1.8556	0.167223	-1.58718	-4.1424	-3.99779	-4.58378	-2.04805	2.0748	0.116343	V2LHS_253311	NM_006566, U56102	NM_006566	U56102	NT_025028, NW_001838469, NW_927129	10666	CD226	DNAM-1, DNAM1, PTA1, TLiSA1
OBS_BC_249267	OBS_BC_249267	-6.43376	-5.54023	5.29567	-4.33388	2.13453	-3.39801	-2.04595	3.62914	0.333963	V2LHS_57089	X74262	-	X74262	-	5928	RBBP4	NURF55, RBAP48
OBS_BC_233955	OBS_BC_233955	-6.062	0.33136	-3.81863	-3.98133	5.89906	-4.63948	-2.04517	4.35284	0.310296
OBS_BC_259331	OBS_BC_259331	-4.87286	-3.61495	-4.44909	-2.03675	3.06852	-0.364531	-2.04494	3.61476	0.156644	V2LHS_18677	NM_144629, AK055136, BC039690, BC111069, BX647618	NM_144629	AK055136, BC039690, BC111069, BX647618	NT_005403, NW_001838863, NW_921618	130132	RFTN2	C2orf11, FLJ30574, MGC117313, Raftlin-2
OBS_BC_210007	OBS_BC_210007	-0.134346	-0.409509	0.146821	-4.93225	-5.01961	-1.91396	-2.04381	2.58571	0.0893962	V2LHS_214409	XM_001723112, XM_001723784, XM_001726535, XM_001726650, BC030651	XM_001723112, XM_001723784, XM_001726535, XM_001726650	BC030651	NT_007933, NT_079596, NW_001839072, NW_923640	340351	AGBL3	FLJ12983, MGC32955
OBS_BC_216533	OBS_BC_216533	-5.31241	2.50292	0.0292702	-2.72319	-4.34829	-2.40926	-2.04349	2.52066	0.143046	V2LHS_255380	NM_004763, NM_022334, AF012023, AF012024, AK092115, AK094221	NM_004763, NM_022334	AF012023, AF012024, AK092115, AK094221	NT_005334, NW_001838766, NW_927719	9270	ITGB1BP1	DKFZp686K08158, ICAP-1A, ICAP-1alpha, ICAP-1B, ICAP1, ICAP1A, ICAP1B
OBS_BC_237985	OBS_BC_237985	-3.05816	-0.189957	0.179424	-1.34653	-3.36042	-4.48375	-2.04323	2.31873	0.0444008	V2LHS_53530	NM_130847, AK074084, AK093699, AL833833, BC014126, BC037539, BC040683, BX648729	NM_130847	AK074084, AK093699, AL833833, BC014126, BC037539, BC040683, BX648729	NT_008984, NW_001838042, NW_925173	154810	AMOTL1	JEAP
OBS_BC_207457	OBS_BC_207457	-1.11492	-2.08195	-2.30149	-2.30576	-2.58003	-1.87249	-2.04277	1.31071	0.000192739	V2LHS_151216	NM_001937, BC033736, CR591165, CR596260, CR614953, CR622672, DQ892055, DQ895249, Z22865	NM_001937	BC033736, CR591165, CR596260, CR614953, CR622672, DQ892055, DQ895249, Z22865	NW_001838532, NW_926128	1805	DPT	TRAMP
OBS_BC_226022	OBS_BC_226022	-2.38505	-1.7213	-1.44674	-2.14857	-2.01002	-2.54459	-2.04271	0.442721	6.51984e-05
OBS_BC_204914	OBS_BC_204914	-2.95197	-2.77477	-0.345941	4.12992	-5.09078	-5.22138	-2.04249	2.38514	0.213804	V2LHS_80283	NM_014621, BC016763, X04706	NM_014621	BC016763, X04706	NT_005403, NW_001838863, NW_921585	3233	HOXD4	HHO.C13, Hox-4.2, HOX-5.1, HOX4, HOX4B
OBS_BC_201475	OBS_BC_201475	-0.730015	0.382975	-2.72503	-3.39575	-3.48631	-2.30037	-2.04242	2.59004	0.0234099	V2LHS_198745	NM_005157, NM_007313, AB209456, AB209642, AF113911, AJ131466, BC117451, EU216066, EU216071, EU394718, M14752, M25946, M30833, X16416	NM_005157, NM_007313	AB209456, AB209642, AF113911, AJ131466, BC117451, EU216066, EU216071, EU394718, M14752, M25946, M30833, X16416	NT_035014, NW_001839240, NW_924573	25, 613	ABL1, BCR	ABL, ALL, BCR-ABL1, bcr/abl, BCR1, c-ABL, CML, D22S11, D22S662, FLJ16453, JTK7, p150, PHL, v-abl
OBS_BC_257782	OBS_BC_257782	-4.59527	-4.73076	-4.46383	3.08483	-0.999203	-0.545723	-2.04166	2.36024	0.171846	V2LHS_238788	NM_006164, AB208786, AK297838, AK304555, AK311395, AK314816, BC011558, BX649047, BX649071, EU446639, EU831991, EU832084, EU832824, S74017	NM_006164	AB208786, AK297838, AK304555, AK311395, AK314816, BC011558, BX649047, BX649071, EU446639, EU831991, EU832084, EU832824, S74017	NT_005403, NW_001838863, NW_921585	4780	NFE2L2	NRF2
OBS_BC_240615	OBS_BC_240615	-5.58232	-1.85368	4.88697	-1.78439	-4.57853	-3.33638	-2.04139	3.27498	0.235375	V2LHS_172917	NM_001098424, NM_004087, AB209536, AK293967, AK294772, AK294855, AK304280, AK310596, AK310893, AK311129, EF553524, U13896, U13897	NM_001098424, NM_004087	AB209536, AK293967, AK294772, AK294855, AK304280, AK310596, AK310893, AK311129, EF553524, U13896, U13897	-	1739	DLG1	dJ1061C18.1.1, DKFZp761P0818, DKFZp781B0426, DLGH1, hdlg, SAP97
OBS_BC_230639	OBS_BC_230639	-1.49315	-2.20947	-2.3636	-2.02937	-2.68676	-1.45816	-2.04009	2.52164	0.00015215
OBS_BC_239260	OBS_BC_239260	0.492565	-6.52795	-5.99578	-0.112877	0.257908	-0.343776	-2.03832	2.24144	0.189418	V2LHS_64992	NM_006134, AL355685, CR613027	NM_006134	AL355685, CR613027	AC_000064, AC_000153, NC_000021, NT_011512, NW_001838706, NW_927384	757	TMEM50B	C21orf4, DKFZp686C2482, FLJ26146, HCVP7TP3
OBS_BC_231687	OBS_BC_231687	-2.50794	-2.15885	-0.945913	-2.49704	-1.13113	-2.96914	-2.035	2.2844	0.00170208
OBS_BC_241007	OBS_BC_241007	-1.76196	-2.01108	-2.90192	-1.40389	-2.02476	-2.09521	-2.03314	0.643632	0.000167198	Not Available (V2LHS_47333)	NM_004589, AF026852, AF131816, AF183424, AK074588, AK098826, BC015504, CR593722, CR611401, CR615183, CR620606, CR621918, CR624800	NM_004589	AF026852, AF131816, AF183424, AK074588, AK098826, BC015504, CR593722, CR611401, CR615183, CR620606, CR621918, CR624800	NG_008228, NT_010718, NW_001838403, NW_926584	6341	SCO1	SCOD1
OBS_BC_222544	OBS_BC_222544	-1.08577	0.50606	-2.53815	-2.3604	-3.65302	-3.06237	-2.03227	1.07107	0.0215191	V2LHS_131948	NM_001115156, NM_001494, XM_001719317, AB451295, AB451429, AF144713, AK094671, AK122841, AK297177, AK297554, AK309360, AK312485, BC005145, BC024168, BT006868, BX648038, CR457073, CR591329, CR593969, CR607897, D13988, DQ890573, DQ893733, Y13286	NM_001115156, NM_001494, XM_001719317	AB451295, AB451429, AF144713, AK094671, AK122841, AK297177, AK297554, AK309360, AK312485, BC005145, BC024168, BT006868, BX648038, CR457073, CR591329, CR593969, CR607897, D13988, DQ890573, DQ893733, Y13286	NT_030008, NT_032977, NT_077569, NT_079592, NW_001837931, NW_001838579, NW_001839006, NW_921351, NW_923273, NW_924584	2665, 100132353	GDI2, LOC100132353	FLJ16452, FLJ37352, RABGDIB
OBS_BC_234299	OBS_BC_234299	-3.63307	-1.20908	-0.0834532	-3.42549	-1.72784	-2.10398	-2.03049	1.36407	0.0141252	Not Available (V2LHS_155002)	NM_017649, NM_199076, NM_199077, AF216962, AK000071, AK023066, AK023479, BC021222	NM_017649, NM_199076, NM_199077	AF216962, AK000071, AK023066, AK023479, BC021222	NT_030059, NW_001838006, NW_924884	54805	CNNM2	ACDP2
OBS_BC_254559	OBS_BC_254559	-1.27189	-2.94362	1.50688	-3.3747	-0.526289	-5.57079	-2.03007	1.89743	0.100323	V2LHS_83809	NM_000121, BC019092, BC112153, CR592865, CR597800, CR610088, CR618473, CR620075, M34986, M60459	NM_000121	BC019092, BC112153, CR592865, CR597800, CR610088, CR618473, CR620075, M34986, M60459	NT_011295, NW_001838483, NW_927195	2057	EPOR	MGC138358
OBS_BC_206725	OBS_BC_206725	-6.85429	-0.220471	-6.65768	5.90459	-3.77772	-0.556438	-2.027	3.65156	0.35016	V2LHS_68092	NM_001002800, NM_005496, AB019987, AF092564, AK122939, AK128143, AK307508, AK315070, AL136877, AL833949, BC146370, BC148796	NM_001002800, NM_005496	AB019987, AF092564, AK122939, AK128143, AK307508, AK315070, AL136877, AL833949, BC146370, BC148796	NW_921807	10051	SMC4	CAPC, hCAP-C, SMC4L1
OBS_BC_205857	OBS_BC_205857	-3.29416	-5.30111	-1.19969	-2.4578	0.91123	-0.806514	-2.02468	3.56071	0.0700774	V2LHS_172057	NM_003400, AK124769, AK289920, AK299039, AK312426, AL833550, BC032847, BX647758, CR609163, CR749840, D89729, DQ891271, Y08614	NM_003400	AK124769, AK289920, AK299039, AK312426, AL833550, BC032847, BX647758, CR609163, CR749840, D89729, DQ891271, Y08614	NT_022184, NT_026437, NW_001838111, NW_925539, NW_927719	7514	XPO1	CRM1, DKFZp686B1823
OBS_BC_238058	OBS_BC_238058	-1.83446	-1.01229	-5.28957	5.24169	-4.60841	-4.6363	-2.02322	3.03518	0.265071	V2LHS_175381	NM_018393, AK002198, AK090646, BC030582	NM_018393	AK002198, AK090646, BC030582	NT_009237, NW_001838022, NW_925006	55346	TCP11L1	dJ85M6.3, FLJ11336, FLJ11386
OBS_BC_247128	OBS_BC_247128	-0.124249	0.0910663	-2.15944	-2.77698	-2.73864	-4.4264	-2.02244	2.90716	0.0352027	V2LHS_61962	U59111	-	U59111	-	1833	EPYC	DSPG3, Pg-Lb, PGLB, SLRR3B
OBS_BC_209823	OBS_BC_209823	0.908159	-0.671971	0.0388798	-2.64298	-4.16174	-5.604	-2.02228	2.07585	0.109449	V2LHS_239310	NM_005037, NM_015869, NM_138711, NM_138712, AB451337, AB451486, AK223528, AK290581, AY222643, BC006811, BT007281, CR599329, CR605352, CR609113, CR609454, CR622226, D83233, DQ356894, DQ891108, DQ894289, U63415, U79012, X90563	NM_005037, NM_015869, NM_138711, NM_138712	AB451337, AB451486, AK223528, AK290581, AY222643, BC006811, BT007281, CR599329, CR605352, CR609113, CR609454, CR622226, D83233, DQ356894, DQ891108, DQ894289, U63415, U79012, X90563	NT_022517, NW_001838877, NW_921651	5468	PPARG	NR1C3, PPARG1, PPARG2, PPARgamma
OBS_BC_255927	OBS_BC_255927	-2.95272	-2.06581	-3.56903	-0.912319	0.240057	-2.86304	-2.02048	1.97179	0.0183289	V2LHS_95811	NM_014875, BC113742, D26361	NM_014875	BC113742, D26361	NW_001838533, NW_926128	9928	KIF14	KIAA0042, MGC142302
OBS_BC_249432	OBS_BC_249432	-0.205151	-6.03534	-5.48559	-2.66045	5.15083	-2.8845	-2.02003	2.92827	0.281356	V2LHS_72619	NM_021967, NM_022978, AF073519, BC035932, CR626737	NM_021967, NM_022978	AF073519, BC035932, CR626737	NT_006713, NT_113801	8293, 728492	SERF1A, SERF1B	4F5, FAM2A, FAM2B, H4F5, H4F5C, MGC125278, MGC125279, MGC125280, SERF1, SMAM1
OBS_BC_207554	OBS_BC_207554	0.998706	-1.27553	0.930465	-3.95397	-4.44252	-4.36966	-2.01875	3.2684	0.114337	V2LHS_198892	NM_006406, BC003609, BC007107, BC016770, CR541668, CR541705, CR594904, CR619377, DQ893599, DQ895027	NM_006406	BC003609, BC007107, BC016770, CR541668, CR541705, CR594904, CR619377, DQ893599, DQ895027	NT_011757, NW_927700	10549	PRDX4	AOE37-2, PRX-4
OBS_BC_252214	OBS_BC_252214	-4.90887	0.53028	-3.29978	-2.66694	-0.694758	-1.06416	-2.01737	2.19664	0.054664	V2LHS_52178	NM_020139, AF164790, AK023323, AK128463, AK290160, AK300626, AY358841, BC001953, BC037277, BC095414, CR599040, CR601062, CR605040, CR625169	NM_020139	AF164790, AK023323, AK128463, AK290160, AK300626, AY358841, BC001953, BC037277, BC095414, CR599040, CR601062, CR605040, CR625169	NW_001838915, NW_922162	56898	BDH2	DHRS6, EFA6R, FLJ13261, PRO20933, SDR15C1, UCPA-OR, UNQ6308
OBS_BC_254354	OBS_BC_254354	-6.11341	-0.40086	-5.4647	0.389424	0.190694	-0.691517	-2.01506	2.39842	0.155874	V2LHS_130831	NM_000830, NM_175611, AJ249208, BC028238, BC152727, BC156975, L19058, U16125	NM_000830, NM_175611	AJ249208, BC028238, BC152727, BC156975, L19058, U16125	AC_000064, AC_000153, NC_000021, NT_011512, NT_011757, NW_001838706, NW_001842360, NW_927384, NW_927700	2897	GRIK1	EAA3, EEA3, GLR5, GLUR5
OBS_BC_203437	OBS_BC_203437	-2.53107	-5.25401	-4.65581	-0.429403	-0.486771	1.26798	-2.01485	2.64678	0.114281	V2LHS_216712	NM_001127240, NM_001127241, NM_001127242, NM_014417, AF332558, AF354654, AF354655, AF354656, U82987	NM_001127240, NM_001127241, NM_001127242, NM_014417	AF332558, AF354654, AF354655, AF354656, U82987	NT_011109, NW_927217	27113	BBC3	JFY1, PUMA
OBS_BC_216671	OBS_BC_216671	-1.89838	-2.61508	-3.14828	-1.64044	-2.59413	-0.190261	-2.01443	1.87864	0.0052406
OBS_BC_244677	OBS_BC_244677	-4.65059	-2.17524	-5.29743	0.671679	3.0444	-3.67816	-2.01422	2.31186	0.191247	V2LHS_115479	NM_001134779, NM_016338, AF111109, AK001696, AK302781, BC033776, DQ894533, EU176274	NM_001134779, NM_016338	AF111109, AK001696, AK302781, BC033776, DQ894533, EU176274	NT_006713, NW_001838935, NW_922618	51194	IPO11	RanBP11
OBS_BC_229940	OBS_BC_229940	-0.121905	-0.441978	-4.75319	-3.33267	-3.36514	-0.0445557	-2.00991	2.5994	0.0614352	V2LHS_172946	NM_004092, BC008906, BC013264, BT007123, CR591488, CR594615, CR596739, CR597975, CR607561, CR616268, CR626651, D13900, BE906357, BQ130816	NM_004092	BC008906, BC013264, BT007123, CR591488, CR594615, CR596739, CR597975, CR607561, CR616268, CR626651, D13900	NT_017795, NW_001838014, NW_924907	1892	ECHS1	SCEH
OBS_BC_206599	OBS_BC_206599	0.67893	-1.63654	0.321968	-3.68046	-1.67226	-6.06352	-2.00865	2.19795	0.109997	V2LHS_252444	NM_014285, AK001916, AK022460, AK090512, AK092727, BC000747, CR590387, CR622078	NM_014285	AK001916, AK022460, AK090512, AK092727, BC000747, CR590387, CR622078	NT_035014, NW_001839240, NW_924573	23404	EXOSC2	hRrp4p, p7, RRP4, Rrp4p
OBS_BC_207193	OBS_BC_207193	-5.34304	-2.6706	-3.6373	-0.345611	-2.98572	2.93967	-2.0071	2.60347	0.152215	V2LHS_244554	NM_153262, AB102948, AJ617623, AJ617624, AJ617626, AJ617627, AK091517, BC130323	NM_153262	AB102948, AJ617623, AJ617624, AJ617626, AJ617627, AK091517, BC130323	NT_021877, NW_001838537, NW_926794	255928	SYT14	FLJ34198, MGC163195, sytXIV
OBS_BC_236403	OBS_BC_236403	-0.52926	-0.0861693	0.0627661	-3.50693	-2.58949	-5.37329	-2.00373	2.45863	0.0755366	V2LHS_223079	NM_002816, AB003103, AK091198, AK222679, AK307821, AK308883, BC019062, BC065826, CR603290, CR621959, DQ892821, DQ896067	NM_002816	AB003103, AK091198, AK222679, AK307821, AK308883, BC019062, BC065826, CR603290, CR621959, DQ892821, DQ896067	NT_010783, NW_001838454, NW_926918	5718	PSMD12	MGC75406, p55, Rpn5
OBS_BC_216486	OBS_BC_216486	-1.15372	0.970812	-4.44007	-1.06825	-3.75302	-2.57726	-2.00358	1.99655	0.0566624	V2LHS_202540	NM_006087, AK075307, AK095202, BC006570	NM_006087	AK075307, AK095202, BC006570	NT_011255, NW_001838478, NW_927173	10382	TUBB4	beta-5, TUBB5
OBS_BC_252731	OBS_BC_252731	-2.41138	0.222468	-4.5604	-3.67589	-2.11959	0.528219	-2.00276	1.92234	0.0615687
OBS_BC_258097	OBS_BC_258097	-4.87743	-3.34369	-0.489986	2.99542	-4.48566	-1.81154	-2.00215	2.41985	0.157391	V2LHS_150085	NM_001724, NM_199186, AK097778, BC017050, CR590616, CR593475, CR594656, CR598334, CR598794, CR599636, CR599848, CR602979, CR603055, CR606892, CR609356, CR619111, CR620521, CR622667, CR624843, CR625091, CR625693, CR626473, X04327	NM_001724, NM_199186	AK097778, BC017050, CR590616, CR593475, CR594656, CR598334, CR598794, CR599636, CR599848, CR602979, CR603055, CR606892, CR609356, CR619111, CR620521, CR622667, CR624843, CR625091, CR625693, CR626473, X04327	NT_007933, NT_079596, NW_001839072, NW_923640	669	BPGM	-
OBS_BC_220079	OBS_BC_220079	-5.096	-3.5433	-6.04175	5.69459	-4.85597	1.8552	-1.99787	3.74241	0.345631	V2LHS_170823	NM_002812, AK301771, AK308809, BC001164, BC065006, BC071826, BT019688, CR590029, CR595613, CR595906, CR606879, CR618879, D38047, BI560993, BQ684248	NM_002812	AK301771, AK308809, BC001164, BC065006, BC071826, BT019688, CR590029, CR595613, CR595906, CR606879, CR618879, D38047	NT_011109, NW_001838496, NW_927217	5714	PSMD8	HIP6, HYPF, MGC1660, Nin1p, p31, Rpn12, S14
OBS_BC_261460	OBS_BC_261460	-2.99345	-1.69468	1.8572	-4.04535	-4.61448	-0.481547	-1.99538	3.56512	0.0994111	V2LHS_245471	NM_152725, AK055061, BC035118, BC047635, BC094700, BC117323	NM_152725	AK055061, BC035118, BC047635, BC094700, BC117323	NT_008705, NW_001837931, NW_924584	221074	SLC39A12	bA570F3.1, FLJ30499, MGC43205, MGC51099
OBS_BC_218617	OBS_BC_218617	-0.508841	0.339065	-2.95972	-0.256505	-5.06316	-3.46662	-1.98596	2.18406	0.073453	V2LHS_178447	NM_033495, AB037730, AK122724, AK125356, AL591986, BC064576, EU446550	NM_033495	AB037730, AK122724, AK125356, AL591986, BC064576, EU446550	NT_011786, NW_001842395, NW_927720	90293	KLHL13	BKLHD2, FLJ10262, KIAA1309, MGC74791
OBS_BC_242467	OBS_BC_242467	-4.68923	-3.9345	4.5971	0.0197649	-3.68439	-4.22124	-1.98542	2.85297	0.239407	V2LHS_154673	NM_017581, AF227732, AJ243342, BC111595, BC113549, BC113575	NM_017581	AF227732, AJ243342, BC111595, BC113549, BC113575	NT_006238, NW_001838903, NW_922073	55584	CHRNA9	HSA243342, MGC142109, MGC142135, NACHRA9
OBS_BC_259723	OBS_BC_259723	1.12959	-5.70358	-2.26499	-0.273604	-3.01107	-1.76021	-1.98064	2.92302	0.0940132	V2LHS_233950	NM_032229, AK021931, AK026427, AK292793, AM393568, BC101070, BC101071, BC101072, BC101073, BX648640	NM_032229	AK021931, AK026427, AK292793, AM393568, BC101070, BC101071, BC101072, BC101073, BX648640	NT_024524, NW_001838083, NW_925506	84189	SLITRK6	MGC119595, MGC119596, MGC119597
OBS_BC_226076	OBS_BC_226076	-6.23166	-5.03853	0.0343003	-0.237608	-0.0648951	-0.338066	-1.97941	2.49595	0.150749	V2LHS_179069	NM_001111298, NM_173672, AK293674, AK315790, BC038716, DQ363562, DQ423529	NM_001111298, NM_173672	AK293674, AK315790, BC038716, DQ363562, DQ423529	NT_008046, NT_025741, NW_001839136, NW_923184, NW_923984	285755	PPIL6	bA425D10.6, dJ919F19.1, MGC27054, MGC27056, MGC41939
OBS_BC_241541	OBS_BC_241541	0.810049	-2.48372	0.870621	-1.94374	-3.53429	-5.59011	-1.97853	2.56732	0.111868	V2LHS_190374	NM_014463, AF182418, AJ238095, BC007055	NM_014463	AF182418, AJ238095, BC007055	NT_008818, NT_010498, NT_022184, NT_022517, NW_001838011, NW_001838328, NW_001838877, NW_921651, NW_924884, NW_926528, NW_927719	27258	LSM3	SMX4, USS2, YLR438C
OBS_BC_225821	OBS_BC_225821	-6.32811	4.07693	-5.40662	-3.63263	4.53401	-5.10734	-1.97729	3.74035	0.372364	V2LHS_89477	NR_003714, XR_040035, AL117401, AL117484, AL117485, BC050331, BC051721, BC063879, BC068032, BC086868, BC090873, AL045566	NR_003714, XR_040035	AL117401, AL117484, AL117485, BC050331, BC051721, BC063879, BC068032, BC086868, BC090873	AC_000065, AC_000154, NC_000022, NG_000002, NG_007131, NT_011519, NT_011520, NW_001838745, NW_927628	29774, 29797	DKFZp434K191, DKFZP434P211	UNQ2565
OBS_BC_220263	OBS_BC_220263	-2.01391	-4.27401	-1.71704	-0.786364	-2.11445	-0.956394	-1.97703	3.4391	0.0117426
OBS_BC_253081	OBS_BC_253081	-1.22096	-1.92402	-2.77997	-3.95194	-3.63796	1.68258	-1.97205	2.91108	0.0662156	V2LHS_113668	NM_001416, XR_015801, XR_016262, XR_019265, XR_038582, XR_038731, AK130082, AK289453, AK291971, AK296664, AK297916, AK309274, AK312630, BC006210, BC009585, BC032078, BC073752, BT019880, BT019881, CR592725, CR596028, CR598002, CR598780, CR599025, CR599489, CR599522, CR600142, CR600480, CR602367, CR602368, CR603368, CR603854, CR604267, CR605316, CR605465, CR607537, CR608998, CR610019, CR612440, CR6…	NM_001416, XR_015801, XR_016262, XR_019265, XR_038582, XR_038731	AK130082, AK289453, AK291971, AK296664, AK297916, AK309274, AK312630, BC006210, BC009585, BC032078, BC073752, BT019880, BT019881, CR592725, CR596028, CR598002, CR598780, CR599025, CR599489, CR599522, CR600142, CR600480, CR602367, CR602368, CR603368, CR603854, CR604267, CR605316, CR605465, CR607537, CR608998, CR610019, CR612440, CR614903, CR617051, CR618674, CR619465, CR619751, CR620740, CR621238,…	AC_000156, NG_002809, NT_010718, NT_011651, NT_011896, NT_029419, NW_001838059, NW_001838403, NW_001842422, NW_925395, NW_926584, NW_927715	1973, 642784, 728698	EIF4A1, LOC642784, LOC728698	DDX2A, EIF-4A, EIF4A
OBS_BC_252546	OBS_BC_252546	3.95756	-3.41335	-3.14516	-0.567253	-3.48944	-5.16855	-1.97103	2.60032	0.198585	V2LHS_77170	NM_006893, AB209364, AF159586, AF220417, AF262403, AK001852, AK225259, AL162001, BC001585, BC039134, BC058905, CR606084, CR609593, CR613130, CR615373, CR623821, DQ891590, DQ894784	NM_006893	AB209364, AF159586, AF220417, AF262403, AK001852, AK225259, AL162001, BC001585, BC039134, BC058905, CR606084, CR609593, CR613130, CR615373, CR623821, DQ891590, DQ894784	NT_021877, NW_001838536, NW_926794	1939	LGTN	HCA56
OBS_BC_211988	OBS_BC_211988	-4.57948	-0.627333	-2.48232	-3.85207	-4.89777	4.61807	-1.97015	3.26829	0.236479	V2LHS_35536	NM_004782, AF115436, AK024704, BC009715, BT007357, CR456582, CU013181, CU013469	NM_004782	AF115436, AK024704, BC009715, BT007357, CR456582, CU013181, CU013469	AC_000065, AC_000154, NC_000022, NT_011520, NW_001838740, NW_927495	9342	SNAP29	CEDNIK, FLJ21051, SNAP-29
OBS_BC_220829	OBS_BC_220829	-1.22641	-1.07264	-4.92833	-1.727	-3.55945	0.697756	-1.96935	2.76674	0.0598697	V2LHS_161352	NM_014568, AF154107, AJ245539, AJ505956, BC142676	NM_014568	AF154107, AJ245539, AJ505956, BC142676	NT_005403, NW_001838860, NW_921585	11227	GALNT5	GALNAC-T5, MGC165041
OBS_BC_225839	OBS_BC_225839	-0.918991	-2.1364	-2.39338	-1.92	-2.298	-2.14848	-1.96921	1.39041	0.000290824
OBS_BC_227563	OBS_BC_227563	-4.67589	-4.99039	0.403381	-0.461789	-0.883429	-1.20056	-1.96811	1.58339	0.0887307	V2LHS_276849	NM_003366, AK094006, BC000484, BC003136, CR590090, CR591635, CR592149, CR594957, CR595039, CR598053, CR603517, CR603847, CR604978, CR605702, CR606175, CR607389, CR609670, CR610739, CR611095, CR612237, CR616588, CR617468, CR620233, CR626107, CR626219, CR626286, CR626658, J04973	NM_003366	AK094006, BC000484, BC003136, CR590090, CR591635, CR592149, CR594957, CR595039, CR598053, CR603517, CR603847, CR604978, CR605702, CR606175, CR607389, CR609670, CR610739, CR611095, CR612237, CR616588, CR617468, CR620233, CR626107, CR626219, CR626286, CR626658, J04973	NT_010393, NW_001838389, NW_926195	7385	UQCRC2	QCR2, UQCR2
OBS_BC_219099	OBS_BC_219099	-4.9761	0.301023	0.147266	-0.0717564	-1.42156	-5.78608	-1.96787	2.39827	0.137206	V2LHS_89781	NM_000030, AB292648, AF191687, BC132819, CR614071, CR620771, X53414, X56092	NM_000030	AB292648, AF191687, BC132819, CR614071, CR620771, X53414, X56092	NG_008005, NT_005416, NW_001838874, NW_921618	189	AGXT	AGT, AGT1, AGXT1, PH1, SPAT, SPT, TLH6
OBS_BC_222387	OBS_BC_222387	-1.85173	-1.20648	-4.26158	-0.374015	-2.35673	-1.75455	-1.96752	2.03905	0.0143442	V2LHS_242448	NM_145286, AK304159, AK313632, DQ891676, EU176604	NM_145286	AK304159, AK313632, DQ891676, EU176604	NT_024524, NW_001838073, NW_925473	161003	STOML3	Epb7.2l, SRO
OBS_BC_240545	OBS_BC_240545	-0.896515	-6.08149	-1.74958	-3.79575	-0.924562	1.66488	-1.96383	2.0076	0.131903	Not Available (V2LHS_93757)	NM_001006, XM_001723347, XM_926528, XM_937069, XR_017187, XR_017289, XR_018891, XR_019637, XR_038216, XR_038320, XR_038326, XR_038859, AK129825, AK291075, AK308947, AK311788, BC000204, BC001708, BC004981, BC006298, BC009219, BC009404, BC017123, BC018954, BC019072, BC030161, BC066926, BC070211, BC071916, DQ891143, DQ894322, L13802, M77234, M84711, BQ055367, D17120	NM_001006, XM_001723347, XM_926528, XM_937069, XR_017187, XR_017289, XR_018891, XR_019637, XR_038216, XR_038320, XR_038326, XR_038859	AK129825, AK291075, AK308947, AK311788, BC000204, BC001708, BC004981, BC006298, BC009219, BC009404, BC017123, BC018954, BC019072, BC030161, BC066926, BC070211, BC071916, DQ891143, DQ894322, L13802, M77234, M84711	NG_006069, NG_006521, NT_004559, NT_006713, NT_007933, NT_010194, NT_025028, NT_034772, NT_079595, NW_001838218, NW_001838469, NW_001838543, NW_001838951, NW_001838952, NW_001839064, NW_922729, NW_922751, NW_923574, NW_925840, NW_925884, NW_927106, NW_927128	6189, 146053, 400652, 439992, 643932	LOC146053, LOC400652, LOC439992, LOC643932, RPS3A	FTE1, MFTL, MGC23240
OBS_BC_213188	OBS_BC_213188	-6.87545	-1.09253	-6.3618	5.60868	0.406877	-3.45667	-1.96182	3.63269	0.351407	V2LHS_84593	NM_006761, NR_024058, AK128785, AK295260, AK296050, AY883089, BC000179, BC001440, BT007161, CR589991, CR593257, CR594680, CR595118, CR599291, CR600610, CR605234, CR608365, CR609747, CR609824, CR610427, CR610584, CR611764, CR612456, CR615586, CR617332, CR619511, CR620149, CR622415, CR622589, CR623549, CR624231, EU176525, U20972, U28936, U43399, U43430, U54778, BM755263, DC365395	NM_006761, NR_024058	AK128785, AK295260, AK296050, AY883089, BC000179, BC001440, BT007161, CR589991, CR593257, CR594680, CR595118, CR599291, CR600610, CR605234, CR608365, CR609747, CR609824, CR610427, CR610584, CR611764, CR612456, CR615586, CR617332, CR619511, CR620149, CR622415, CR622589, CR623549, CR624231, EU176525, U20972, U28936, U43399, U43430, U54778	NT_010718, NW_001838403, NW_926584	7531	YWHAE	14-3-3E, FLJ45465, KCIP-1, MDCR, MDS
OBS_BC_225822	OBS_BC_225822	-1.31971	-6.80328	-5.04871	-0.741522	1.89877	0.244104	-1.96172	3.8619	0.205799	V2LHS_130693	NM_000806, NM_001127643, NM_001127644, NM_001127645, NM_001127646, NM_001127647, NM_001127648, AK223447, AK289792, AK295160, BC030696, DQ890915, X13584, X14766, DA232066	NM_000806, NM_001127643, NM_001127644, NM_001127645, NM_001127646, NM_001127647, NM_001127648	AK223447, AK289792, AK295160, BC030696, DQ890915, X13584, X14766	-	2554	GABRA1	ECA4, EJM
OBS_BC_225573	OBS_BC_225573	0.235633	-3.61664	-5.11223	-1.64886	-0.806666	-0.821266	-1.96167	2.60883	0.0624559	V2LHS_27177	NM_003677, AB014731, AF038554, AF103800, BC000925, BC007860, CR622756	NM_003677	AB014731, AF038554, AF103800, BC000925, BC007860, CR622756	NT_009755, NT_029419, NW_001838060, NW_001838064, NW_925395	8562	DENR	DRP, DRP1, SMAP-3
OBS_BC_226718	OBS_BC_226718	-5.69125	1.57199	-5.4958	-3.31222	1.1121	0.0610123	-1.95903	2.60202	0.204953	V2LHS_227073	NM_001002295, NM_002051, BC003070, BC006793, BC006839, X55122, X58072	NM_001002295, NM_002051	BC003070, BC006793, BC006839, X55122, X58072	NT_077569, NW_001837931, NW_924584	2625	GATA3	HDR, MGC2346, MGC5199, MGC5445
OBS_BC_256678	OBS_BC_256678	-3.20813	-3.44891	-3.64052	-2.25639	3.96643	-3.1664	-1.95899	2.97741	0.163762	V2LHS_12439	NM_005912, AK314130, BC069172, BC101802, BC111992	NM_005912	AK314130, BC069172, BC101802, BC111992	NT_025028, NW_001838469, NW_927106	4160	MC4R	MGC126851, MGC138197
OBS_BC_202320	OBS_BC_202320	-1.33494	-1.79508	-2.31533	-1.517	-2.30371	-2.47914	-1.95753	2.0089	0.000163351
OBS_BC_235588	OBS_BC_235588	-1.45793	-0.587929	-3.66305	-2.3401	-1.23175	-2.43474	-1.95258	0.801306	0.007088	V2LHS_12755	NM_014411, AF095687, AF191492, AK024176, BC093748, BC112141	NM_014411	AF095687, AF191492, AK024176, BC093748, BC112141	NT_007933, NT_079596, NW_001839071, NW_923640	27099	C7orf54	MGC138346, NAG8, NSG-X
OBS_BC_240321	OBS_BC_240321	-1.81415	-5.04055	0.175782	4.22808	-3.70336	-5.5425	-1.94945	2.59673	0.25266
OBS_BC_236013	OBS_BC_236013	-2.10311	-2.67014	-1.93388	0.146957	-1.51889	-3.60688	-1.94766	2.63039	0.0125963	Not Available (V2LHS_205084)	NM_007247, NM_080550, AF169548, AK025335, AK025700, BC090930, BC117313	NM_007247, NM_080550	AF169548, AK025335, AK025700, BC090930, BC117313	NT_078100, NW_001838434, NW_926817	11276	AP1GBP1	MGC104959, SYNG
OBS_BC_206648	OBS_BC_206648	-5.61273	-2.24614	-5.00307	4.16616	-3.37873	0.396749	-1.94629	2.62247	0.251941	V2LHS_176079	NM_018558, AF144648, BC109210, BC109211	NM_018558	AF144648, BC109210, BC109211	NT_011726, NW_001842414, NW_927728	55879	GABRQ	MGC129629, MGC129630, THETA
OBS_BC_200027	OBS_BC_200027	-0.574082	-4.66486	-0.17708	0.424375	-3.62586	-3.0575	-1.94583	2.85816	0.0726066	V2LHS_250678	NM_001005386, NM_005722, NR_003128, AF006082, AK295157, AK301634, AK315205, BC014546, BC036253, BX649080, EU831978, EU832071, BI670123, BX491447, DC404298	NM_001005386, NM_005722, NR_003128	AF006082, AK295157, AK301634, AK315205, BC014546, BC036253, BX649080, EU831978, EU832071	NT_011295, NT_022184, NW_001838484, NW_927195, NW_927719	10097, 284441	ACTR2, LOC284441	ARP2
OBS_BC_221888	OBS_BC_221888	-1.01643	4.90708	-6.52112	-2.69909	-2.28912	-4.04883	-1.94458	2.95338	0.270246	V2LHS_180983	NM_203412, AK098556, BC058929	NM_203412	AK098556, BC058929	NT_019273, NW_001838594, NW_922462	164153	UBL4B	FLJ25690
OBS_BC_228018	OBS_BC_228018	-1.37432	0.0638407	0.299055	-1.47064	-3.75172	-5.43304	-1.94447	2.99879	0.0866424	V2LHS_86592	NM_015567, AB020725, AK024251, AK299744, BC098106, BC098287, BC103497, BC103509	NM_015567	AB020725, AK024251, AK299744, BC098106, BC098287, BC103497, BC103509	NT_009952, NW_001838084, NW_925517	26050	SLITRK5	bA364G4.2, FLJ58374, KIAA0918, LRRC11
OBS_BC_215892	OBS_BC_215892	-5.86185	-2.22817	-2.78174	-3.58375	-0.816367	3.61638	-1.94258	2.6296	0.196475	V2LHS_253810	NM_006429, AF026292, AK098549, AK222478, AK291961, BC019296, BC088351, CR536511, CR590640, CR596863, CR597416, CR598786, CR599224, CR599553, CR600066, CR600434, CR602206, CR603241, CR603373, CR604475, CR605153, CR605603, CR608380, CR608432, CR609346, CR610356, CR610859, CR611339, CR612396, CR613435, CR616326, CR617211, CR619505, CR620470, CR620671, CR621241, CR622168, CR622512, CR624089, CR626428…	NM_006429	AF026292, AK098549, AK222478, AK291961, BC019296, BC088351, CR536511, CR590640, CR596863, CR597416, CR598786, CR599224, CR599553, CR600066, CR600434, CR602206, CR603241, CR603373, CR604475, CR605153, CR605603, CR608380, CR608432, CR609346, CR610356, CR610859, CR611339, CR612396, CR613435, CR616326, CR617211, CR619505, CR620470, CR620671, CR621241, CR622168, CR622512, CR624089, CR626428, DQ893464,…	NT_022184, NW_927719	10574	CCT7	CCT-ETA, Ccth, MGC110985, Nip7-1, TCP-1-eta
OBS_BC_217211	OBS_BC_217211	0.903903	1.01076	-1.50883	-4.18823	-4.43581	-3.43135	-1.94159	2.72194	0.112066	V2LHS_264030	NM_001376, AB002323, AB290157, U53530	NM_001376	AB002323, AB290157, U53530	NG_008777, NT_026437, NW_001838115, NW_925561	1778	DYNC1H1	DHC1, DHC1a, DKFZp686P2245, DNCH1, Dnchc1, DNCL, DNECL, DYHC, HL-3, KIAA0325, p22
OBS_BC_216356	OBS_BC_216356	-2.67747	-1.04833	-1.36784	-2.3069	-2.22246	-2.01845	-1.94024	1.71558	0.000576525	V2LHS_15062	NM_001015051, NM_001024630, NM_004348, BC108919, BC108920, BC160022, L40992	NM_001015051, NM_001024630, NM_004348	BC108919, BC108920, BC160022, L40992	NG_008020, NT_007592, NW_001838981, NW_923073	860	RUNX2	AML3, CBFA1, CCD, CCD1, MGC120022, MGC120023, OSF2, PEA2aA, PEBP2A1, PEBP2A2, PEBP2aA, PEBP2aA1
OBS_BC_206256	OBS_BC_206256	-1.60559	-5.20036	-2.9329	0.667736	0.957052	-3.5042	-1.93638	2.10336	0.107684	V2LHS_151637	NM_002389, NM_153826, NM_172350, NM_172351, NM_172352, NM_172353, NM_172354, NM_172355, NM_172356, NM_172357, NM_172358, NM_172359, NM_172360, NM_172361, AF209712, AF209713, AF209714, AK222822, AK291227, AK296819, BC007046, BC026273, BC030594, BX537451, BX640613, BX649050, CR616292, D84105, DQ890901, DQ894054, EF076055, EF076056, EF076057, EF076058, M58050, S51940, X59405, X59406, X59407, X59408,…	NM_002389, NM_153826, NM_172350, NM_172351, NM_172352, NM_172353, NM_172354, NM_172355, NM_172356, NM_172357, NM_172358, NM_172359, NM_172360, NM_172361	AF209712, AF209713, AF209714, AK222822, AK291227, AK296819, BC007046, BC026273, BC030594, BX537451, BX640613, BX649050, CR616292, D84105, DQ890901, DQ894054, EF076055, EF076056, EF076057, EF076058, M58050, S51940, X59405, X59406, X59407, X59408, X59409, X59410, Y00651	NT_021877, NW_001838537, NW_926794	4179	CD46	MCP, MGC26544, MIC10, TLX, TRA2.10
OBS_BC_224325	OBS_BC_224325	-1.69481	-0.397036	-2.88823	2.31891	-4.84293	-4.10476	-1.93481	2.41131	0.131446	V2LHS_134600	NM_015973, AF077047, BC030241, M77140	NM_015973	AF077047, BC030241, M77140	NT_033903, NW_001838025, NW_925106	51083	GAL	GALN, GLNN, GMAP, MGC40167
OBS_BC_206171	OBS_BC_206171	-5.52638	-0.538596	-1.6295	-0.342835	-1.43386	-2.13466	-1.9343	2.18171	0.0535998	V2LHS_112871	NM_001253, AB007892, AK128737, AK299738, BC001568, CR594844, DQ891623, DQ894814, U86753	NM_001253	AB007892, AK128737, AK299738, BC001568, CR594844, DQ891623, DQ894814, U86753	NT_007592, NW_001838981, NW_923073	988	CDC5L	CEF1, dJ319D22.1, hCDC5, KIAA0432, PCDC5RP
OBS_BC_251871	OBS_BC_251871	-3.89889	-2.82771	-3.50049	1.86671	-2.55883	-0.685247	-1.93408	1.9371	0.0806187	V2LHS_53107	NM_003885, AK095754, BC026347, BC030792, BC032081, BC035448, CR605929	NM_003885	AK095754, BC026347, BC030792, BC032081, BC035448, CR605929	NT_010799, NW_001838431, NW_926772	8851	CDK5R1	CDK5P35, CDK5R, MGC33831, NCK5A, p23, p25, p35, p35nck5a
OBS_BC_218870	OBS_BC_218870	-2.90424	0.0591163	-3.14016	-0.848523	-4.47098	-0.295844	-1.93344	1.9111	0.0486027	V2LHS_216321	NM_007106, AF044221, AL080177, BC044582, BC059385, CR616220	NM_007106	AF044221, AL080177, BC044582, BC059385, CR616220	NT_024524, NW_001838071, NW_925473	5412	UBL3	DKFZp434K151, FLJ32018, HCG-1, PNSC1
OBS_BC_238872	OBS_BC_238872	-5.4798	-5.25009	-0.397865	0.180905	-0.37745	-0.271845	-1.93269	2.17953	0.136156	V2LHS_192393	NM_012416, NR_024094, NR_024095, AF039023, AK300408, BC012805, BC098406, BX537405	NM_012416, NR_024094, NR_024095	AF039023, AK300408, BC012805, BC098406, BX537405	NT_008413, NW_001839149, NW_924062	26953	RANBP6	FLJ54311
OBS_BC_208340	OBS_BC_208340	-0.340157	-5.29438	-4.54651	-0.431383	-0.446145	-0.532911	-1.93191	2.38708	0.0977436	V2LHS_231575	NM_006920, AB093548, AB093549, AB098335, AF225985, AY043484	NM_006920	AB093548, AB093549, AB098335, AF225985, AY043484	NT_005403, NW_001838860, NW_921585	6323	SCN1A	FEB3, GEFSP2, HBSCI, NAC1, Nav1.1, SCN1, SMEI
OBS_BC_239727	OBS_BC_239727	0.442838	-2.9351	-0.612982	-0.407969	-4.32594	-3.74975	-1.93148	2.06345	0.0630962	V2LHS_273468	NM_001002000, NM_001002001, NM_001002002, NM_016576, AB032903, AF086919, AF135159, AF419346, AK226166, BC003053, BC008021, BC009832, BC093039, BX161436, BX161518, BX247993, CR457156, CR591357, CR591647, CR592501, CR598318, CR599237, CR599715, CR601664, CR601976, CR604436, CR605753, CR606755, CR607109, CR609928, CR611311, CR611443, CR612422, CR612508, CR613737, CR615540, CR616348, CR617057, CR6204…	NM_001002000, NM_001002001, NM_001002002, NM_016576	AB032903, AF086919, AF135159, AF419346, AK226166, BC003053, BC008021, BC009832, BC093039, BX161436, BX161518, BX247993, CR457156, CR591357, CR591647, CR592501, CR598318, CR599237, CR599715, CR601664, CR601976, CR604436, CR605753, CR606755, CR607109, CR609928, CR611311, CR611443, CR612422, CR612508, CR613737, CR615540, CR616348, CR617057, CR620494, CR622349, CR623481	NT_026437, NW_001838110, NW_925539	51292	GMPR2	MGC15084, MGC830
OBS_BC_230834	OBS_BC_230834	-2.37843	1.26864	-1.54984	-3.54084	-2.20582	-3.17093	-1.92954	1.77178	0.0403919	V2LHS_113797	NM_002001, BC005912, BC015195, DQ893131, DQ896411, DQ896467, J03605, X06948	NM_002001	BC005912, BC015195, DQ893131, DQ896411, DQ896467, J03605, X06948	-	2205	FCER1A	FCE1A, FcERI
OBS_BC_211398	OBS_BC_211398	0.154852	-6.21868	-0.182044	-0.272336	0.455044	-5.50811	-1.92855	2.37068	0.184132	V2LHS_72040	NM_001018070, NM_020441, AK000860, AK315399, AL162072, BC006449, CR589992, CR592037, CR596082, CR598622, CR604673, CR604867, CR604899, CR605530, CR610724, CR612430, CR613163, CR615750, CR615962, CR616449, CR621943, CR626258, DQ893397, DQ896718	NM_001018070, NM_020441	AK000860, AK315399, AL162072, BC006449, CR589992, CR592037, CR596082, CR598622, CR604673, CR604867, CR604899, CR605530, CR610724, CR612430, CR613163, CR615750, CR615962, CR616449, CR621943, CR626258, DQ893397, DQ896718	NT_033903, NW_001838025, NW_925106	57175	CORO1B	CORONIN-2, DKFZp762I166
OBS_BC_225403	OBS_BC_225403	-1.98081	-1.57283	-2.71907	-1.35252	-2.36286	-1.58095	-1.92817	2.09825	0.000291769
OBS_BC_255821	OBS_BC_255821	-4.18799	-5.88194	-0.456531	-1.65936	-3.84917	4.46793	-1.92784	2.50405	0.25526	V2LHS_103054	NM_182904, AK300598, AL833965, AY313448, AY327887, AY358521, BC040582, BC089446, BC117333, BC126170, CR602823	NM_182904	AK300598, AL833965, AY313448, AY327887, AY358521, BC040582, BC089446, BC117333, BC126170, CR602823	NT_033927, NW_001838028, NW_925106	283208	P4HA3	-
OBS_BC_233138	OBS_BC_233138	-5.44094	4.71077	-5.34295	-0.651066	-4.1989	-0.62985	-1.92549	3.61972	0.281977	V2LHS_93195	NM_000466, AB008112, AB052090, AB052091, AB052092, AB052093, AB052094, AB209355, AF026086, AF030356, AK292955, AK293757, AK295686, BC035575, CR598710, DQ890921	NM_000466	AB008112, AB052090, AB052091, AB052092, AB052093, AB052094, AB209355, AF026086, AF030356, AK292955, AK293757, AK295686, BC035575, CR598710, DQ890921	NG_008341, NT_007933, NT_079595, NW_001839064, NW_923574	5189	PEX1	ZWS1
OBS_BC_231986	OBS_BC_231986	-2.73852	-0.661501	-0.900896	-3.63208	-1.96079	-1.65276	-1.92442	2.74434	0.00848472	V2LHS_29000	NM_152284, AB120734, AK000049, AK314873, AY329086, BC014321, BX492886	NM_152284	AB120734, AK000049, AK314873, AY329086, BC014321	-	92421	CHMP4C	MGC22825, Shax3, SNF7-3
OBS_BC_201766	OBS_BC_201766	-1.29401	-1.63774	-2.82349	-2.06425	-1.52151	-2.19563	-1.92277	0.844226	0.000375281
OBS_BC_206975	OBS_BC_206975	-2.08337	-2.16852	-4.44227	0.636431	-2.206	-1.26654	-1.92171	1.16922	0.0351871	V2LHS_136909	NM_057175, AF327722, AJ314788, AK023387, AK023402, AK304417, AK314626, AY039242, AY112670, BC032642, BC039818, BC093928, BC104806	NM_057175	AF327722, AJ314788, AK023387, AK023402, AK304417, AK314626, AY039242, AY112670, BC032642, BC039818, BC093928, BC104806	NT_025028, NW_001838469, NW_927106	80155	NARG1	Ga19, NATH, TBDN100
OBS_BC_249706	OBS_BC_249706	-0.0152599	1.24104	-1.97435	-2.31415	-3.82146	-4.62567	-1.91831	1.86375	0.0882298	V2LHS_94935	NM_006940, NM_152989, NM_178010, AB081588, AB081589, AK074317, AK096569, AK098610, AK223536, BC029220, BC035227, BC047665, BC065532, S83308	NM_006940, NM_152989, NM_178010	AB081588, AB081589, AK074317, AK096569, AK098610, AK223536, BC029220, BC035227, BC047665, BC065532, S83308	NT_009714, NW_001838052, NW_925328	6660	SOX5	L-SOX5, MGC35153
OBS_BC_251298	OBS_BC_251298	-2.21987	-2.49666	-1.82865	-1.91891	-1.35024	-1.69401	-1.91806	1.52319	8.02171e-05
OBS_BC_207931	OBS_BC_207931	-4.4473	3.01718	-4.49372	-1.28609	0.108641	-4.40407	-1.91756	2.10802	0.190256	V2LHS_178562	NM_001283, AB015319, AK312151, BC003561, BT006779, CR592205, CR599373, CR601876, CR608060, BI597121, BI598615	NM_001283	AB015319, AK312151, BC003561, BT006779, CR592205, CR599373, CR601876, CR608060	NT_007933, NT_079596, NW_001839067, NW_923618	1174	AP1S1	AP19, CLAPS1, FLJ92436, SIGMA1A, WUGSC:H_DJ0747G18.2
OBS_BC_239400	OBS_BC_239400	-4.00866	1.35359	1.30846	-1.28883	-3.93688	-4.92807	-1.91673	2.81378	0.153647	V2LHS_239296	NM_000125, NM_001122740, NM_001122741, NM_001122742, X03635	NM_000125, NM_001122740, NM_001122741, NM_001122742	X03635	NG_008493, NT_025741, NW_923184	2099	ESR1	DKFZp686N23123, ER, Era, ESR, ESRA, NR3A1
OBS_BC_250082	OBS_BC_250082	1.28425	-2.67446	-4.82835	-1.94409	-1.39041	-1.93768	-1.91513	2.30794	0.0638897	V2LHS_112170	NM_000712, AK291862, BC005902, BC008456, U34877, X93086	NM_000712	AK291862, BC005902, BC008456, U34877, X93086	NT_007819, NT_079592, NW_001839004, NW_923240	644	BLVRA	BLVR, BVR, BVRA
OBS_BC_220531	OBS_BC_220531	-2.94808	-1.16482	-1.25565	-4.26378	-1.16998	-0.679989	-1.91372	1.63034	0.019843	V2LHS_218265	NM_018449, AK294952, BC111762, BC169322, BE410205	NM_018449	AK294952, BC111762, BC169322	-	55833	UBAP2	bA176F3.5, FLJ22435, FLJ43947, FLJ46567, KIAA1491
OBS_BC_257672	OBS_BC_257672	0.145849	0.355064	-4.26501	-1.35408	-3.37568	-2.98784	-1.91362	1.60068	0.0589865	V2LHS_114402	NM_015629, AF308303, AK098547, AK301709, AL050369, AM392866, BC117389	NM_015629	AF308303, AK098547, AK301709, AL050369, AM392866, BC117389	NT_011109, NW_001838498, NW_927284	26121	PRPF31	DKFZp566J153, NY-BR-99, PRP31, RP11
OBS_BC_239885	OBS_BC_239885	-4.66364	-2.0393	-5.01961	0.143969	-0.00667858	0.106067	-1.9132	2.08233	0.110061	V2LHS_239423	NM_000125, NM_001122740, NM_001122741, NM_001122742, X03635	NM_000125, NM_001122740, NM_001122741, NM_001122742	X03635	NG_008493, NT_006576, NT_025741, NW_001838929, NW_922562, NW_923184	2099	ESR1	DKFZp686N23123, ER, Era, ESR, ESRA, NR3A1
OBS_BC_245468	OBS_BC_245468	-5.58942	-4.17051	-3.71915	2.90337	-0.797119	-0.105445	-1.91305	2.67581	0.196906	V2LHS_269607	NM_001102614, NM_054028, NM_152462, BC131696	NM_001102614, NM_054028, NM_152462	BC131696	NT_010718, NT_010799, NT_010859, NT_077531, NW_001838403, NW_001838432, NW_001838464, NW_001839122, NW_923873, NW_926584, NW_926772	83650, 146861, 643664	AMAC1, AMAC1L2, AMAC1L3	AMAC, FLJ40154, TMEM21A, TMEM21B
OBS_BC_211182	OBS_BC_211182	-1.24238	-5.11197	-4.76579	-0.212213	-0.281044	0.137608	-1.91263	2.66572	0.107359	V2LHS_182823	NM_001004318, BC136721, BC136722, BC142613	NM_001004318	BC136721, BC136722, BC142613	NT_011109, NW_001838496, NW_927217	390928	FLJ16165	PAPL
OBS_BC_261656	OBS_BC_261656	1.39296	0.877167	-4.42442	-2.87763	-3.83809	-2.60565	-1.91261	2.31046	0.114646	V2LHS_263191	NM_016169, AL137465	NM_016169	AL137465	NT_022853, NT_030059, NW_001838006, NW_001838913, NW_922162, NW_924884	51684	SUFU	PRO1280, SUFUH, SUFUXL
OBS_BC_224584	OBS_BC_224584	-5.47955	4.01746	-4.39294	-1.1331	0.379	-4.85132	-1.91007	2.99505	0.262045	V2LHS_284353	NM_001127350, NM_017638, XM_001713715, AB107222, AK000052, AK296130, BC002694	NM_001127350, NM_017638, XM_001713715	AB107222, AK000052, AK296130, BC002694	NT_004610, NW_001838576, NW_001841406, NW_921351	54797, 100133916	LOC100133916, MED18	FLJ20045, p28b
OBS_BC_207052	OBS_BC_207052	-5.74506	-0.497906	-3.24522	-1.01113	2.41345	-3.37141	-1.90955	3.1429	0.159602	V2LHS_224489	NM_176875, AF239668, AK226020, BC000740, D13305, L04473, S70057	NM_176875	AF239668, AK226020, BC000740, D13305, L04473, S70057	NT_009237, NW_001838021, NW_925006	887	CCKBR	CCK-B, CCK2R, GASR
OBS_BC_238525	OBS_BC_238525	0.35756	-5.38436	-4.81828	-1.20737	-4.03121	3.62737	-1.90938	3.03685	0.239294	V2LHS_111066	NM_001003713, NM_001003714, NM_001039178, NM_004889, AF047436, AF088918, AK094388, AK123419, AK223348, BC003678, BE139254, BU587946, CB155273	NM_001003713, NM_001003714, NM_001039178, NM_004889	AF047436, AF088918, AK094388, AK123419, AK223348, BC003678	NT_007933, NT_079595, NW_001839065, NW_923574	9551	ATP5J2	ATP5JL
OBS_BC_210542	OBS_BC_210542	-4.59827	2.32401	-1.61577	-0.729785	-3.55128	-3.28081	-1.90865	2.90036	0.120196
OBS_BC_229395	OBS_BC_229395	-1.47245	-0.70681	-2.70282	-1.58212	-0.498986	-4.47997	-1.90719	1.95813	0.0252704	V2LHS_251993	NM_001136031, NM_006395, AL122075, BC000091	NM_001136031, NM_006395	AL122075, BC000091	NT_022517, NW_001838877, NW_921651	10533	ATG7	APG7-LIKE, APG7L, DKFZp434N0735, GSA7
OBS_BC_240450	OBS_BC_240450	-0.0616526	-4.96449	0.279269	-3.81585	-0.198586	-2.67905	-1.90673	1.80057	0.0895587
OBS_BC_224956	OBS_BC_224956	-5.44878	0.674888	-0.603273	-2.13342	-1.28933	-2.63598	-1.90598	2.05749	0.0759646	V2LHS_210543	NM_005840, AK094610, AK125483	NM_005840	AK094610, AK125483	NT_011726, NT_113974, NW_001842421, NW_927733	10251	SPRY3	HSPRY3
OBS_BC_247664	OBS_BC_247664	-2.18205	-0.881348	-3.24638	-3.83765	-1.26611	-0.0205421	-1.90568	1.71868	0.0239103	V2LHS_174371	NM_017895, AF336851, AK000603, AK022979, AK025891, AK127128, AK223116, AL512707, AL832131, AY044431, BC009304, BC011927, BC016060, BC126287, BC130275, CR613399, EU718675	NM_017895	AF336851, AK000603, AK022979, AK025891, AK127128, AK223116, AL512707, AL832131, AY044431, BC009304, BC011927, BC016060, BC126287, BC130275, CR613399, EU718675	NT_011362, NW_001838666, NW_927339	55661	DDX27	dJ686N3.1, DKFZp667N057, FLJ12917, FLJ20596, FLJ22238, HSPC259, MGC1018, MGC163147, PP3241, RHLP, Rrp3p
OBS_BC_207872	OBS_BC_207872	-1.66858	-0.948908	-3.57794	-0.100938	-2.2356	-2.89888	-1.90514	1.3052	0.0145672	V2LHS_114395	NM_025185, AB032974, AB046856	NM_025185	AB032974, AB046856	NT_010783, NW_001838450, NW_926894	26115	TANC2	DKFZp564D166, FLJ10215, FLJ11824, KIAA1148, KIAA1636, rols, ROLSA
OBS_BC_242334	OBS_BC_242334	2.56282	-1.40294	-3.8592	-3.96245	0.794556	-5.55889	-1.90435	2.27685	0.196021	V2LHS_72458	NM_021083, Z32684	NM_021083	Z32684	NG_007473, NT_079573, NW_001842361, NW_927701	7504	XK	KX, X1k, XKR1
OBS_BC_255908	OBS_BC_255908	-5.55109	-2.53015	-5.15008	-0.446659	3.53522	-1.26665	-1.90157	3.09324	0.223941	V2LHS_228997	NM_000375, AF230665, BC002573, CR591021, CR600887, CR607191, CR614085, J03824	NM_000375	AF230665, BC002573, CR591021, CR600887, CR607191, CR614085, J03824	NT_035040, NW_001838010, NW_924884	7390	UROS	-
OBS_BC_258245	OBS_BC_258245	-5.11641	-2.65089	2.43955	-2.27222	-3.7759	-0.0263376	-1.90037	2.91165	0.14733	Not Available (V2LHS_239073)	NM_012415, AF112481, AK290437, AK307516, AL133578, BC001965, BC020668	NM_012415	AF112481, AK290437, AK307516, AL133578, BC001965, BC020668	NT_008046, NW_001839136, NW_923984	25788	RAD54B	FSBP, RDH54
OBS_BC_258977	OBS_BC_258977	-5.33324	-5.38636	-4.82955	4.05767	-0.124585	0.214599	-1.90025	3.19873	0.285061	V2LHS_135675	NM_001105539, NM_023929, AJ319673, AK022814, AK056913, BC050061, BC127097, BC127098, BC148254	NM_001105539, NM_023929	AJ319673, AK022814, AK056913, BC050061, BC127097, BC127098, BC148254	NT_008183, NW_001839133, NW_923929	65986	ZBTB10	FLJ12752, RINZF
OBS_BC_223552	OBS_BC_223552	-0.48131	-0.468051	-3.89599	-1.46323	-2.57693	-2.50303	-1.89809	2.26777	0.0181597	V2LHS_279193	NM_001859, AK056926, AL831843	NM_001859	AK056926, AL831843	NT_008470, NW_001839236, NW_924573	1317	SLC31A1	COPT1, CTR1, hCTR1, MGC75487
OBS_BC_225523	OBS_BC_225523	-0.748467	-1.9703	-2.34613	-2.30331	-1.9372	-2.08231	-1.89795	0.990271	0.00051979
OBS_BC_218761	OBS_BC_218761	0.246338	-1.23927	-3.43027	-1.93689	-4.02514	-0.992252	-1.89625	1.14629	0.0333458	V2LHS_143023	NM_001080468, AK130951, BC039541, BC121075, BC121076	NM_001080468	AK130951, BC039541, BC121075, BC121076	NT_011109, NW_001838496, NW_927217	342898	SYCN	FLJ27441, INSSA1, SYL
OBS_BC_248879	OBS_BC_248879	-1.77821	-4.12413	4.76619	-1.40444	-4.18933	-4.62678	-1.89278	2.612	0.246137	V2LHS_38612	NM_020389, AJ421783, AJ549088, AJ549089, AJ549090, AY167926, AY167927, BC128185, BC128186	NM_020389	AJ421783, AJ549088, AJ549089, AJ549090, AY167926, AY167927, BC128185, BC128186	NT_034772, NW_001838952, NW_922784	57113	TRPC7	TRP7
OBS_BC_231908	OBS_BC_231908	0.483797	-1.99499	-4.43569	-3.0493	2.69874	-5.05867	-1.89269	3.11724	0.181165	V2LHS_32372	NM_003592, AF062536, AK096163, AK296909, AK315023, AM393444, AM393566, BC125119, BC125120, BX537409, U58087	NM_003592	AF062536, AK096163, AK296909, AK315023, AM393444, AM393566, BC125119, BC125120, BX537409, U58087	NT_007914, NT_079596, NW_001839078, NW_923707	8454	CUL1	MGC149834, MGC149835
OBS_BC_217963	OBS_BC_217963	-0.744499	-5.73401	-5.39787	0.323307	-0.117474	0.328493	-1.89034	2.79486	0.168308	V2LHS_172085	NM_001135699, NM_001135700, NM_001135701, NM_001135702, NM_003406, NM_145690, AK289945, AK315867, BC003623, BC013265, BC051814, BC063824, BC068456, BC072426, BC073141, BC083508, BC099904, BC108281, CR607781, CR611466, CR612878, CR614741, CR623456, CR623658, CR624253, CR625952, M86400	NM_001135699, NM_001135700, NM_001135701, NM_001135702, NM_003406, NM_145690	AK289945, AK315867, BC003623, BC013265, BC051814, BC063824, BC068456, BC072426, BC073141, BC083508, BC099904, BC108281, CR607781, CR611466, CR612878, CR614741, CR623456, CR623658, CR624253, CR625952, M86400	NG_001545, NG_001561, NT_008046, NT_008413, NT_008705, NT_010194, NT_030059, NT_079573, NW_001837931, NW_001838006, NW_001838218, NW_001839136, NW_001839149, NW_001842361, NW_923984, NW_924062, NW_924584, NW_924884, NW_925884, NW_927701	7534	YWHAZ	KCIP-1, MGC111427, MGC126532, MGC138156
OBS_BC_208916	OBS_BC_208916	-0.37789	0.0233212	0.506588	-3.98734	-4.07619	-3.42745	-1.88983	2.42316	0.0845131	V2LHS_241826	NM_005066, X16850, X70944	NM_005066	X16850, X70944	NT_032977, NW_001838577, NW_921351	6421	SFPQ	POMP100, PSF
OBS_BC_207276	OBS_BC_207276	-2.50475	0.71586	-4.76503	-3.79829	-3.6008	2.61843	-1.8891	2.44134	0.172623	V2LHS_134765	NM_001113575, NM_016508, AF130372, AK301802, BC041799	NM_001113575, NM_016508	AF130372, AK301802, BC041799	NT_034772, NW_001838952, NW_922784	51265	CDKL3	NKIAMRE
OBS_BC_236793	OBS_BC_236793	-0.494983	-5.21668	-4.31543	-2.41809	-2.98949	4.10091	-1.88896	2.99398	0.226331	V2LHS_203147	NM_001142497, NM_152649, AK091708, AL833362, BC028141, CR595250	NM_001142497, NM_152649	AK091708, AL833362, BC028141, CR595250	NT_010498, NW_001838327, NW_926528	197259	MLKL	FLJ34389
OBS_BC_253126	OBS_BC_253126	2.39968	-3.32257	-4.83171	-0.931391	-3.73771	-0.909331	-1.88884	2.87111	0.138035	V2LHS_35992	NM_004766, NR_023350, AK302943, AK304219, BC000326, X70476, DC347783, DC385126	NM_004766, NR_023350	AK302943, AK304219, BC000326, X70476	NW_921807	9276	COPB2	beta'-COP
OBS_BC_254067	OBS_BC_254067	-1.08611	-0.585113	-1.78525	-2.00485	-4.33282	-1.53255	-1.88778	1.97416	0.0163325	V2LHS_114408	NM_015630, AF286904, AK125789, BC093818, BC093820	NM_015630	AF286904, AK125789, BC093818, BC093820	NT_022135, NW_001838859, NW_921585	26122	EPC2	DKFZp566F2124, EPC-LIKE
OBS_BC_222004	OBS_BC_222004	0.264718	-0.729115	-1.62671	-3.99193	-3.79566	-1.44752	-1.8877	1.43886	0.0411	V2LHS_258179	NM_006754, NM_182715, AK128279, AK292230, BC016835, BC020938, BC061887, CR616230, S72481, X68194	NM_006754, NM_182715	AK128279, AK292230, BC016835, BC020938, BC061887, CR616230, S72481, X68194	NT_007933, NT_079596, NW_001839071, NW_923640	6856	SYPL1	H-SP1, SYPL
OBS_BC_238951	OBS_BC_238951	-4.59006	-4.94085	0.0935807	-3.71887	-1.67208	3.50261	-1.88761	2.47369	0.214818	V2LHS_239437	NM_004133, BC105009, BC105011, BX571750, CR542091, EU832451, Z49826	NM_004133	BC105009, BC105011, BX571750, CR542091, EU832451, Z49826	NT_008183, NT_024524, NW_001838080, NW_001839132, NW_923929, NW_925495	3174	HNF4G	NR2A2
OBS_BC_219704	OBS_BC_219704	-2.47117	-1.49423	-0.393827	-1.50384	-3.22679	-2.22184	-1.88528	2.29197	0.00522614	V2LHS_63245	NM_005546, AB209622, BX538196, D13720	NM_005546	AB209622, BX538196, D13720	NT_023133, NW_922784	3702	ITK	EMT, LYK, MGC126257, MGC126258, PSCTK2
OBS_BC_243352	OBS_BC_243352	-4.19375	-2.12588	-4.95573	-4.14168	1.05712	3.05278	-1.88452	2.29083	0.215248	V2LHS_89146	NM_001079536, NM_053017, AK313531, AY358466, BC014577, Y16835	NM_001079536, NM_053017	AK313531, AY358466, BC014577, Y16835	NT_009237, NW_001838018, NW_924962	116969	ART5	MGC22848
OBS_BC_223466	OBS_BC_223466	-2.79521	-0.274805	-4.35359	-2.03508	-1.08196	-0.756345	-1.88283	2.4197	0.0285274	V2LHS_27366	NM_003657, AF041260, AK225656, AK308384, AK315220, BC024044, BC126346, BC126348	NM_003657	AF041260, AK225656, AK308384, AK315220, BC024044, BC126346, BC126348	NT_011362, NW_001838666, NW_927339	8537	BCAS1	AIBC1, NABC1
OBS_BC_200436	OBS_BC_200436	-3.07684	-4.10195	-4.05104	0.571302	-2.42152	1.78499	-1.88251	1.96037	0.122382	V2LHS_131551	NM_000968, XR_017130, XR_017319, XR_017675, XR_018908, XR_019559, XR_038063, XR_038659, XR_038745, XR_039072, AB208977, AK125772, AK130784, AK291117, AK291859, AK294113, AK297484, AK297490, BC001365, BC005817, BC007748, BC007996, BC009888, BC010151, BC011664, BC014653, BC018840, BC040610, BC066925, BC095427, CR590024, CR590199, CR590389, CR590785, CR591571, CR592509, CR592711, CR592894, CR592916,…	NM_000968, XR_017130, XR_017319, XR_017675, XR_018908, XR_019559, XR_038063, XR_038659, XR_038745, XR_039072	AB208977, AK125772, AK130784, AK291117, AK291859, AK294113, AK297484, AK297490, BC001365, BC005817, BC007748, BC007996, BC009888, BC010151, BC011664, BC014653, BC018840, BC040610, BC066925, BC095427, CR590024, CR590199, CR590389, CR590785, CR591571, CR592509, CR592711, CR592894, CR592916, CR593403, CR593700, CR593926, CR594668, CR596506, CR596594, CR596867, CR597698, CR598274, CR598321, CR598597,…	NT_008413, NT_010194, NW_001838218, NW_001838533, NW_001839149, NW_921807, NW_924062, NW_925884, NW_926128	6124, 158345, 391135, 647276	LOC158345, LOC391135, LOC647276, RPL4	-
OBS_BC_260536	OBS_BC_260536	-0.380905	4.03788	-5.00298	-3.17667	-3.01117	-3.75981	-1.88228	2.76887	0.217802	V2LHS_244018	NM_003968, NM_198195, AF046024, AK002159, AL117566, CR598743, CR606720	NM_003968, NM_198195	AF046024, AK002159, AL117566, CR598743, CR606720	NT_022459, NW_001838878, NW_921651	9039	UBA3	DKFZp566J164, hUBA3, MGC22384, UBE1C
OBS_BC_232300	OBS_BC_232300	-0.452839	-1.97523	-1.1923	-3.54715	-2.14079	-1.9805	-1.88147	2.31384	0.00673706	V2LHS_203469	NM_007010, NM_152300, AB208938, AF077033, AJ010840, AK001245, AK001652, AK027425, AK093661, BC006489, BC041785, CR613865	NM_007010, NM_152300	AB208938, AF077033, AJ010840, AK001245, AK001652, AK027425, AK093661, BC006489, BC041785, CR613865	NT_078100, NW_001838434, NW_926817	11056	DDX52	ROK1
OBS_BC_202138	OBS_BC_202138	-3.3032	-1.51551	-0.0250645	-2.74298	-3.91981	0.21842	-1.88136	1.35795	0.0444105	V2LHS_37438	NM_005347, BC020235	NM_005347	BC020235	NT_008470, NW_001839239, NW_924573	3309	HSPA5	BIP, FLJ26106, GRP78, MIF2
OBS_BC_223378	OBS_BC_223378	-0.677527	-1.17858	-5.96979	-3.13613	0.519755	-0.838499	-1.88013	1.95387	0.104753	V2LHS_70284	NM_005413, AJ012611, BF569811	NM_005413	AJ012611	NT_022184, NW_927719	6496	SIX3	HPE2
OBS_BC_202725	OBS_BC_202725	-3.72967	0.169369	-0.0944252	-2.13577	-2.00668	-3.47802	-1.8792	1.91952	0.0376763	V2LHS_27043	NM_003688, AB208859, AF032119, AF262404, AY705392	NM_003688	AB208859, AF032119, AF262404, AY705392	NT_079573, NW_001842361, NW_927701	8573	CASK	CAGH39, CMG, FLJ22219, FLJ31914, LIN2, MICPCH, TNRC8
OBS_BC_232506	OBS_BC_232506	-4.7817	-3.50317	-4.93345	0.853719	3.88192	-2.78896	-1.87861	2.61676	0.247755	V2LHS_70312	NM_001007565, NM_006070, AB097040, AB097041, AK093456, AK123588, AK127920, BC001483, BC009241, BC023599, BC041600, CR598132, CR603441, CR616150, CR619391, CR623738, Y07968, BM746125	NM_001007565, NM_006070	AB097040, AB097041, AK093456, AK123588, AK127920, BC001483, BC009241, BC023599, BC041600, CR598132, CR603441, CR616150, CR619391, CR623738, Y07968	NW_001838881, NW_921807	10342	TFG	FLJ36137, TF6, TRKT3
OBS_BC_259079	OBS_BC_259079	-4.71375	1.91444	0.155392	-3.6985	-0.445962	-4.4778	-1.8777	3.02354	0.159118
OBS_BC_233082	OBS_BC_233082	-4.39573	-3.40207	-3.83316	-2.47132	1.66996	1.17246	-1.87664	2.58338	0.14158	V2LHS_101950	NM_213606, AK124901, AK127303, BC086873, CR936657	NM_213606	AK124901, AK127303, BC086873, CR936657	NT_030059, NW_001838005, NW_924884	387700	SLC16A12	CJMG, DKFZp686E188, MCT12
OBS_BC_236464	OBS_BC_236464	-3.72274	-0.410675	-2.16932	-2.51426	0.235645	-2.67303	-1.87573	2.04217	0.0275508	V2LHS_150453	NM_001794, AK091496, AK124724, AK308345, AK315192, BC101651, BC112150, L34059	NM_001794	AK091496, AK124724, AK308345, AK315192, BC101651, BC112150, L34059	NT_011362, NW_001838669, NW_927339	1002	CDH4	CAD4, FLJ22202, FLJ40547, MGC126700, MGC138355, RCAD
OBS_BC_209376	OBS_BC_209376	-2.60972	-4.79943	-2.40093	2.15513	-0.120487	-3.47854	-1.87566	1.96343	0.125556	V2LHS_218018	NM_019030, AK025145, AL079292, AL834496, AY036974, BC056219, BX648101, BX648269, BX648688, BX649135	NM_019030	AK025145, AL079292, AL834496, AY036974, BC056219, BX648101, BX648269, BX648688, BX649135	NT_006713, NW_001838934, NW_922607	54505	DHX29	DDX29, FLJ21492
OBS_BC_254511	OBS_BC_254511	-1.03016	-0.345781	-4.99041	-0.17657	-4.51554	-0.178599	-1.87284	2.27143	0.097903	V2LHS_92496	NM_000345, NM_007308, BC013293, BC108275, CR602374, CR622483, L08850	NM_000345, NM_007308	BC013293, BC108275, CR602374, CR622483, L08850	NW_001838915, NW_922162	6622	SNCA	MGC110988, NACP, PARK1, PARK4, PD1
OBS_BC_229077	OBS_BC_229077	-0.627515	-1.99445	-2.08667	-2.47782	-2.379	-1.66528	-1.87179	1.58887	0.00105097
OBS_BC_215447	OBS_BC_215447	1.15182	-4.13074	-1.51347	-1.72978	-3.12675	-1.87865	-1.87126	1.28789	0.0503491	V2LHS_214377	NM_014463, AF182418, AJ238095, AK312189, BC007055, CR457185	NM_014463	AF182418, AJ238095, AK312189, BC007055, CR457185	NT_022517, NW_001838877, NW_921651	27258	LSM3	SMX4, USS2, YLR438C
OBS_BC_216794	OBS_BC_216794	0.0832728	-0.510363	-0.353472	-4.19751	-2.13104	-4.11402	-1.87052	1.76978	0.0629341	V2LHS_265601	NM_001333, AB001928, AF070448, AK310740, AK312806, AY358641, BC023504, BC067289, BC110512, Y14734	NM_001333	AB001928, AF070448, AK310740, AK312806, AY358641, BC023504, BC067289, BC110512, Y14734	NT_008470, NW_001839236, NW_924539	1515	CTSL2	CATL2, CTSU, CTSV, MGC125957
OBS_BC_205884	OBS_BC_205884	-0.7662	1.50696	-5.12425	4.41614	-4.98053	-6.27175	-1.86994	3.16607	0.333899	V2LHS_236039	NM_001460, AK304385, AK312877, AL833218, BC005894, BT006979, DQ893533, DQ893748, Y09267	NM_001460	AK304385, AK312877, AL833218, BC005894, BT006979, DQ893533, DQ893748, Y09267	NW_001838533, NW_926128	2327	FMO2	FLJ40826, FMO1B1
OBS_BC_238233	OBS_BC_238233	-1.42773	-1.24155	-5.84658	-0.797724	-1.10055	-0.801755	-1.86931	3.17756	0.0670954
OBS_BC_250976	OBS_BC_250976	-2.52559	-2.38561	-4.67864	-3.21307	-0.676815	2.26691	-1.8688	2.09355	0.11539	V2LHS_151743	NM_001098270, NM_002409, AK313664, BC075025, BC075026, BC113383, BC113718, CR456519, CU013119, CU013407, D13789	NM_001098270, NM_002409	AK313664, BC075025, BC075026, BC113383, BC113718, CR456519, CU013119, CU013407, D13789	AC_000065, AC_000154, NC_000022, NT_011520, NW_001838745, NW_927628	4248	MGAT3	FLJ43371, GNT-III, GNT3, MGC141943, MGC142278
OBS_BC_212808	OBS_BC_212808	-1.26187	-1.30508	-2.21928	-2.00808	-1.64847	-2.75902	-1.86697	1.66774	0.0005184
OBS_BC_226108	OBS_BC_226108	-2.3022	-1.73878	-2.44739	-1.89111	-1.25487	-1.56534	-1.86661	0.493446	0.000157047
OBS_BC_203156	OBS_BC_203156	-4.96327	-0.0272084	-0.119572	-0.529512	-2.35125	-3.19369	-1.86408	1.37569	0.0702948	V2LHS_132350	NM_001564, AB012853, AF053537, BC030128	NM_001564	AB012853, AF053537, BC030128	NT_022792	3622	ING2	ING1L, p33ING2
OBS_BC_203554	OBS_BC_203554	-3.23372	-0.504553	-4.51551	-1.74541	-4.28095	3.10281	-1.86289	2.35658	0.173127	V2LHS_96136	NM_014932, AB028993, AK307813, BC032555, DQ891239, EU176566	NM_014932	AB028993, AK307813, BC032555, DQ891239, EU176566	NW_921807	22871	NLGN1	KIAA1070, MGC45115
OBS_BC_241328	OBS_BC_241328	-4.68183	-1.4126	-1.55306	-2.02163	-4.15867	2.65283	-1.8625	2.61486	0.140297	V2LHS_5686	NM_014170, NM_138485, AF161484, AK093419, AK289611, AK292651, BC000003, BC010137, BC037163, CR594357, CR624891, DQ892307, DQ895506, BG655089, BI830308, BX354218, CK818022	NM_014170, NM_138485	AF161484, AK093419, AK289611, AK292651, BC000003, BC010137, BC037163, CR594357, CR624891, DQ892307, DQ895506	NW_001838881, NW_921807	29083	GTPBP8	HSPC135
OBS_BC_257542	OBS_BC_257542	-3.04639	0.547472	-4.39656	-2.16682	-2.26223	0.150452	-1.86235	2.17147	0.0609691	V2LHS_62081	NM_004944, AB209613, AF047354, AK097120, AK131323, AK313303, BC015831, CR602169, CR607614, DQ892850, DQ896097, U56814	NM_004944	AB209613, AF047354, AK097120, AK131323, AK313303, BC015831, CR602169, CR607614, DQ892850, DQ896097, U56814	NT_022517, NW_001838877, NW_921651	1776	DNASE1L3	DHP2, DNAS1L3, LSD
OBS_BC_226395	OBS_BC_226395	0.0529794	-0.855038	-3.8959	-1.70372	-1.10827	-3.65918	-1.86152	1.66723	0.0350872	V2LHS_160598	XM_001723398, AL831947, BC046190, BX647938, CR749395	XM_001723398	AL831947, BC046190, BX647938, CR749395	NT_009714, NW_001838051, NW_001838052, NW_925328	144203, 408186, 728715	LOC728715, OVOS, OVOS2	DKFZp686C0338
OBS_BC_260221	OBS_BC_260221	-0.623796	-1.11045	-4.04619	-2.17873	-2.22232	-0.984896	-1.86106	1.36545	0.0149973	V2LHS_254857	NM_002874, BC015805, CR592064	NM_002874	BC015805, CR592064	NT_008470, NW_001839236, NW_924539	5887	RAD23B	HHR23B, HR23B, P58
OBS_BC_221254	OBS_BC_221254	-6.86999	-0.424033	-6.0342	-0.0384035	-3.08907	5.29066	-1.86084	3.13941	0.35605	V2LHS_172797	NM_004061, AK092176, AK314800, BC047608, EU832103, EU832197, L33477, L34057	NM_004061	AK092176, AK314800, BC047608, EU832103, EU832197, L33477, L34057	NT_006576, NW_001838929, NW_922562	1010	CDH12	CDHB, FLJ34857
OBS_BC_202924	OBS_BC_202924	-1.81919	-3.36797	1.98787	-3.854	-3.497	-0.613013	-1.86055	3.3823	0.0985734	V2LHS_172016	NM_003392, BC064694, L20861	NM_003392	BC064694, L20861	NT_022517, NW_001838877, NW_921651	7474	WNT5A	hWNT5A
OBS_BC_201150	OBS_BC_201150	-2.38531	-1.2301	-5.12776	-2.99382	-3.11063	3.68649	-1.86019	2.52725	0.18912	V2LHS_95075	NM_006982, BC010923, U31986	NM_006982	BC010923, U31986	NT_019546, NW_001838061, NW_925395	8092	ALX1	CART1
OBS_BC_238158	OBS_BC_238158	-1.32671	-2.26968	-2.92941	-0.393585	-2.00115	-2.24047	-1.86017	2.10789	0.00360894
OBS_BC_254084	OBS_BC_254084	-0.752384	0.693816	-5.47166	-3.31838	-2.39747	0.0891533	-1.85949	1.67654	0.107317	V2LHS_52204	NM_020131, AB209566, AF113544, AF188240, AK098368, BC006410, BC018403, CR617278, CR625574	NM_020131	AB209566, AF113544, AF188240, AK098368, BC006410, BC018403, CR617278, CR625574	NT_005403, NW_001838531, NW_001838860, NW_921585, NW_925683	56893	UBQLN4	A1U, C1orf6, CIP75, UBIN
OBS_BC_220524	OBS_BC_220524	-2.00747	-1.39784	0.205578	-3.25415	-3.55446	-1.14764	-1.85933	1.82985	0.0227178	V2LHS_47779	NM_016156, NR_023354, NR_023355, NR_023356, AB028996, AK291277, AK293243, AK302940, BC012086, BC034474, BC040432, BC052990, BX647997, AL705005, BM475570, BP358035	NM_016156, NR_023354, NR_023355, NR_023356	AB028996, AK291277, AK293243, AK302940, BC012086, BC034474, BC040432, BC052990, BX647997	NG_008333, NT_008984, NW_001838042, NW_925173	8898	MTMR2	CMT4B, CMT4B1, KIAA1073
OBS_BC_230650	OBS_BC_230650	-2.59918	-0.0310555	0.0660992	-3.7981	-0.0772705	-4.70915	-1.85811	1.71828	0.0855022	V2LHS_91578	NM_006614, AB209329, AF002246, AK126878, BC104918	NM_006614	AB209329, AF002246, AK126878, BC104918	NT_022517, NW_001838876, NW_921651	10752	CHL1	CALL, FLJ44930, L1CAM2, MGC132578
OBS_BC_201476	OBS_BC_201476	-0.19833	-6.17854	1.8675	-2.7214	-5.00319	1.08713	-1.85781	2.65031	0.226985	V2LHS_95965	NM_014903, AF397731, AJ488201, BC017667	NM_014903	AF397731, AJ488201, BC017667	NT_019546, NW_001838061, NW_925395	89795	NAV3	KIAA0938, POMFIL1, STEERIN3, unc53H3
OBS_BC_222059	OBS_BC_222059	-4.00292	-1.1602	-4.68492	-1.17375	-4.19714	4.08342	-1.85592	3.14688	0.226319	V2LHS_257617	NM_015138, AK292302, BC015052, D87440	NM_015138	AK292302, BC015052, D87440	NT_010194, NW_001838214, NW_925840	23168	RTF1	CDG1N, GTL7, KIAA0252
OBS_BC_261918	OBS_BC_261918	-2.90357	0.511548	-4.21083	2.99946	-3.58399	-3.94028	-1.85461	2.97677	0.18269	V2LHS_159116	NM_032515	NM_032515	-	NT_005416, NW_001838874, NW_921618	666	BOK	BCL2L9, BOKL, MGC4631
OBS_BC_201077	OBS_BC_201077	0.639428	0.364947	-1.8692	-2.23827	-3.36279	-4.66107	-1.85449	2.42334	0.0797513	V2LHS_58932	NM_001040092, NM_001130863, NM_006209, AK130313, AK315253, BC034961, D45421, DQ891628, DQ894819, EU131011, L35594, DA922156	NM_001040092, NM_001130863, NM_006209	AK130313, AK315253, BC034961, D45421, DQ891628, DQ894819, EU131011, L35594	NT_008046, NW_001839136, NW_923984	5168	ENPP2	ATX, ATX-X, AUTOTAXIN, FLJ26803, LysoPLD, NPP2, PD-IALPHA, PDNP2
OBS_BC_259623	OBS_BC_259623	-2.89406	-1.40066	-2.62293	-1.92076	-2.6736	0.386619	-1.85423	1.62425	0.014145	V2LHS_93172	NM_000461, NM_001128176, NM_001128177, AK096628, AY286465, AY286466, AY286467, AY286468, AY286469, AY286470, AY286471, BC106929, BC106930, EU446664, M26747, X04707, BP313943, BQ879477, DA218319	NM_000461, NM_001128176, NM_001128177	AK096628, AY286465, AY286466, AY286467, AY286468, AY286469, AY286470, AY286471, BC106929, BC106930, EU446664, M26747, X04707	NT_022517, NW_001838877, NW_921651	7068	THRB	ERBA-BETA, ERBA2, GRTH, MGC126109, MGC126110, NR1A2, PRTH, THR1, THRB1, THRB2
OBS_BC_236934	OBS_BC_236934	-1.92566	-2.02844	-5.17865	-2.79591	0.594476	0.211984	-1.8537	1.64633	0.0839289	V2LHS_234707	NM_018014, NM_022893, NM_138559, AB058712, AF080216, AJ404611, AJ404612, AJ404613, AK055251, AK092316, AK297507, AK300012, AY228763, BC021098, EU446622, EU446808	NM_018014, NM_022893, NM_138559	AB058712, AF080216, AJ404611, AJ404612, AJ404613, AK055251, AK092316, AK297507, AK300012, AY228763, BC021098, EU446622, EU446808	NT_022184, NW_927719	53335	BCL11A	BCL11A-L, BCL11A-S, BCL11A-XL, CTIP1, EVI9, FLJ10173, FLJ34997, HBFQTL5, KIAA1809, ZNF856
OBS_BC_226810	OBS_BC_226810	-1.10466	-1.74477	-2.34419	-1.39758	-2.32211	-2.20795	-1.85354	1.46492	0.000334717
OBS_BC_214228	OBS_BC_214228	-1.52297	-1.75226	-2.69623	-1.96996	-1.18782	-1.98654	-1.85263	0.492722	0.000300341
OBS_BC_221433	OBS_BC_221433	-5.4817	0.741047	-5.28049	0.179457	-4.72998	3.46063	-1.85184	2.58652	0.286394	V2LHS_117188	NM_031417, AB049127, AB088047, AK075272, AY057448, AY120867, BC166620	NM_031417	AB049127, AB088047, AK075272, AY057448, AY120867, BC166620	NT_011109, NW_001838496, NW_927217	57787	MARK4	FLJ90097, KIAA1860, MARKL1, Nbla00650
OBS_BC_243429	OBS_BC_243429	-4.82687	0.519406	3.28509	-3.60962	-2.40118	-4.06906	-1.85037	3.32287	0.207984	V2LHS_254507	NM_006358, AK094062, BC005957, BC012998, BC024741, BX647991, Y12860	NM_006358	AK094062, BC005957, BC012998, BC024741, BX647991, Y12860	AC_000065, AC_000154, NC_000022, NT_011520, NW_001838745, NW_927628	10478	SLC25A17	PMP34
OBS_BC_239845	OBS_BC_239845	-2.42653	-0.364119	0.0600702	-1.83286	-3.40619	-3.13189	-1.85025	2.32424	0.0249599	V2LHS_117817	NM_032119, NR_003149, AF435925, DA503892	NM_032119, NR_003149	AF435925	NG_007083, NT_006713, NW_001838951, NW_922729	84059	GPR98	DKFZp761P0710, FEB4, KIAA0686, MASS1, USH2B, USH2C, VLGR1, VLGR1b
OBS_BC_255229	OBS_BC_255229	-2.15849	-1.7605	-0.675787	-2.64426	-0.528065	-3.32923	-1.84939	1.21739	0.00918496	V2LHS_97073	NM_016004, AF151811, AK001436, BC039831, CR594560, CR603535, CR605992, CR610272, CR617796	NM_016004	AF151811, AK001436, BC039831, CR594560, CR603535, CR605992, CR610272, CR617796	NT_011362, NW_001838666, NW_927339	51098	IFT52	C20orf9, CGI-53, dJ1028D15.1, NGD5
OBS_BC_207631	OBS_BC_207631	0.792567	1.99179	-6.01956	0.402279	-4.09356	-4.16923	-1.84928	2.34833	0.228822
OBS_BC_241852	OBS_BC_241852	-5.45736	0.942709	-0.88945	-0.772333	-4.3193	-0.592539	-1.84805	2.78287	0.126672	V2LHS_149879	NM_001080458	NM_001080458	-	NT_005403, NW_001838863, NW_921585	344191	EVX2	-
OBS_BC_243396	OBS_BC_243396	-0.496686	-0.522722	-0.664306	-4.68725	-2.34058	-2.35899	-1.84509	2.00281	0.0405233	V2LHS_251388	NM_014254, AK289382, BC002596, BC013152, BX647105, BX647419, CR606653, CR613360, CR616450, CR619804, CR622234, CR623257, DQ891077, DQ894259	NM_014254	AK289382, BC002596, BC013152, BX647105, BX647419, CR606653, CR613360, CR616450, CR619804, CR622234, CR623257, DQ891077, DQ894259	NT_029419, NW_001838060, NW_925395	10329	TMEM5	HP10481
OBS_BC_207430	OBS_BC_207430	-4.04503	-0.931969	5.41544	0.16983	-5.21996	-6.45688	-1.84476	3.14289	0.347649	V2LHS_33774	NM_004185, NM_024494, AK127449, AK307185	NM_004185, NM_024494	AK127449, AK307185	NT_019273, NW_001838594, NW_922462	7482	WNT2B	WNT13, XWNT2
OBS_BC_210738	OBS_BC_210738	-0.622716	-5.05395	1.10425	-0.711905	-3.08925	-2.66558	-1.83986	3.29051	0.0947637	V2LHS_263295	NM_002660, NM_182811, AB210028, M34667, BX415739	NM_002660, NM_182811	AB210028, M34667	-	5335	PLCG1	PLC-II, PLC1, PLC148, PLCgamma1
OBS_BC_222378	OBS_BC_222378	-1.72634	-2.81216	-2.03476	-4.01336	4.98648	-5.43821	-1.83972	2.84864	0.26753	V2LHS_237194	NM_001609, AK298638, AK314241, AL831821, BC013756, CR612602, U12778	NM_001609	AK298638, AK314241, AL831821, BC013756, CR612602, U12778	NG_008003, NT_030059, NW_001838006, NW_924884	36	ACADSB	2-MEBCAD, ACAD7, SBCAD
OBS_BC_225836	OBS_BC_225836	-1.90227	-1.87783	-0.176962	0.272431	-3.14859	-4.20449	-1.83962	2.69349	0.045824	V2LHS_262582	NM_001111097, NM_002350, AK130135, AK290494, AK298677, BC059394, BC068551, M16038	NM_001111097, NM_002350	AK130135, AK290494, AK298677, BC059394, BC068551, M16038	NT_008183, NW_001839132, NW_923929	4067	LYN	FLJ26625, JTK8
OBS_BC_220683	OBS_BC_220683	-1.32048	-0.500763	-1.12131	-0.485878	-3.37624	-4.22381	-1.83808	1.56649	0.0357169	V2LHS_130701	NM_000807, NM_001114175, AB209295, AK125179, AK289662, S62907	NM_000807, NM_001114175	AB209295, AK125179, AK289662, S62907	NT_006238, NW_001838903, NW_922073	2555	GABRA2	FLJ97076
OBS_BC_234185	OBS_BC_234185	-4.1195	-4.40359	-0.0159207	-1.64115	-1.08512	0.249725	-1.83593	1.71961	0.0747886	V2LHS_199335	NM_006406, BC003609, BC007107, BC016770, CR541668, CR541705, CR594904, CR619377, DQ893599, DQ895027	NM_006406	BC003609, BC007107, BC016770, CR541668, CR541705, CR594904, CR619377, DQ893599, DQ895027	-	10549	PRDX4	AOE37-2, PRX-4
OBS_BC_207761	OBS_BC_207761	0.2726	-5.1853	-0.229567	-2.31531	-2.87442	-0.681314	-1.83555	1.92962	0.0791054
OBS_BC_201929	OBS_BC_201929	-1.2811	-0.738099	-2.87017	-3.99442	-1.88668	-0.235249	-1.83429	1.6704	0.0237748	V2LHS_68748	NM_004811, AK223165, BC007490, BC019035, CR591836, CR612739	NM_004811	AK223165, BC007490, BC019035, CR591836, CR612739	NT_033903, NW_001838023, NW_925106	9404	LPXN	LDPL
OBS_BC_204000	OBS_BC_204000	-6.01515	2.9019	-0.0900039	-3.59322	-2.84585	-1.35502	-1.83289	2.2785	0.204193	V2LHS_133949	NM_001003679, NM_001003680, NM_002303, AK290208, BC031086, BC131779, BC160009, U43168, U50748, U52912, U52913, U52914, U66495, U66496, U66497	NM_001003679, NM_001003680, NM_002303	AK290208, BC031086, BC131779, BC160009, U43168, U50748, U52912, U52913, U52914, U66495, U66496, U66497	NT_032977, NW_001838579, NW_921351	3953	LEPR	CD295, OBR
OBS_BC_201239	OBS_BC_201239	-4.48972	2.96616	-4.32355	-3.0037	-3.75501	1.61477	-1.83184	3.02332	0.227541	V2LHS_89145	NM_001079536, NM_053017, AY358466, BC014577, Y16835	NM_001079536, NM_053017	AY358466, BC014577, Y16835	NT_009237, NW_001838018, NW_924962	116969	ART5	MGC22848
OBS_BC_232005	OBS_BC_232005	-3.266	-1.17016	-4.67498	1.86059	-4.14816	0.420566	-1.82969	2.82675	0.149398	V2LHS_238955	NM_032294, NM_172206, NM_172207, AF370377, AF425232, AF425301, AL136576, BC031647, BC043487, DQ892421, DQ895635	NM_032294, NM_172206, NM_172207	AF370377, AF425232, AF425301, AL136576, BC031647, BC043487, DQ892421, DQ895635	NT_010718, NW_001838403, NW_926584	84254	CAMKK1	CAMKKA, DKFZp761M0423, MGC34095
OBS_BC_261797	OBS_BC_261797	-6.14232	-2.8519	-2.29142	-1.2607	-1.00618	2.57583	-1.82945	2.60974	0.175151	V2LHS_76456	NM_000250	NM_000250	-	NT_010783, NW_001838448, NW_926894	4353	MPO	-
OBS_BC_249868	OBS_BC_249868	-5.62898	-2.15112	-1.09815	-2.60847	-4.3364	4.85064	-1.82875	3.11678	0.274281	V2LHS_154573	NM_001134422, NM_001134423, NM_017548, AF103803, AK025647, AK096865, BC034727	NM_001134422, NM_001134423, NM_017548	AF103803, AK025647, AK096865, BC034727	NW_921807	55573	CDV3	H41
OBS_BC_248173	OBS_BC_248173	-0.240678	-0.34723	-0.162571	-1.34743	-4.13199	-4.7372	-1.82785	2.82969	0.0832172	V2LHS_19668	NM_005033, AJ505989, BC012371, BC140038, BC140039, BC142978, CR595328, CR600057, CR617928, CR621174, CR621291, M58460	NM_005033	AJ505989, BC012371, BC140038, BC140039, BC142978, CR595328, CR600057, CR617928, CR621174, CR621291, M58460	-	5393	EXOSC9	p5, p6, PM/Scl-75, PMSCL1, RRP45, Rrp45p
OBS_BC_208621	OBS_BC_208621	-2.15675	-2.27345	-0.213261	-0.162587	-1.31675	-4.83907	-1.82698	1.82169	0.0492877	V2LHS_152610	NM_002574, NM_181696, NM_181697, AB451262, AB451388, AK131049, BC007063, BC021683, BT019740, CR407652, CR592546, CR593924, CR595111, CR612185, CR620467, DQ893173, DQ896472, L19184, X67951	NM_002574, NM_181696, NM_181697	AB451262, AB451388, AK131049, BC007063, BC021683, BT019740, CR407652, CR592546, CR593924, CR595111, CR612185, CR620467, DQ893173, DQ896472, L19184, X67951	NG_001201, NT_008413, NT_032977, NW_001838578, NW_001839149, NW_921351, NW_924062	5052	PRDX1	MSP23, NKEFA, PAG, PAGA, PAGB, PRX1, PRXI, TDPX2
OBS_BC_244816	OBS_BC_244816	-2.58699	0.125597	-5.32296	-3.73354	1.07085	-0.514763	-1.82697	2.03116	0.129086	V2LHS_139129	NM_033064, AK027889, AK092309, AK125457, BC008736, BC026217	NM_033064	AK027889, AK092309, AK125457, BC008736, BC026217	NT_011255, NW_001838476, NW_927173	85300	ATCAY	BNIP-H, CLAC, KIAA1872
OBS_BC_239070	OBS_BC_239070	-3.20842	-0.378956	-1.17777	-3.16894	-1.0098	-2.01357	-1.82624	1.84135	0.0126322	V2LHS_42414	NM_004614, AF521891, AK026021, BC040667, BC142970, CR617510, U77088, U80628, Y10498	NM_004614	AF521891, AK026021, BC040667, BC142970, CR617510, U77088, U80628, Y10498	NT_010498, NW_001838290, NW_926462	7084	TK2	-
OBS_BC_258187	OBS_BC_258187	-2.66472	0.281158	1.38027	-3.42408	-3.69038	-2.83411	-1.82531	1.63484	0.0887224	V2LHS_196349	NM_001009568, NM_014474, AK293489, AK293566, AK301349, BC014444, CR613549, Y08134, CB160850	NM_001009568, NM_014474	AK293489, AK293566, AK301349, BC014444, CR613549, Y08134	NT_004610, NW_001838576, NW_921351	27293	SMPDL3B	ASML3B
OBS_BC_210895	OBS_BC_210895	0.915952	-2.59385	-1.94498	-2.03945	-0.717627	-4.56366	-1.82394	1.89162	0.0593242	V2LHS_177523	AK027348	-	AK027348	NT_032977, NW_001838578, NW_921351	84871	AGBL4	CCP6, FLJ14442
OBS_BC_222075	OBS_BC_222075	0.0966782	-6.86394	-1.02914	-0.221106	-1.69987	-1.22534	-1.82379	2.12251	0.140919	V2LHS_100026	NM_015039, NM_170706, AB007948, AF086038, AF288395	NM_015039, NM_170706	AB007948, AF086038, AF288395	NW_001838533, NW_926128	23057	NMNAT2	C1orf15, KIAA0479, MGC2756, PNAT-2, PNAT2
OBS_BC_205769	OBS_BC_205769	-5.14309	0.591643	-4.78946	-0.472816	-3.89676	2.7804	-1.82168	2.79013	0.228722	V2LHS_137870	NM_030965, AK056241, AK095758, AK300902, CR610298	NM_030965	AK056241, AK095758, AK300902, CR610298	NT_032977, NW_001838579, NW_921351	81849	ST6GALNAC5	MGC3184, SIAT7E, ST6GalNAcV
OBS_BC_251323	OBS_BC_251323	-5.33113	-0.0580082	0.0210228	-4.00298	-2.64069	1.08189	-1.82165	2.79041	0.141375
OBS_BC_227896	OBS_BC_227896	-5.63034	0.623758	-1.44032	4.91822	-4.40114	-4.98893	-1.81979	3.23932	0.323133	V2LHS_94643	NM_001030272, NM_001030273, NM_001178, AB000812, AB000815, AF044288, AK095749, AK291510, AK315174, BC016674, BC031214, BC041129, CR611975, D89722, EU446463, U51627, U60415	NM_001030272, NM_001030273, NM_001178	AB000812, AB000815, AF044288, AK095749, AK291510, AK315174, BC016674, BC031214, BC041129, CR611975, D89722, EU446463, U51627, U60415	NT_009237, NW_001838022, NW_925006	406	ARNTL	bHLHe5, BMAL1, BMAL1c, JAP3, MGC47515, MOP3, PASD3, TIC
OBS_BC_249030	OBS_BC_249030	-1.27871	-0.26807	-0.572571	-3.70966	-2.34838	-2.73623	-1.81894	2.88712	0.0207624	V2LHS_155493	NM_001114636, NM_018062, AK001197, AK225147, AK309671, BC009042, BC037570, BC041627, BC054517, CR594145, CR597729	NM_001114636, NM_018062	AK001197, AK225147, AK309671, BC009042, BC037570, BC041627, BC054517, CR594145, CR597729	NG_007418, NT_022184, NW_927719	55120	FANCL	FAAP43, FLJ10335, PHF9, POG
OBS_BC_237685	OBS_BC_237685	-1.11861	-6.98152	0.122266	-1.36934	-3.43265	1.86702	-1.81881	2.26134	0.207162	V2LHS_132972	NM_002103, AK223579, AK291672, BC003182, BC007688, J04501, U32573	NM_002103	AK223579, AK291672, BC003182, BC007688, J04501, U32573	NT_011109, NW_001838497, NW_927240	2997	GYS1	GSY, GYS
OBS_BC_250703	OBS_BC_250703	0.946569	-2.04863	-4.23508	-2.99899	-3.8044	1.23789	-1.81711	2.62022	0.119854	V2LHS_96160	NM_014936, AB020686, AK291276, BC018054, DQ892332, DQ895537	NM_014936	AB020686, AK291276, BC018054, DQ892332, DQ895537	NT_006576, NT_007592, NW_001838933, NW_001838981, NW_922596, NW_923073	22875	ENPP4	KIAA0879, NPP4
OBS_BC_231740	OBS_BC_231740	-5.28591	-0.200078	1.96982	-4.20385	-4.27668	1.10544	-1.81521	2.65421	0.215846	V2LHS_17414	NM_004460, AK297118, AK315448, BC026250, DQ891423, DQ894597, U09278, U76833	NM_004460	AK297118, AK315448, BC026250, DQ891423, DQ894597, U09278, U76833	NT_005403, NW_001838860, NW_921585	2191	FAP	DKFZp686G13158, DPPIV, FAPA
OBS_BC_234246	OBS_BC_234246	-1.3621	0.772489	1.249	-3.30317	-3.52771	-4.70906	-1.81343	2.68137	0.128552	Not Available (V2LHS_71386)	NM_001005505, NM_006030, AB011130, AF040709, AF042792, AF042793, BC152438, CR615217, AW952467	NM_001005505, NM_006030	AB011130, AF040709, AF042792, AF042793, BC152438, CR615217	NT_022517, NW_001838877, NW_921651	9254	CACNA2D2	CACNA2D, KIAA0558, LUAC11.1
OBS_BC_249585	OBS_BC_249585	-0.248532	5.98742	-5.92759	1.06818	-5.30234	-6.45711	-1.81333	3.71826	0.410236	V2LHS_57090	NM_001135255, NM_001135256, NM_005610, AK222779, AK299251, AK299410, BC003092, BC015123, BC053904, BC075836, CR600272, CR611583, X74262	NM_001135255, NM_001135256, NM_005610	AK222779, AK299251, AK299410, BC003092, BC015123, BC053904, BC075836, CR600272, CR611583, X74262	NT_032977, NW_001838577, NW_921351	5928	RBBP4	NURF55, RBAP48
OBS_BC_207558	OBS_BC_207558	-4.03524	-4.70756	-1.05322	3.39672	0.413909	-4.88434	-1.81162	4.01923	0.240101	V2LHS_117217	NM_031422, AF239821, AF332472, AK093349, AY358488, BC025764, AJ707539	NM_031422	AF239821, AF332472, AK093349, AY358488, BC025764	NT_010966, NW_001838467, NW_927095	83539	CHST9	GALNAC4ST-2
OBS_BC_203851	OBS_BC_203851	-0.217165	-1.13896	-2.61186	-2.09206	-1.76627	-3.03967	-1.811	2.34814	0.00742971
OBS_BC_218311	OBS_BC_218311	-3.67318	3.58353	-2.92415	-3.27835	-3.28836	-1.28181	-1.81039	1.99197	0.170565	V2LHS_73961	NM_001099687, NM_016212, XM_001133677, XM_001133679, XM_001725811, XM_001725812, AB023508, AB023509, AK097435, AL133588	NM_001099687, NM_016212, XM_001133677, XM_001133679, XM_001725811, XM_001725812	AB023508, AB023509, AK097435, AL133588	NT_005416, NT_010393, NW_001838874, NW_921618	24150, 653550, 729264, 729355	LOC653550, LOC729264, LOC729355, TP53TG3	P53TG3, TP53TG3A
OBS_BC_210236	OBS_BC_210236	-5.80291	-3.32564	2.02052	-0.713585	-1.48831	-1.54997	-1.80998	2.57099	0.151223	V2LHS_49022	NM_001135564, NM_004506, AK225593, AK225594, AK294624, BC005329, BC064622, BC112323, BC121050, BC121051, BC128420, CR604546, EU446897, M65217, DA741774	NM_001135564, NM_004506	AK225593, AK225594, AK294624, BC005329, BC064622, BC112323, BC121050, BC121051, BC128420, CR604546, EU446897, M65217	NT_025741, NT_029419, NW_001838059, NW_923184, NW_925395	3298	HSF2	MGC117376, MGC156196, MGC75048
OBS_BC_210870	OBS_BC_210870	-4.23702	0.00458996	-4.4386	2.46254	-3.49603	-1.15262	-1.80952	2.55679	0.167047	V2LHS_191725	NM_001039575, NM_032158, NM_145645, NM_148936, AF416610, AF416611, AF420250, AK021688, AK126486, AL833016, BC007488, BC044928, BM456741	NM_001039575, NM_032158, NM_145645, NM_148936	AF416610, AF416611, AF420250, AK021688, AK126486, AL833016, BC007488, BC044928	NT_007758, NT_007933, NT_079593, NT_079595, NW_001842032, NW_924759	155400, 260294	NSUN5B, NSUN5C	DKFZp434K058, DKFZp666P104, FLJ11626, MGC129801, MGC129801, MGC15057, NOL1R2, WBSCR20B, WBSCR20B, WBSCR20C
OBS_BC_256640	OBS_BC_256640	-0.20862	0.0825844	-4.74377	-4.32628	2.43286	-4.07507	-1.80638	2.12099	0.196939	V2LHS_48921	NM_005164, AJ000327, AK314254, BC104901, BC104903	NM_005164	AJ000327, AK314254, BC104901, BC104903	NT_029419, NW_001838056, NW_925351	225	ABCD2	ABC39, ALDL1, ALDR, ALDRP, hALDR
OBS_BC_234670	OBS_BC_234670	-1.48596	-2.00956	-2.32015	-1.56238	-1.2109	-2.2473	-1.80604	2.02785	0.000187251
OBS_BC_213505	OBS_BC_213505	-1.68724	-4.35842	-4.95928	0.713709	-0.457215	-0.0851154	-1.80559	1.61296	0.11851	V2LHS_130888	NM_000841, AK122836, AK122982, AK126746, AK131536, AK289524, AK289534, AK289563, AK312300, BC130526, BC130528, EU432124, U92457	NM_000841	AK122836, AK122982, AK126746, AK131536, AK289524, AK289534, AK289563, AK312300, BC130526, BC130528, EU432124, U92457	NT_007592, NW_001838980, NW_923073	2914	GRM4	GPRC1D, mGlu4, MGLUR4
OBS_BC_223012	OBS_BC_223012	3.37174	-3.0677	-3.16923	-2.58429	-0.747216	-4.63548	-1.80536	2.47889	0.178666	V2LHS_159467	NM_032598, AF367472, AK295299, AY032684, AY035867, AY035868, BC029483, DQ891242, DQ894428	NM_032598	AF367472, AK295299, AY032684, AY035867, AY035868, BC029483, DQ891242, DQ894428	NT_010718, NW_001838403, NW_926584	84690	SPATA22	NYD-SP20
OBS_BC_260421	OBS_BC_260421	-4.59415	-3.28863	-2.35736	1.0422	1.33624	-2.95451	-1.8027	2.51492	0.129167	V2LHS_202586	NM_003340, NM_181886, NM_181887, NM_181888, NM_181889, NM_181890, NM_181891, NM_181892, NM_181893, BC037894, CR608063, CR619029, CR625720	NM_003340, NM_181886, NM_181887, NM_181888, NM_181889, NM_181890, NM_181891, NM_181892, NM_181893	BC037894, CR608063, CR619029, CR625720	NT_010194, NW_001838218, NW_001838915, NW_922162, NW_925884	7323	UBE2D3	E2(17)KB3, MGC43926, MGC5416, UBC4/5, UBCH5C
OBS_BC_203735	OBS_BC_203735	-0.238701	-2.32188	-2.87465	-1.24734	-2.27004	-1.85372	-1.80106	1.75745	0.00530857
OBS_BC_251656	OBS_BC_251656	-2.23357	-0.61419	-1.64043	-0.537259	-0.877962	-4.88193	-1.79756	1.27766	0.0441651
OBS_BC_217661	OBS_BC_217661	-4.70136	-2.72395	2.04549	-3.15417	-1.78108	-0.466753	-1.79697	1.9361	0.120249	V2LHS_170968	NM_002838, NM_080921, NM_080922, AK292131, AK299986, AK303539, AK307635, AK308217, BC014239, Y00062, Y00638	NM_002838, NM_080921, NM_080922	AK292131, AK299986, AK303539, AK307635, AK308217, BC014239, Y00062, Y00638	NG_007730, NW_001838533, NW_926128	5788	PTPRC	B220, CD45, CD45R, GP180, LCA, LY5, T200
OBS_BC_210084	OBS_BC_210084	-3.3238	3.25813	-4.73685	-2.36968	-1.00262	-2.60414	-1.79649	2.44595	0.171968	V2LHS_220190	NM_017734, AF262379, AJ312214, AK000278, AK024654, AL390969, AL390970, AL390972, AL390973, BC012570, BX648213, CR603507, CR624809	NM_017734	AF262379, AJ312214, AK000278, AK024654, AL390969, AL390970, AL390972, AL390973, BC012570, BX648213, CR603507, CR624809	NT_032977, NW_001838589, NW_921795	54873	PALMD	C1orf11, FLJ20271, PALML
OBS_BC_235633	OBS_BC_235633	-2.63298	-1.20527	-3.49579	0.175245	-2.73102	-0.885462	-1.79588	2.08166	0.0243553	Not Available (V2LHS_63704)	NM_006183, AF157682, AK312066, BC010918, CR541936, U91618	NM_006183	AF157682, AK312066, BC010918, CR541936, U91618	NT_019546, NW_001838061, NW_925395	4922	NTS	NMN-125, NN, NT, NT/N, NTS1
OBS_BC_242256	OBS_BC_242256	0.12683	-0.942162	-0.277028	-2.25823	-2.69828	-4.7263	-1.79586	1.53374	0.0591784	V2LHS_239145	NM_080391, NM_080392, AF208850, AK292703, AK297280, BC018662, BC070181, BC070182, CR601100, CR603498, L39000, U14603, U48297	NM_080391, NM_080392	AF208850, AK292703, AK297280, BC018662, BC070181, BC070182, CR601100, CR603498, L39000, U14603, U48297	NT_032977, NW_001838577, NW_921351	8073	PTP4A2	HH13, HH7-2, HU-PP-1, OV-1, PRL-2, PRL2, ptp-IV1a, ptp-IV1b, PTP4A, PTPCAAX2
OBS_BC_221438	OBS_BC_221438	-2.57173	-1.04827	-2.28548	-2.54071	-1.11753	-1.20714	-1.79514	1.31806	0.00196595
OBS_BC_251914	OBS_BC_251914	-1.19776	0.210966	-5.20246	0.855117	-4.7541	-0.676712	-1.79416	1.80362	0.147936	V2LHS_112459	NM_000775, AB080265, AF144566, AK315387, BC032594, CR596384, CR600649, CR614246, CR614399, CR623325, DQ890862, DQ894017	NM_000775	AB080265, AF144566, AK315387, BC032594, CR596384, CR600649, CR614246, CR614399, CR623325, DQ890862, DQ894017	NG_007931, NT_021877, NT_032977, NW_001838537, NW_001838579, NW_921351, NW_926794	1573	CYP2J2	CPJ2
OBS_BC_226114	OBS_BC_226114	-0.585364	-0.560305	-4.24785	-0.16669	-3.67514	-1.52951	-1.79414	2.09507	0.0534666	V2LHS_170201	NM_002690, AK223537, AK314976, BC100288, BC106909, CR536503, CR541802, CR623008, CR624336, L11607, M13140	NM_002690	AK223537, AK314976, BC100288, BC106909, CR536503, CR541802, CR623008, CR624336, L11607, M13140	NT_007995, NW_001839130, NW_923907	5423	POLB	MGC125976
OBS_BC_203052	OBS_BC_203052	-1.56842	-2.11777	0.432033	-3.69777	1.28289	-5.08873	-1.79296	2.00723	0.128112	V2LHS_12455	NM_005938, BC026735, BC106761, CR595958, X93996	NM_005938	BC026735, BC106761, CR595958, X93996	NT_011669, NW_001842373, NW_927711	4303	FOXO4	AFX, AFX1, MGC120490, MLLT7
OBS_BC_258472	OBS_BC_258472	-4.23029	-1.1322	-3.93066	0.456676	1.60453	-3.5169	-1.79148	2.32732	0.135881	V2LHS_173018	NM_004106, AK307102, BC033872, DQ890782, EU176502	NM_004106	AK307102, BC033872, DQ890782, EU176502	-	2207	FCER1G	FCRG
OBS_BC_242583	OBS_BC_242583	-0.498645	-6.09008	-1.02624	-0.510133	-1.03917	-1.5834	-1.79128	2.20555	0.096082	V2LHS_227508	NM_022918, AK000684, AK024853, AL834493, BC012553, BX648678	NM_022918	AK000684, AK024853, AL834493, BC012553, BX648678	NT_033927, NW_001838028, NW_925106	65084	TMEM135	DKFZp686I1974, FLJ22104
OBS_BC_205448	OBS_BC_205448	-6.14903	5.34228	-0.677581	-3.99675	-5.16294	-0.10187	-1.79098	3.20781	0.349019	V2LHS_259867	NM_022567, AF254868, AJ278865	NM_022567	AF254868, AJ278865	NG_009112, NT_079573, NW_001842361, NW_927701	60506	NYX	CLRP, CSNB1, CSNB4, MGC138447
OBS_BC_241594	OBS_BC_241594	-6.48997	-0.396193	0.097127	0.357254	-0.414104	-3.89066	-1.78942	3.42072	0.175084	V2LHS_95211	NM_001008938, NM_014756, BC035554, BC120869, BC120870, CR623748, D43948, X92474	NM_001008938, NM_014756	BC035554, BC120869, BC120870, CR623748, D43948, X92474	NT_009237, NW_001838022, NW_925006	9793	CKAP5	ch-TOG, CHTOG, FLJ35359, KIAA0097, MSPS, TOG, TOGp
OBS_BC_209038	OBS_BC_209038	-1.86966	-1.12235	3.39902	-4.02698	-4.118	-2.99679	-1.78913	2.65892	0.178585	V2LHS_252919	NR_003607	NR_003607	-	AC_000065, AC_000154, NC_000022, NT_011519, NW_001838735, NW_927406	27437	CECR8	NCRNA00016
OBS_BC_227359	OBS_BC_227359	-0.510357	-3.48457	-1.86642	-1.05278	0.232801	-4.05083	-1.78869	2.20577	0.0485855	V2LHS_253841	NM_014359, AF161702, AJ133790, AY077681, BC074942, BC074943	NM_014359	AF161702, AJ133790, AY077681, BC074942, BC074943	-	26254	OPTC	OPT
OBS_BC_247736	OBS_BC_247736	-5.30703	-5.29551	4.15008	-3.26858	-0.819411	-0.190409	-1.78848	2.69496	0.280643	V2LHS_170675	NM_002787, AK222976, AK290654, BC002900, BC047697, CR450317, CR590217, CR597674, CR598541, CR606611, CR607875, CR608618, CR620562, CR623578, D00760, AU120930, CB990982	NM_002787	AK222976, AK290654, BC002900, BC047697, CR450317, CR590217, CR597674, CR598541, CR606611, CR607875, CR608618, CR620562, CR623578, D00760	NT_007819, NT_079592, NW_001839004, NW_923240	5683	PSMA2	HC3, MU, PMSA2, PSC2
OBS_BC_258863	OBS_BC_258863	-1.37954	-1.07656	-4.856	-3.79446	-3.10324	3.48285	-1.78783	3.15152	0.198282	V2LHS_141159	AK000245, AK128620	-	AK000245, AK128620	NT_033927, NW_001838028, NW_925106	80168	MOGAT2	DGAT2L5, FLJ22644, MGAT2, MGC119183, MGC119184, MGC119185
OBS_BC_200704	OBS_BC_200704	-2.29408	-2.56583	-1.25968	-1.29907	-1.37245	-1.93232	-1.78724	2.027	0.000553083
OBS_BC_234153	OBS_BC_234153	-2.58626	-1.71214	-1.47065	-1.92525	-1.80491	-1.21813	-1.78622	0.491783	0.000231989
OBS_BC_223372	OBS_BC_223372	0.295243	-6.24954	-2.89992	-0.355651	-0.243024	-1.26392	-1.78614	1.68637	0.135132	V2LHS_154850	NM_012218, NM_017620, AK000018, AK023222, AK025821, AL832528, BC003086, BC014221, BC018633, CR457223	NM_012218, NM_017620	AK000018, AK023222, AK025821, AL832528, BC003086, BC014221, BC018633, CR457223	NT_011295, NW_001838483, NW_927195	3609	ILF3	CBTF, DRBF, DRBP76, MMP4, MPHOSPH4, MPP4, NF-AT-90, NF110, NF90, NFAR, NFAR-1, NFAR2, TCP110, TCP80
OBS_BC_252337	OBS_BC_252337	-2.12944	-1.36217	-1.85882	-1.64216	-2.15044	-1.56538	-1.78474	1.6706	3.64498e-05
OBS_BC_239409	OBS_BC_239409	-2.02605	-0.937585	-2.21455	-1.55952	-2.03251	-1.93586	-1.78435	0.381462	0.000237291
OBS_BC_221631	OBS_BC_221631	-3.03567	-1.81703	-3.11167	-1.44563	-2.51288	1.21759	-1.78422	1.13143	0.0421805	V2LHS_262388	NM_001104647, NM_018155, AK001480, AL049246	NM_001104647, NM_018155	AK001480, AL049246	NW_921807	55186	SLC25A36	DKFZp564C053, FLJ10618
OBS_BC_255498	OBS_BC_255498	0.871493	-0.962334	-2.67641	0.323496	-4.46548	-3.79518	-1.78407	1.83862	0.103727	V2LHS_150362	NM_001775, AK297592, AK303169, AK313268, BC007964, CR606718, CR610722, CR626710, D84276, D84277, DQ893184, EU176777, M34461, CD688069	NM_001775	AK297592, AK303169, AK313268, BC007964, CR606718, CR610722, CR626710, D84276, D84277, DQ893184, EU176777, M34461	NT_006316, NW_001838900, NW_922073	952	CD38	T10
OBS_BC_230628	OBS_BC_230628	-1.90239	-1.15866	-2.01028	-2.8483	-1.86617	-0.918602	-1.78406	1.55343	0.00139855	V2LHS_111038	NM_001142314, NM_080876, AB063186, AB063187, AF486808, BC035000, BX647818	NM_001142314, NM_080876	AB063186, AB063187, AF486808, BC035000, BX647818	NT_005403, NW_001838863, NW_921585	142679	DUSP19	DUSP17, LMWDSP3, MGC138210, SKRP1, TS-DSP1
OBS_BC_229583	OBS_BC_229583	-5.13077	-0.673389	-0.45555	-2.28815	-2.00783	-0.148415	-1.78402	1.33223	0.0649456	V2LHS_18539	NM_004414, NM_203417, NM_203418, AF400429, AK055845, AK092184, AK131569, AY325903, BC002864, BT007363, CR456878, CR542065, CR617324, U28833, U85265, U85266, U85267, BX419260	NM_004414, NM_203417, NM_203418	AF400429, AK055845, AK092184, AK131569, AY325903, BC002864, BT007363, CR456878, CR542065, CR617324, U28833, U85265, U85266, U85267	AC_000064, AC_000153, NC_000021, NG_007071, NT_011512, NW_001838706, NW_927384	1827	RCAN1	ADAPT78, CSP1, DSC1, DSCR1, MCIP1, RCN1
OBS_BC_205609	OBS_BC_205609	-3.28291	-0.391264	-4.70432	-1.55617	0.845272	-1.61005	-1.78324	1.83125	0.0790913	V2LHS_87103	NM_014515, AF044215, AF113226, AF161480, AF180473, AK000662, AK095789, AK307479, AK315715, BC002597, BC011826, CR599299, CR626758, EU446948	NM_014515	AF044215, AF113226, AF161480, AF180473, AK000662, AK095789, AK307479, AK315715, BC002597, BC011826, CR599299, CR626758, EU446948	NT_029419, NW_001838060, NW_925395	4848	CNOT2	CDC36, HSPC131, NOT2, NOT2H
OBS_BC_221208	OBS_BC_221208	-5.11416	0.434294	-1.43978	-4.23698	-1.27985	0.942442	-1.78234	2.12226	0.133932	V2LHS_65354	NM_006111, AK054673, AK225457, AK309709, AK314462, BC001918, CR599438, CR599578, CR602624, CR603122, CR607062, CR610172, CR626652, D16294, DQ893376, DQ896697	NM_006111	AK054673, AK225457, AK309709, AK314462, BC001918, CR599438, CR599578, CR602624, CR603122, CR607062, CR610172, CR626652, D16294, DQ893376, DQ896697	NT_010966, NW_001838468, NW_927106	1139, 10449	ACAA2, CHRNA7	CHRNA7-2, DSAEC, FLJ35992, FLJ95265, NACHRA7
OBS_BC_201105	OBS_BC_201105	-1.78921	-1.75797	-2.16306	-1.39902	-2.04777	-1.52896	-1.781	1.65862	2.44345e-05
OBS_BC_227208	OBS_BC_227208	-1.51528	-0.798767	-2.68899	-1.48583	-2.27771	-1.91879	-1.7809	0.489883	0.0012361
OBS_BC_219713	OBS_BC_219713	-2.95284	-1.66745	-1.32879	-3.93524	-1.51875	0.720278	-1.78047	1.15873	0.0402113	V2LHS_201703	NM_015191, AB018324, AB084424, AB096248, AK000396, AK291233, AL136764, BC078150, BC113459, BC117183	NM_015191	AB018324, AB084424, AB096248, AK000396, AK291233, AL136764, BC078150, BC113459, BC117183	NT_033899, NW_001838042, NW_925173	23235	SNF1LK2	DKFZp434K1115, KIAA0781, LOH11CR1I, QIK, SIK2
OBS_BC_225086	OBS_BC_225086	-1.19759	-7.22083	-6.91139	5.04609	-0.190103	-0.203196	-1.7795	3.30893	0.391126	V2LHS_140155	NM_004097, AK092368, BC037242, BC045762, CR592760, X68879	NM_004097	AK092368, BC037242, BC045762, CR592760, X68879	NT_022184, NW_927719	2016	EMX1	-
OBS_BC_219666	OBS_BC_219666	-2.04704	-2.02298	-1.0062	-0.992504	-2.04692	-2.5585	-1.77902	3.16097	0.00101618
OBS_BC_228157	OBS_BC_228157	-5.09401	-5.37287	-4.86597	4.40507	0.00269651	0.253963	-1.77852	2.71379	0.323002	V2LHS_86299	NM_182699, AY039237, BC051703, BC067878	NM_182699	AY039237, BC051703, BC067878	NT_011757, NW_001842360, NW_927700	168400	DDX53	CAGE
OBS_BC_222547	OBS_BC_222547	-1.40633	4.51587	-5.04625	-0.507402	-2.03589	-6.1911	-1.77852	3.6998	0.301663	V2LHS_70160	NM_013292, AF363061, AK314082, BC012571, BX649054, CR456963, M21812, X57543	NM_013292	AF363061, AK314082, BC012571, BX649054, CR456963, M21812, X57543	NT_010393, NW_001838236, NW_926306	29895	MYLPF	DKFZp779C0757, MGC13450, MRLC2
OBS_BC_217793	OBS_BC_217793	-3.29978	-0.820114	1.83851	-4.27384	-3.59647	-0.509674	-1.77689	3.0007	0.122387	V2LHS_200319	NM_000268, NM_016418, NM_181825, NM_181828, NM_181829, NM_181830, NM_181831, NM_181832, AF123570, AF369657, AF369658, AF369661, AF369662, AF369663, AF369664, AF369665, AF369666, AF369667, AF369668, AF369701, BC003112, BC020257, CR456530, CR595612, CU013130, CU013418, DQ891697, DQ894878, L11353, Z22664	NM_000268, NM_016418, NM_181825, NM_181828, NM_181829, NM_181830, NM_181831, NM_181832	AF123570, AF369657, AF369658, AF369661, AF369662, AF369663, AF369664, AF369665, AF369666, AF369667, AF369668, AF369701, BC003112, BC020257, CR456530, CR595612, CU013130, CU013418, DQ891697, DQ894878, L11353, Z22664	AC_000065, AC_000154, NC_000022, NG_009057, NT_011520, NW_001838745, NW_927628	4771	NF2	ACN, BANF, SCH
OBS_BC_205183	OBS_BC_205183	-1.47873	-1.65926	-2.24382	-1.57809	-1.97969	-1.72173	-1.77689	1.5915	2.16117e-05
OBS_BC_241673	OBS_BC_241673	-4.16517	0.291632	-4.14438	-1.05728	-2.17128	0.593014	-1.77558	1.42325	0.0921526	V2LHS_201638	NM_003032, NM_173216, NM_173217, AF007133, AK128726, BC031476, BC040009, X62822	NM_003032, NM_173216, NM_173217	AF007133, AK128726, BC031476, BC040009, X62822	NW_921807	6480	ST6GAL1	CD75, MGC48859, SIAT1, ST6GalI, ST6N
OBS_BC_254375	OBS_BC_254375	-2.17576	-1.90221	-1.85299	-1.0846	-1.64967	-1.96717	-1.77207	1.43304	8.70816e-05
OBS_BC_261370	OBS_BC_261370	-0.500378	-3.98685	-3.42749	-0.887265	-0.0422297	-1.78432	-1.77142	1.11805	0.0434526	V2LHS_82929	NM_023037, AL049784, U50534	NM_023037	AL049784, U50534	NT_024524, NW_001838072, NW_925473	10129	FRY	13CDNA73, 214K23.2, bA207N4.2, bA37E23.1, C13orf14, CG003
OBS_BC_252834	OBS_BC_252834	0.158907	-6.21453	-5.78204	1.67582	-4.87729	4.41962	-1.76992	3.19729	0.375561	V2LHS_38613	NM_020389, AJ421783, AJ549088, AJ549089, AJ549090, AY167926, AY167927, BC128185, BC128186	NM_020389	AJ421783, AJ549088, AJ549089, AJ549090, AY167926, AY167927, BC128185, BC128186	NT_034772, NW_001838952, NW_922784	57113	TRPC7	TRP7
OBS_BC_250125	OBS_BC_250125	-1.89298	-1.28945	-1.04551	-3.16384	-2.5872	-0.637161	-1.76936	3.07595	0.00647673	V2LHS_115160	NM_016262, AF201334, AK026242, BC031101, CR609343, DQ891503, DQ894695	NM_016262	AF201334, AK026242, BC031101, CR609343, DQ891503, DQ894695	-	51175	TUBE1	dJ142L7.2, FLJ22589, TUBE
OBS_BC_221565	OBS_BC_221565	-3.38679	-4.99423	-4.41524	0.030035	4.92158	-2.76806	-1.76879	2.58818	0.296155	V2LHS_239456	NM_000965, NM_016152, AY501390, BC030234, BC050415, BC060794, CR621137, Y00291	NM_000965, NM_016152	AY501390, BC030234, BC050415, BC060794, CR621137, Y00291	NT_022517, NW_001838877, NW_921651	5915	RARB	HAP, NR1B2, RRB2
OBS_BC_234533	OBS_BC_234533	-5.58584	1.66693	-3.22014	-3.22826	2.5997	-2.8401	-1.76795	3.301	0.232511	V2LHS_150282	NM_001759, BC014357, BX647508, CR600898, D13639	NM_001759	BC014357, BX647508, CR600898, D13639	NT_009759, NW_001838049, NW_925295	894	CCND2	KIAK0002, MGC102758
OBS_BC_244716	OBS_BC_244716	-2.1368	-0.337538	0.506516	0.303535	-4.40759	-4.53057	-1.76708	2.64726	0.117477	V2LHS_272006	AB011138, AB051358	-	AB011138, AB051358	NT_026446, NW_001838194, NW_925783	57194	ATP10A	ATP10C, ATPVA, ATPVC, KIAA0566
OBS_BC_257089	OBS_BC_257089	-0.664722	-3.56052	-3.45008	0.682735	0.0926333	-3.6976	-1.76626	2.06039	0.0854012	V2LHS_234860	NM_025208, NM_033135, AF113216, AY027517, AY027518, BC030645	NM_025208, NM_033135	AF113216, AY027517, AY027518, BC030645	NT_033899, NW_001838042, NW_925173	80310	PDGFD	IEGF, MGC26867, MSTP036, SCDGF-B
OBS_BC_240940	OBS_BC_240940	-0.69081	-1.58797	-5.81386	-3.08278	4.07058	-3.48919	-1.76567	2.64219	0.253998
OBS_BC_226893	OBS_BC_226893	-1.39873	-5.29629	-4.53808	4.68703	-4.22237	0.177192	-1.76521	3.41222	0.305346	V2LHS_137633	NM_001134937, NM_001134938, NM_030917, AK295737, AK300398, AK308145, AL136910, AM392758, AY366510, BC017724, BC024016, BC052959, BC110383, CR593836	NM_001134937, NM_001134938, NM_030917	AK295737, AK300398, AK308145, AL136910, AM392758, AY366510, BC017724, BC024016, BC052959, BC110383, CR593836	NG_008644, NT_022853, NW_001838913, NW_922162	81608	FIP1L1	DKFZp586K0717, FLJ33619, Rhe
OBS_BC_253678	OBS_BC_253678	-1.76892	-4.03661	-4.01113	0.351231	0.0558853	-1.16533	-1.76248	2.86186	0.0739982	V2LHS_135136	NM_016588, AF114833, AF136631, AJ420483, AK314095, BC002683, BC042019, CR591192, CR610397, CR613189, CR614740, CR615533, CR620311, CR624108, AL541038	NM_016588	AF114833, AF136631, AJ420483, AK314095, BC002683, BC042019, CR591192, CR610397, CR613189, CR614740, CR615533, CR620311, CR624108	NT_034880, NW_001838973, NW_922984	51299	NRN1	dJ380B8.2, MGC44811, NRN
OBS_BC_220754	OBS_BC_220754	-2.79911	-2.64104	-3.36361	-3.88974	1.43607	0.692857	-1.76076	1.98983	0.112733	V2LHS_157146	NM_024667, BC005882	NM_024667	BC005882	NT_009755, NW_001838064, NW_925395	79720	VPS37B	FLJ12750
OBS_BC_205706	OBS_BC_205706	-0.015751	-2.88616	-0.335257	0.825073	-1.62815	-6.52413	-1.76073	2.35357	0.167618	V2LHS_207458	NM_007104, XM_001721819, AB082926, AF086557, AK313181, BC006791, BC011366, BC013864, BC070216, BC116456, BT020040, BT020041, CR593085, CR597757, CR598556, CR599594, CR605100, CR610132, CR622578, CR623823, DQ891130, DQ894309, U12404, BP318268	NM_007104, XM_001721819	AB082926, AF086557, AK313181, BC006791, BC011366, BC013864, BC070216, BC116456, BT020040, BT020041, CR593085, CR597757, CR598556, CR599594, CR605100, CR610132, CR622578, CR623823, DQ891130, DQ894309, U12404	NT_006713, NT_007592, NT_023678, NT_025028, NW_001838469, NW_001838877, NW_001838951, NW_001838980, NW_001839131, NW_922729, NW_923073, NW_923929, NW_927106	4736, 100128936	LOC100128936, RPL10A	Csa-19, NEDD6
OBS_BC_244822	OBS_BC_244822	-4.6977	-4.88548	0.183634	-1.59765	-3.47548	3.91639	-1.75938	2.9093	0.259223	V2LHS_172457	NM_003480, AK124368, AK290585, AK299475, AK315807, BC005901, CR603417, CR605401, CR609578, CR619112, U37283	NM_003480	AK124368, AK290585, AK299475, AK315807, BC005901, CR603417, CR605401, CR609578, CR619112, U37283	NT_009714, NW_001838051, NW_925295	8076	MFAP5	MAGP2, MP25
OBS_BC_239503	OBS_BC_239503	-5.49901	-1.11699	3.61923	-3.05018	0.106246	-4.61217	-1.75881	3.21897	0.256603	V2LHS_100121	NM_020536, NM_177926, AK023759, AK297597, BC007537, BC009174, DQ893510, DQ896507	NM_020536, NM_177926	AK023759, AK297597, BC007537, BC009174, DQ893510, DQ896507	NT_007933, NT_011387, NT_079595, NW_001838652, NW_001839064, NW_923574, NW_927317	57325	CSRP2BP	CRP2BP, dJ717M23.1, MGC15388, PRO1194
OBS_BC_219845	OBS_BC_219845	-2.16875	-1.4359	-1.11493	-3.31537	2.14191	-4.65612	-1.75819	2.75239	0.121503	V2LHS_253067	NM_005764, BC012303, BI763294	NM_005764	BC012303	NT_032977, NW_001838578, NW_921351	10158	PDZK1IP1	DD96, MAP17, RP1-18D14.5, SPAP
OBS_BC_240154	OBS_BC_240154	-2.19547	-1.68378	-2.5366	-0.940768	-1.51617	-1.67164	-1.7574	1.60275	0.000566913
OBS_BC_210302	OBS_BC_210302	-1.88764	-1.09858	0.0465307	-4.20493	-4.65224	1.25974	-1.75619	1.61571	0.124332	V2LHS_244845	NM_144972, AY581313, BC014340	NM_144972	AY581313, BC014340	NT_009237, NW_001838022, NW_925006	160287	LDHAL6A	MGC23940
OBS_BC_247710	OBS_BC_247710	1.07648	-4.06602	-4.29769	-0.15694	-0.902681	-2.18757	-1.75574	2.142	0.102903	V2LHS_190372	NM_178349	NM_178349	-	NW_001838529, NW_925683	353132	LCE1B	LEP2, SPRL2A
OBS_BC_248237	OBS_BC_248237	-1.91355	-1.34734	-1.20763	-2.30352	-1.69646	-2.05471	-1.75387	1.4825	0.000154641
OBS_BC_242411	OBS_BC_242411	-6.36814	-0.717427	5.07247	-3.68889	-4.1828	-0.629461	-1.75238	2.70954	0.331913	V2LHS_169923	NM_002631, AK290404, AK296889, AK298830, AK300952, AK303898, BC000368, CR604306, CR607764, CR608757, CR609478, CR610062, CR610133, CR610891, U30255	NM_002631	AK290404, AK296889, AK298830, AK300952, AK303898, BC000368, CR604306, CR607764, CR608757, CR609478, CR610062, CR610133, CR610891, U30255	NT_021937, NW_001838523, NW_923572	5226	PGD	6PGD
OBS_BC_254671	OBS_BC_254671	-6.76349	-2.67045	-0.41298	-2.54356	-3.28219	5.16627	-1.75107	3.79539	0.328678	V2LHS_154302	NM_017420, AK308528, AK309358, BC098135, BC098282, BC099722, BC101934, EU446619, EU446844	NM_017420	AK308528, AK309358, BC098135, BC098282, BC099722, BC101934, EU446619, EU446844	NT_026437, NW_001838111, NW_925561	51804	SIX4	AREC3, MGC119450, MGC119452, MGC119453
OBS_BC_201224	OBS_BC_201224	-2.99403	-3.14601	-3.29329	-1.68201	0.361798	0.24934	-1.7507	2.90645	0.0523886	V2LHS_28579	NM_004214, NM_198897, AF010187, AF171944, AF171945, AF171946, AF250391, AK223438, AK289562, BC014388, BC017448, CR456749, CR590625, CR593925, CR604063, CR604159, CR611951, CR614878, CR619573, CR620055, CR622949, EU176427, EU176765	NM_004214, NM_198897	AF010187, AF171944, AF171945, AF171946, AF250391, AK223438, AK289562, BC014388, BC017448, CR456749, CR590625, CR593925, CR604063, CR604159, CR611951, CR614878, CR619573, CR620055, CR622949, EU176427, EU176765	NT_033903, NW_001838025, NW_925106	9158	FIBP	FGFIBP, FIBP-1
OBS_BC_207032	OBS_BC_207032	-0.631361	1.37722	-3.73857	-0.202218	-4.83596	-2.47176	-1.75044	1.94854	0.126641	V2LHS_84707	NM_006754, NM_182715, AK128279, AK292230, BC016835, BC020938, BC061887, CR616230, EU831812, EU831889, S72481, X68194, BG719851, CB989012	NM_006754, NM_182715	AK128279, AK292230, BC016835, BC020938, BC061887, CR616230, EU831812, EU831889, S72481, X68194	NT_007933, NT_079596, NW_001839071, NW_923640	6856	SYPL1	H-SP1, SYPL
OBS_BC_254462	OBS_BC_254462	-1.98408	-1.13638	-4.56694	-3.31922	-1.06752	1.58389	-1.74837	2.12848	0.0990009	V2LHS_16338	NM_012134, AK126474, AK295824, AK304852, BC080187, X54162	NM_012134	AK126474, AK295824, AK304852, BC080187, X54162	NW_001838533, NW_926128	25802	LMOD1	1D, 64kD, D1, FLJ55689, SM-LMOD
OBS_BC_222401	OBS_BC_222401	-0.507425	-0.184095	0.801149	-2.57694	-4.02515	-3.99622	-1.74811	1.99589	0.0933238	V2LHS_241629	NM_001002265, NM_001002266, NM_145021, AK023636, AK057289, AL833316, BC025394, BC066988	NM_001002265, NM_001002266, NM_145021	AK023636, AK057289, AL833316, BC025394, BC066988	NT_033985, NW_001837940, NW_924606	220972	41341	c-MIR, MARCH-VIII, MIR, RNF178
OBS_BC_203670	OBS_BC_203670	-1.39749	-0.679375	-2.91363	-1.1876	0.388954	-4.69734	-1.74775	1.84915	0.0633075	V2LHS_70647	NM_006060, AF432219, AM085310, AY377974, BC018349, BT009836, U40462	NM_006060	AF432219, AM085310, AY377974, BC018349, BT009836, U40462	NT_033968, NT_079592, NW_001839007, NW_923273	10320	IKZF1	hIk-1, Hs.54452, IK1, IKAROS, LYF1, PRO0758, ZNFN1A1
OBS_BC_220921	OBS_BC_220921	-0.333531	5.00393	-5.93573	-4.13264	-4.86283	-0.225058	-1.74764	3.00056	0.34107	V2LHS_130858	NM_000835, AB208799, BC031077, BC041128, BC059384, BC140801, L76224, U77782	NM_000835	AB208799, BC031077, BC041128, BC059384, BC140801, L76224, U77782	NT_010641, NW_001838454, NW_926918	2905	GRIN2C	NMDAR2C, NR2C
OBS_BC_213078	OBS_BC_213078	-5.72145	-0.415543	-0.0901145	0.0886698	-3.78014	-0.566425	-1.7475	3.19155	0.136784	V2LHS_151793	NM_001040109, NM_002418, BC069675, BC112314, Y00695	NM_001040109, NM_002418	BC069675, BC112314, Y00695	NT_007592, NW_001838980, NW_923073	4295	MLN	MGC138519
OBS_BC_248340	OBS_BC_248340	1.49436	-3.976	1.41842	-3.41248	-1.95168	-4.05193	-1.74655	2.39003	0.159904	V2LHS_196246	NM_014191, XM_001720872, XM_001720877, XM_001725504, AB027567, AF225988	NM_014191, XM_001720872, XM_001720877, XM_001725504	AB027567, AF225988	NT_029419, NW_001838057, NW_925351	6334, 100127971	LOC100127971, SCN8A	CerIII, MED, NaCh6, Nav1.6, PN4
OBS_BC_227358	OBS_BC_227358	-1.8219	-2.76161	-3.45295	-2.91092	-0.0902672	0.561024	-1.7461	2.06695	0.0473605	V2LHS_179018	NM_173664	NM_173664	-	NT_023133, NW_001838960, NW_922796	285598	ARL10	ARL10A, FLJ39249
OBS_BC_249769	OBS_BC_249769	-4.77639	-0.395121	-4.29554	0.0350513	-0.427696	-0.610981	-1.74511	1.83596	0.106859	V2LHS_198161	NM_001039649, NM_001039650, AJ133352, AJ133353, AJ133354, AJ133355, BC007048	NM_001039649, NM_001039650	AJ133352, AJ133353, AJ133354, AJ133355, BC007048	NT_024524, NW_001838069, NW_925473	9205	ZMYM5	HSPC050, MYM, ZNF198L1, ZNF237
OBS_BC_251340	OBS_BC_251340	-1.38646	-0.606708	-1.6713	-1.32518	-0.961462	-4.51555	-1.74444	1.74779	0.0288388
OBS_BC_239252	OBS_BC_239252	1.69236	-2.51503	-0.914781	-1.6707	-4.89356	-2.15932	-1.74351	1.73426	0.104162	V2LHS_70935	NM_006054, NM_201428, NM_201429, NM_201430, AB209771, AF059524, AF119297, AK075412, AK094965, AK122727, AK127079, AK222898, AK307811, AK308083, AK309766, AY427821, AY750848, BC000634, BC010556, BC011394, BC022993, BC100822, BC100823, BC105981, BC105982, BC118550, BC118628, BC148632, BK001681, BK001683, BK001684, BK001685, CR592349, CR601675, CR602829, CR606090, CR607815, CR609229, CR609823, CR614…	NM_006054, NM_201428, NM_201429, NM_201430	AB209771, AF059524, AF119297, AK075412, AK094965, AK122727, AK127079, AK222898, AK307811, AK308083, AK309766, AY427821, AY750848, BC000634, BC010556, BC011394, BC022993, BC100822, BC100823, BC105981, BC105982, BC118550, BC118628, BC148632, BK001681, BK001683, BK001684, BK001685, CR592349, CR601675, CR602829, CR606090, CR607815, CR609229, CR609823, CR614083, CR614599, CR619650, CR624616	NT_033903, NW_001838024, NW_925106	10313	RTN3	ASYIP, HAP, NSPL2, NSPLII, RTN3-A1
OBS_BC_202171	OBS_BC_202171	-1.87549	-1.77331	-0.810875	-1.04237	-2.82478	-2.13107	-1.74298	1.53408	0.00212951
OBS_BC_219479	OBS_BC_219479	4.16144	-2.21878	-4.5056	-0.460772	-3.58894	-3.83062	-1.74054	2.2326	0.243916	V2LHS_239055	NM_022455, NM_172349, AF322907, AF380302, AF395588, AK056667, AY049721, BC139789, BC150628	NM_022455, NM_172349	AF322907, AF380302, AF395588, AK056667, AY049721, BC139789, BC150628	NT_023133, NW_001838960, NW_922796	64324	NSD1	ARA267, DKFZp666C163, FLJ10684, FLJ22263, FLJ44628, KMT3B, SOTOS, STO
OBS_BC_225615	OBS_BC_225615	0.0301342	-1.17521	-4.30315	-1.42851	0.375058	-3.94024	-1.74032	2.55065	0.0829477	V2LHS_196633	NM_007241	NM_007241	-	NT_010783, NW_001838448, NW_926894	11267	SNF8	Dot3, EAP30, VPS22
OBS_BC_247587	OBS_BC_247587	-4.81221	-2.00701	-2.2316	-1.37726	-3.40832	3.4005	-1.73932	2.3066	0.188086	V2LHS_153602	NM_003157, AK312420, BC015515, BC063044, EF560744, L20321	NM_003157	AK312420, BC015515, BC063044, EF560744, L20321	NT_022517, NW_001838877, NW_921651	6787	NEK4	MGC33171, NRK2, pp12301, STK2
OBS_BC_252475	OBS_BC_252475	-0.969052	-1.84567	-2.17396	-2.15295	-1.38054	-1.90518	-1.73789	1.91197	0.000284017
OBS_BC_238832	OBS_BC_238832	-2.97146	1.3181	-0.950209	-4.49303	-4.85101	1.52028	-1.73789	1.91881	0.189745	V2LHS_91954	NR_000016, BX641050	NR_000016	BX641050	NG_000837, NG_008477, NT_007819, NT_035014, NT_079592, NW_001839003, NW_001839241, NW_923240, NW_924573	6130, 26813	RPL7A, SNORD36C	RNU36C, SURF3, TRUP, U36c
OBS_BC_219500	OBS_BC_219500	-1.8958	-2.03684	-1.29929	-1.62613	-2.26889	-1.29408	-1.73684	1.91115	0.00012637
OBS_BC_247389	OBS_BC_247389	-2.98657	-1.22029	4.78978	-0.847609	-4.59277	-5.56038	-1.73631	2.50073	0.300906	V2LHS_284537	NM_000063, AK096258, AK222537, AK222783, AK298311, AK300892, BC043484, BX537504, X04481	NM_000063	AK096258, AK222537, AK222783, AK298311, AK300892, BC043484, BX537504, X04481	NG_000013, NG_004658, NG_005163, NG_008191, NT_007592, NT_113891, NT_113895, NW_001838980, NW_923073	717	C2	CO2, DKFZp779M0311
OBS_BC_262309	OBS_BC_262309	-5.59929	0.0427104	-1.34172	-2.72064	3.84333	-4.6422	-1.7363	3.39492	0.269879	V2LHS_78705	NM_001128626, NM_001128627, NM_020148, AB032961, AJ277587, AK025433, AK290180, AK301711, AL833817, BC016825, BC115005, BC125206, BC125207	NM_001128626, NM_001128627, NM_020148	AB032961, AJ277587, AK025433, AK290180, AK301711, AL833817, BC016825, BC115005, BC125206, BC125207	NT_010859, NW_001838464, NW_926940	56907	SPIRE1	MGC150621, MGC150622, Spir-1
OBS_BC_248617	OBS_BC_248617	-1.1384	-3.60858	-1.60273	-1.32875	-3.22512	0.504152	-1.73324	2.52392	0.036838	V2LHS_118405	NM_133637, AK074337, AK092420, BC033238, BC075018	NM_133637	AK074337, AK092420, BC033238, BC075018	NT_022184, NW_927719	165545	DQX1	FLJ23757
OBS_BC_215464	OBS_BC_215464	-1.65696	-1.64026	-2.15807	-1.04999	-1.89081	-2.00177	-1.73298	1.04628	0.000113065
OBS_BC_252830	OBS_BC_252830	-3.4363	-2.29637	-0.728979	-2.9161	-0.863859	-0.151937	-1.73226	0.936157	0.0244375	V2LHS_230678	NM_024041, AK056322, BC000264, CR607615	NM_024041	AK056322, BC000264, CR607615	AC_000064, AC_000153, NC_000021, NT_008413, NT_010783, NT_011512, NW_001838448, NW_001838529, NW_001838706, NW_001839149, NW_924062, NW_925683, NW_926894, NW_927384	79005	SCNM1	MGC3180
OBS_BC_236399	OBS_BC_236399	3.91636	-0.208414	-6.11437	-0.605803	-4.76653	-2.61338	-1.73202	2.58607	0.291241	Not Available (V2LHS_133870)	NM_002289, BC069103, BC112316, BC112318, CR541987, CR542017, J00270	NM_002289	BC069103, BC112316, BC112318, CR541987, CR542017, J00270	NT_029419, NW_001838057, NW_925351	3906	LALBA	MGC138521, MGC138523
OBS_BC_229731	OBS_BC_229731	-2.79252	-5.00925	-0.942158	0.328967	-0.200839	-1.76995	-1.73096	2.75955	0.0821062	V2LHS_170781	NM_002805, AF035309, AK095836, AK098484, AK290758, AK291878, BC001932, BC002367, BC127888, CR594383, CR595677, CR604202, CR606458, CR608855, CR610576, CR613856, CR619795, CR621341, CR623587, CR626071, D44467, DQ892196, DQ895391, L38810, BF245599	NM_002805	AF035309, AK095836, AK098484, AK290758, AK291878, BC001932, BC002367, BC127888, CR594383, CR595677, CR604202, CR606458, CR608855, CR610576, CR613856, CR619795, CR621341, CR623587, CR626071, D44467, DQ892196, DQ895391, L38810	NT_010783, NW_001838450, NW_926894	5705	PSMC5	p45, p45/SUG, S8, SUG1, TBP10, TRIP1
OBS_BC_208673	OBS_BC_208673	-1.87641	1.52796	2.4073	-4.61075	-4.46511	-3.36675	-1.73063	2.43635	0.221984	V2LHS_206188	NM_001008800, NM_001008883, NM_005998, AB208882, AK126400, AK293477, AL833197, BC006501, BC008019, CR619140, CR619495, U17104, X74801	NM_001008800, NM_001008883, NM_005998	AB208882, AK126400, AK293477, AL833197, BC006501, BC008019, CR619140, CR619495, U17104, X74801	NW_001838531, NW_925683	7203	CCT3	CCT-gamma, CCTG, PIG48, TCP-1-gamma, TRIC5
OBS_BC_209716	OBS_BC_209716	-1.9617	-1.41971	-1.93958	-1.04076	-1.55637	-2.46199	-1.73002	2.07685	0.000365058
OBS_BC_226289	OBS_BC_226289	-0.93822	-1.44713	-2.91869	-1.48361	-1.85448	-1.73362	-1.72929	0.55849	0.00138883
OBS_BC_214178	OBS_BC_214178	-2.27456	-2.15854	-5.23484	-0.516337	-4.19024	4.01816	-1.72606	2.24676	0.252027	V2LHS_234941	NM_000936, AK223175, AK313941, BC007025, BC014309, J05125, M93285	NM_000936	AK223175, AK313941, BC007025, BC014309, J05125, M93285	NT_030059, NW_001838006, NW_924884	1278, 5406	COL1A2, PNLIP	OI4, PL
OBS_BC_238287	OBS_BC_238287	-1.61762	-3.18122	-3.53581	2.86773	-2.90584	-1.97814	-1.72515	2.71852	0.134001	V2LHS_16261	NM_001136052, NM_152359, AB208884, AK074389, AK096516, AK289713, AK290092, AK299866, AK309087, AL831876, DQ891552, DQ894739	NM_001136052, NM_152359	AB208884, AK074389, AK096516, AK289713, AK290092, AK299866, AK309087, AL831876, DQ891552, DQ894739	NT_011109, NW_001838497, NW_927240	126129	CPT1C	CATL1, CPT1P, CPTIC, FLJ23809
OBS_BC_212807	OBS_BC_212807	1.96071	-3.55726	-2.28791	-0.404743	-1.14847	-4.91303	-1.72512	2.28553	0.142391	V2LHS_63902	NM_013396, AF134213, AF170562, AK022447, AK022574, BC015930, BC075792, CR600261	NM_013396	AF134213, AF170562, AK022447, AK022574, BC015930, BC075792, CR600261	AC_000064, AC_000153, NC_000021, NT_010966, NT_011512, NW_001838467, NW_001838706, NW_927095, NW_927384	29761	USP25	USP21
OBS_BC_210251	OBS_BC_210251	-4.28791	0.602337	-3.38974	1.4626	-0.0123978	-4.72329	-1.72474	2.45574	0.180339	Not Available (V2LHS_94171)	NM_001089, AB070929, AB210044, BC140895, BC146866, BC151840, U78735, X97187	NM_001089	AB070929, AB210044, BC140895, BC146866, BC151840, U78735, X97187	NT_037887, NW_001838339, NW_926018	21	ABCA3	ABC-C, ABC3, EST111653, LBM180, MGC166979, MGC72201, SMDP3
OBS_BC_242762	OBS_BC_242762	-0.359211	-4.19552	-3.88287	-1.46796	-3.12763	2.69141	-1.72363	2.54064	0.16719	V2LHS_258105	NM_015316, AJ318887, AK125913, BC035446, BC136527, DB461586	NM_015316	AJ318887, AK125913, BC035446, BC136527	NT_026437, NW_001838115, NW_925561	23368	PPP1R13B	ASPP1, KIAA0771, p53BP2-like, p85
OBS_BC_230995	OBS_BC_230995	-1.15094	1.37988	-2.77482	-3.59936	-4.01425	-0.171069	-1.72176	2.26442	0.101981	V2LHS_87825	NM_001048210, NM_015127, AB018304, AB052915, AB052916, AB052917, BC002939, CR606058, CR622878, DQ892699, DQ895941	NM_001048210, NM_015127	AB018304, AB052915, AB052916, AB052917, BC002939, CR606058, CR622878, DQ892699, DQ895941	NT_019273, NW_001838594, NW_922462	23155	CLCC1	KIAA0761, MCLC
OBS_BC_206212	OBS_BC_206212	-2.05214	-3.61491	0.361515	-0.38319	-3.15836	-1.48341	-1.72175	1.7629	0.0413534	V2LHS_197077	NM_006333, NM_173177, BC005235, BC009584, BC009589, BC016284, X95592	NM_006333, NM_173177	BC005235, BC009584, BC009589, BC016284, X95592	NG_005140, NT_008705, NT_022184, NW_001837932, NW_924584, NW_927719	10438	C1D	MGC12261, MGC14659, SUNCOR
OBS_BC_244293	OBS_BC_244293	-1.89598	-0.711431	-1.95613	-1.1301	-2.82373	-1.80234	-1.71995	1.15296	0.00221812
OBS_BC_230335	OBS_BC_230335	-2.74948	-5.00912	-4.514	5.01375	-1.71702	-1.3436	-1.71991	2.48352	0.295861	V2LHS_92630	NM_000369, AB209207, AF035261, AY429111, BC156779, M31774, M32215, M73747	NM_000369	AB209207, AF035261, AY429111, BC156779, M31774, M32215, M73747	NT_026437, NW_001838113, NW_925561	7253	TSHR	CHNG1, hTSHR-I, LGR3, MGC75129
OBS_BC_221552	OBS_BC_221552	-0.0548877	-2.55889	-1.8018	-1.25069	-3.65714	-0.982403	-1.71764	2.5791	0.0208652	V2LHS_139042	NM_033035, NM_138551, AL833421, BC016720, BC022894, BC040592	NM_033035, NM_138551	AL833421, BC016720, BC022894, BC040592	NT_034772, NW_001838952, NW_922751	85480	TSLP	-
OBS_BC_202965	OBS_BC_202965	-0.403541	-1.77423	-1.04675	-3.98141	1.05452	-4.14809	-1.71658	1.62079	0.0948219	V2LHS_264027	NM_178831, AK055399, AK091418, AK092358, AK124689, AL831967, BC100778, BC100779, BC100780, BC100781	NM_178831	AK055399, AK091418, AK092358, AK124689, AL831967, BC100778, BC100779, BC100780, BC100781	NT_007933, NT_079595, NW_001839065, NW_923574	352954	tcag7.1177	DKFZp686B07267, GATS
OBS_BC_233021	OBS_BC_233021	-1.74591	-2.49527	-1.57574	-1.03137	-1.98457	-1.46648	-1.71656	1.41831	0.00037591
OBS_BC_215186	OBS_BC_215186	-2.19081	-0.875368	-2.35842	-1.70727	-0.47467	-2.69098	-1.71625	0.678722	0.00488649
OBS_BC_250702	OBS_BC_250702	1.05469	-2.57184	-1.97195	-3.41817	1.10622	-4.49486	-1.71598	1.67591	0.130604	V2LHS_113661	NM_001415, AB451230, AB451353, AK222577, AK290397, AK312247, BC019906, DQ891794, DQ894977, L19161	NM_001415	AB451230, AB451353, AK222577, AK290397, AK312247, BC019906, DQ891794, DQ894977, L19161	NT_011757, NW_001842360, NW_927700	1968	EIF2S3	eIF-2gA, EIF2, EIF2G, EIF2gamma
OBS_BC_222117	OBS_BC_222117	-0.623765	1.35885	-4.86507	-1.45808	-4.00889	-0.695693	-1.71544	2.10726	0.12997	V2LHS_267745	NM_006923, BC000500, BC001406, CR596149, CR598630, D50645	NM_006923	BC000500, BC001406, CR596149, CR598630, D50645	NT_010799, NW_001838430, NW_926750	6388	SDF2	-
OBS_BC_256715	OBS_BC_256715	-5.642	-2.24704	4.40127	-3.37807	-2.77612	-0.646599	-1.71476	2.78103	0.272828	V2LHS_115397	NM_001037872, NM_016316, AB047646, AF151538, AF206019, AF357886, AJ131720, BC037734, CR618059	NM_001037872, NM_016316	AB047646, AF151538, AF206019, AF357886, AJ131720, BC037734, CR618059	NT_022171, NW_001838818, NW_928052	51455	REV1	FLJ21523, MGC163283, MGC26225, REV1L
OBS_BC_229049	OBS_BC_229049	0.523506	-2.83176	-0.421746	-2.21916	-3.59618	-1.73923	-1.71409	2.52029	0.0406992	V2LHS_154339	NM_017429, AF294900, AK001592, AK296011, BC126210, BC126212	NM_017429	AF294900, AK001592, AK296011, BC126210, BC126212	NT_010498, NW_001838328, NW_926528	53630	BCMO1	BCDO, BCDO1, BCMO, BCO, BCO1, FLJ10730
OBS_BC_232540	OBS_BC_232540	-2.15667	-1.18683	3.76249	-2.23591	-3.5831	-4.87568	-1.71261	2.25534	0.217468	V2LHS_113129	NM_001297, AF042498, BC140364, BC156722, U58837	NM_001297	AF042498, BC140364, BC156722, U58837	NT_010498, NW_001838290, NW_926462	1258	CNGB1	CNCG2, CNCG3L, CNGB1B, GAR1, GARP, RCNC2, RCNCb, RCNCbeta
OBS_BC_245806	OBS_BC_245806	2.33276	5.31455	-5.53193	-2.75248	-2.17092	-7.4665	-1.71242	3.80143	0.421289	V2LHS_197880	NM_006576, AF041449, AK022448, AK314362, BC111730, BX647344	NM_006576	AF041449, AK022448, AK314362, BC111730, BX647344	NT_029419, NW_001838060, NW_925395	10677	AVIL	ADVIL, DKFZp779O1812, DOC6, FLJ12386, MGC133244, p92
OBS_BC_223338	OBS_BC_223338	-0.0238038	-3.21436	-3.03171	4.39502	-4.74447	-3.65466	-1.71233	3.95251	0.26965	V2LHS_54836	NM_014573, BC045655, BC091504, CR590967, CR612870, CR613993, L19183	NM_014573	BC045655, BC091504, CR590967, CR612870, CR613993, L19183	NT_010799, NW_001838430, NW_926750	27346	TMEM97	MAC30
OBS_BC_215912	OBS_BC_215912	-1.77227	-1.84981	-2.75292	-1.09171	-1.26784	-1.52683	-1.71023	2.31275	0.00083818
OBS_BC_207265	OBS_BC_207265	-5.24699	-0.585871	0.607472	-1.27248	1.52992	-5.28044	-1.70806	2.00689	0.211111	V2LHS_48543	NM_001014435, NM_005182, AY075019, AY075020, BC033865	NM_001014435, NM_005182	AY075019, AY075020, BC033865	NT_010498, NW_001838290, NW_926462	766	CA7	CAVII
OBS_BC_246748	OBS_BC_246748	-1.39074	-1.11066	-3.76593	-0.00767517	0.640471	-4.61107	-1.7076	2.41412	0.099898	V2LHS_196322	NM_014404, NM_145811, AF148220, AF361351, AK290171, BC101607, BC101633	NM_014404, NM_145811	AF148220, AF361351, AK290171, BC101607, BC101633	NT_010783, NW_001838454, NW_926918	27091	CACNG5	MGC126656, MGC126682
OBS_BC_239830	OBS_BC_239830	-0.990202	-1.60366	-2.38438	-2.94099	-0.236134	-2.08905	-1.7074	1.5475	0.00800227
OBS_BC_230412	OBS_BC_230412	-1.15752	-1.65423	-2.00115	-1.12755	-2.26641	-2.03654	-1.70723	0.736331	0.000327449
OBS_BC_256041	OBS_BC_256041	-3.31733	0.546482	-2.21231	-3.47345	-0.0643625	-1.72239	-1.70723	1.16362	0.0530352	V2LHS_207523	NM_006062, AK300779, AK301809, BC009484, BC073806, CR592310, EU446762, U50383	NM_006062	AK300779, AK301809, BC009484, BC073806, CR592310, EU446762, U50383	NT_022184, NW_927719	10322	SMYD5	NN8-4AG, RAI15, RRG1, ZMYND23
OBS_BC_256401	OBS_BC_256401	1.20265	-0.300686	0.98647	-3.97133	-3.99089	-4.16408	-1.70631	2.08511	0.170289	V2LHS_71294	NM_020474, AK293062, U41514, X85018	NM_020474	AK293062, U41514, X85018	NT_010966, NW_001838467, NW_927095	2589	GALNT1	GALNAC-T1
OBS_BC_210093	OBS_BC_210093	0.571331	-1.64464	-1.62663	-2.81777	-2.86788	-1.84212	-1.70462	1.95122	0.0204883	V2LHS_222275	NM_004112, AB209390, BC032502, BC108265, CR597907	NM_004112	AB209390, BC032502, BC108265, CR597907	NG_008026, NT_010718, NW_001838403, NW_926584	2256	FGF11	FHF3, FLJ16061, MGC102953, MGC45269
OBS_BC_200043	OBS_BC_200043	-2.66655	-3.11994	-0.889054	-0.0133238	-0.4235	-3.11504	-1.70457	1.27513	0.0322572
OBS_BC_248521	OBS_BC_248521	-2.90855	-5.18658	2.53604	-0.790709	-2.04345	-1.83366	-1.70449	1.96811	0.162551	V2LHS_196358	NM_006437, XM_001715961, XM_001717005, XR_017036, AF057160, AF158255, BC167791, D79999	NM_006437, XM_001715961, XM_001717005, XR_017036	AF057160, AF158255, BC167791, D79999	-	143, 645771, 100130199	LOC100130199, LOC645771, PARP4	ADPRTL1, p193, PARPL, PH5P, VAULT3, VPARP, VWA5C
OBS_BC_219275	OBS_BC_219275	-6.97187	4.70836	-6.02483	4.02245	-0.173384	-5.78469	-1.70399	3.95254	0.464952	V2LHS_132058	NM_001514, AB451296, AK289822, BC020597, CR592227, CR600115, CR619060, EU446894, M76766, S44184, BP379342	NM_001514	AB451296, AK289822, BC020597, CR592227, CR600115, CR619060, EU446894, M76766, S44184	NT_032977, NW_001838589, NW_921795	2959	GTF2B	TF2B, TFIIB
OBS_BC_203955	OBS_BC_203955	-1.77974	3.40392	-4.43885	-3.01875	-3.81504	-0.571673	-1.70336	4.04934	0.205091	V2LHS_227934	NM_032146, NM_177976	NM_032146, NM_177976	-	NG_008119, NW_001838880, NW_921807	84100	ARL6	BBS3, MGC32934
OBS_BC_238584	OBS_BC_238584	0.109102	-5.26659	1.45633	-2.93749	-1.7877	-1.78737	-1.70229	2.49628	0.135561	V2LHS_70494	NM_022081, NM_152841, AB051454, AK054717, AK057648, AK290211, AL365512, AL713795, AY043416, BC028625, BC035614, BC050285, BC065030, CR456392, CU012967, CU013255	NM_022081, NM_152841	AB051454, AK054717, AK057648, AK290211, AL365512, AL713795, AY043416, BC028625, BC035614, BC050285, BC065030, CR456392, CU012967, CU013255	AC_000065, AC_000154, NC_000022, NT_011520, NW_001838745, NW_927628	89781	HPS4	bK1048E9.4, bK1048E9.5, KIAA1667, LE
OBS_BC_200629	OBS_BC_200629	-5.90703	3.77258	-1.84748	-3.9798	-4.2549	2.00383	-1.70213	3.02438	0.325305	V2LHS_47726	NM_003917, AB015318, AF068706, AK096034, AK123354, AK226158, AK304682, BC051833, BX161425, BX247963, CR600746, CR610219, CR613895, CR614596	NM_003917	AB015318, AF068706, AK096034, AK123354, AK226158, AK304682, BC051833, BX161425, BX247963, CR600746, CR610219, CR613895, CR614596	NT_026437, NW_001838110, NW_925539	8906	AP1G2	G2AD
OBS_BC_253651	OBS_BC_253651	-6.80944	-0.155144	-0.863906	-1.64637	-1.06227	0.327761	-1.70156	3.11633	0.169375	V2LHS_57968	NM_006243, AK312530, BC022474, BC110883, DQ892361, DQ895568, L42373	NM_006243	AK312530, BC022474, BC110883, DQ892361, DQ895568, L42373	NT_021877, NW_001838537, NW_926794	5525	PPP2R5A	B56A, MGC131915, PR61A
OBS_BC_233303	OBS_BC_233303	-0.271501	2.74829	-4.70314	-3.96957	-4.56239	0.553947	-1.70073	2.74664	0.241851	V2LHS_81375	NM_021800, NM_201262, AF176012, AF176013, AK289537, BC017018, CR457184, CR594852, CB121724	NM_021800, NM_201262	AF176012, AF176013, AK289537, BC017018, CR457184, CR594852	NT_008583, NW_001837986, NW_924796	56521	DNAJC12	JDP1
OBS_BC_224337	OBS_BC_224337	-1.48724	-2.59529	-1.21844	-1.18616	-1.57564	-2.1385	-1.70021	2.14946	0.000675111
OBS_BC_253690	OBS_BC_253690	-0.205782	-0.297929	-0.0959474	0.545881	-4.04391	-6.10146	-1.69986	1.86432	0.184838	V2LHS_72105	NM_006000, AK054731, BC009238, BT006731, CR609291, CR620681, CR626582, DQ893824	NM_006000	AK054731, BC009238, BT006731, CR609291, CR620681, CR626582, DQ893824	-	7277	TUBA4A	FLJ30169, H2-ALPHA, TUBA1
OBS_BC_203491	OBS_BC_203491	5.29468	-0.556069	-0.594537	-3.74331	-4.3113	-6.28476	-1.69922	3.30499	0.355081	V2LHS_139015	NM_001136049, NM_033029, AJ312398, AJ312399, AL832783, AM920777, AM920778, BC146293, BC148741, DB054915	NM_001136049, NM_033029	AJ312398, AJ312399, AL832783, AM920777, AM920778, BC146293, BC148741	NT_029928, NW_001838890, NW_921884	89782	LMLN	Gp63, INV, Msp
OBS_BC_212647	OBS_BC_212647	4.37548	-1.86705	-4.14344	-1.26495	-3.90861	-3.37711	-1.69761	3.49363	0.248814	V2LHS_31521	NM_002977, DQ857292, X82835	NM_002977	DQ857292, X82835	NT_005403, NW_001838860, NW_921585	6335	SCN9A	ETHA, Nav1.7, NE-NA, NENA, PN1
OBS_BC_229311	OBS_BC_229311	-0.172784	-0.451639	-3.50417	0.384497	-3.3872	-3.05235	-1.69727	2.46717	0.0687273	V2LHS_85030	NM_001114171, NM_006732, BC036724, BC063042, BX538117, EU178109, EU178110, EU178111, EU178112, EU178113, EU178114, EU178115, EU178116, L49169	NM_001114171, NM_006732	BC036724, BC063042, BX538117, EU178109, EU178110, EU178111, EU178112, EU178113, EU178114, EU178115, EU178116, L49169	NT_011109, NW_001838496, NW_927217	2354	FOSB	AP-1, DKFZp686C0818, G0S3, GOS3, GOSB, MGC42291
OBS_BC_206345	OBS_BC_206345	-0.00772668	-1.81715	-3.52241	-0.516701	-1.97966	-2.33786	-1.69692	1.48478	0.0222239	V2LHS_92770	NM_000393, AB209045, AK297936, J04478, Y14690, AL552427	NM_000393	AB209045, AK297936, J04478, Y14690	NW_001838863, NW_921585	1290	COL5A2	MGC105115
OBS_BC_233766	OBS_BC_233766	-0.880566	-1.53483	-1.25745	-2.00645	-2.19269	-2.30103	-1.6955	0.937903	0.00072748
OBS_BC_232467	OBS_BC_232467	-2.5281	-2.08217	-6.30759	-3.55972	4.44779	-0.141939	-1.69529	2.47415	0.303968	V2LHS_135071	NM_001002000, NM_001002001, NM_001002002, NM_016576, AB032903, AF086919, AF135159, AF419346, AK226166, BC003053, BC008021, BC009832, BC093039, BX161436, BX161518, BX247993, CR457156, CR591357, CR591647, CR592501, CR598318, CR599237, CR599715, CR601664, CR601976, CR604436, CR605753, CR606755, CR607109, CR609928, CR611311, CR611443, CR612422, CR612508, CR613737, CR615540, CR616348, CR617057, CR6204…	NM_001002000, NM_001002001, NM_001002002, NM_016576	AB032903, AF086919, AF135159, AF419346, AK226166, BC003053, BC008021, BC009832, BC093039, BX161436, BX161518, BX247993, CR457156, CR591357, CR591647, CR592501, CR598318, CR599237, CR599715, CR601664, CR601976, CR604436, CR605753, CR606755, CR607109, CR609928, CR611311, CR611443, CR612422, CR612508, CR613737, CR615540, CR616348, CR617057, CR620494, CR622349, CR623481	-	51292	GMPR2	MGC15084, MGC830
OBS_BC_206381	OBS_BC_206381	-2.61333	-2.80052	-3.19498	2.7211	-1.85571	-2.42492	-1.69473	2.86228	0.118862	V2LHS_150804	NM_001862, BT006742, CR541727, DQ890572, EU176480, M19961	NM_001862	BT006742, CR541727, DQ890572, EU176480, M19961	NT_022171, NW_001838818, NW_928052	1329	COX5B	COXVB
OBS_BC_222255	OBS_BC_222255	-0.952679	-0.820969	-3.23434	2.23082	-3.17967	-4.20691	-1.69396	2.17395	0.137702	V2LHS_58531	NM_013438, NM_053067, AB035275, AB209468, AF176069, AF293384, AK027556, AK027576, AK074535, AL136643, BC010066, BC017289, BC039294, CR612259	NM_013438, NM_053067	AB035275, AB209468, AF176069, AF293384, AK027556, AK027576, AK074535, AL136643, BC010066, BC017289, BC039294, CR612259	NT_023935, NW_001839221, NW_924484	29979	UBQLN1	DA41, DSK2, FLJ90054, PLIC-1, XDRP1
OBS_BC_215801	OBS_BC_215801	-1.85862	-0.932218	-2.223	-2.07133	-1.35164	-1.72368	-1.69341	1.61691	0.000339715
OBS_BC_258229	OBS_BC_258229	-4.93146	-0.411563	3.85631	-3.74112	0.158366	-5.08757	-1.69284	2.3973	0.292209	V2LHS_221014	NM_018487, AF258340, BC008303, CR597401, CR609068, CR610177, CR610583, CR618934	NM_018487	AF258340, BC008303, CR597401, CR609068, CR610177, CR610583, CR618934	NT_007914, NT_079596, NW_001839088, NW_923751	55365	TMEM176A	GS188, HCA112
OBS_BC_245744	OBS_BC_245744	1.12266	0.55459	-3.91282	-2.23148	-3.24188	-2.4475	-1.69274	2.75079	0.0999698	V2LHS_210914	NM_014297, BC008250, D83198	NM_014297	BC008250, D83198	NG_008141, NT_011109, NW_001838496, NW_927217	23474	ETHE1	HSCO, YF13H12
OBS_BC_258005	OBS_BC_258005	-0.367407	-1.84559	-2.31555	-2.2186	0.148189	-3.5557	-1.69244	1.66431	0.0287811	V2LHS_239256	NM_000965, NM_016152, AY501390, BC030234, BC050415, BC060794, CR621137, Y00291	NM_000965, NM_016152	AY501390, BC030234, BC050415, BC060794, CR621137, Y00291	NT_022517, NW_001838877, NW_921651	5915	RARB	HAP, NR1B2, RRB2
OBS_BC_261346	OBS_BC_261346	-4.93515	-1.05196	-3.58417	0.131374	-4.47911	3.76994	-1.69151	2.42595	0.268512
OBS_BC_258387	OBS_BC_258387	-2.69681	-1.56021	-0.696855	-2.81934	1.37947	-3.75181	-1.69093	2.56548	0.0744089	V2LHS_136018	NM_024430, AK023100, BC035395, DQ893199, DQ893200, DQ893201, DQ893695, DQ896527, DQ896528, DQ896529, DA943980	NM_024430	AK023100, BC035395, DQ893199, DQ893200, DQ893201, DQ893695, DQ896527, DQ896528, DQ896529	-	9050	PSTPIP2	MAYP, MGC34175
OBS_BC_248458	OBS_BC_248458	-0.964874	-3.7917	-3.75912	2.75864	-0.415408	-3.96768	-1.69002	2.19072	0.182654	V2LHS_151733	NM_002407, AF071219, AJ224173, BC062218	NM_002407	AF071219, AJ224173, BC062218	NT_033903, NW_001838024, NW_925106	4246	SCGB2A1	LPHC, MGB2, MGC71973, UGB3
OBS_BC_225857	OBS_BC_225857	-1.98499	-0.55366	-1.24318	-1.94808	-2.85665	-1.55316	-1.68995	1.87934	0.00313363
OBS_BC_261205	OBS_BC_261205	-3.474	-5.7605	-1.1755	4.27207	-3.33808	-0.661857	-1.68965	2.38099	0.283384	V2LHS_202963	NM_006088, AK000560, AK021414, AK026167, AK026594, AK026609, AK098686, BC001911, BC002783, BC002885, BC004188, BC007889, BC008006, BC012835, BC019359, BC019829, BC024038, BC029529, BC039175, BC071889, BX648521	NM_006088	AK000560, AK021414, AK026167, AK026594, AK026609, AK098686, BC001911, BC002783, BC002885, BC004188, BC007889, BC008006, BC012835, BC019359, BC019829, BC024038, BC029529, BC039175, BC071889, BX648521	NT_011786, NT_024000, NW_001839245, NW_001842395, NW_924573, NW_927720	10383	TUBB2C	TUBB2
OBS_BC_242032	OBS_BC_242032	-5.00443	-0.0212566	-0.105504	-2.38134	-2.48669	-0.134206	-1.6889	2.68243	0.0922767	V2LHS_90089	NM_006699, AK090840, BC052954, BC063300	NM_006699	AK090840, BC052954, BC063300	NT_019273, NW_001838594, NW_922462	10905	MAN1A2	MAN1B
OBS_BC_239937	OBS_BC_239937	-4.48643	1.34102	0.127547	-3.06089	-1.22035	-2.82416	-1.68721	1.98885	0.116103	V2LHS_103746	NM_018072, AK095692, BC150614, BU102172	NM_018072	AK095692, BC150614	NT_004836, NW_001838549, NW_927128	55127	HEATR1	BAP28, FLJ10359, MGC72083
OBS_BC_208338	OBS_BC_208338	-5.1508	-0.368954	-1.78296	-3.65747	-0.770662	1.61463	-1.68604	2.19637	0.149088	V2LHS_151130	NM_001923, AJ002955, AK299650, AK312436, AL831958, BC011686, BC021044, BC050530, BC051764, L40326, U18299, U32986	NM_001923	AJ002955, AK299650, AK312436, AL831958, BC011686, BC021044, BC050530, BC051764, L40326, U18299, U32986	NT_033903, NW_001838024, NW_925106	1642	DDB1	DDBA, UV-DDB1, XAP1, XPCE, XPE, XPE-BF
OBS_BC_207863	OBS_BC_207863	2.3789	-3.43106	-1.45815	-3.62683	-0.462291	-3.51437	-1.68563	2.28822	0.14276	V2LHS_193448	NM_006625, XM_001713958, XM_001713979, AF419331, AK001286, AK001479, AK054635, AK093226, AL133655, AY007101	NM_006625, XM_001713958, XM_001713979	AF419331, AK001286, AK001479, AK054635, AK093226, AL133655, AY007101	NT_004610, NT_113878, NW_001838573, NW_927841	10772, 642558	FUSIP1, LOC642558	DKFZp686H0644, FLJ30749, FLJ43846, FUSIP2, NSSR, SFRS13, SRp38, SRrp40, TASR, TASR1, TASR2
OBS_BC_240074	OBS_BC_240074	-1.23413	-2.07067	-0.705667	-1.98404	-2.55023	-1.56758	-1.68539	1.66217	0.00150737
OBS_BC_216121	OBS_BC_216121	-4.89331	-0.210404	-0.150337	1.23303	-2.53621	-3.55389	-1.68519	1.64367	0.139016	V2LHS_138810	NM_032373, AL832003, AL832496, BC051845	NM_032373	AL832003, AL832496, BC051845	NT_030059, NW_001838005, NW_924884	84333	PCGF5	MGC16202, RNF159
OBS_BC_229042	OBS_BC_229042	-0.582493	3.67891	-4.53037	-3.85063	-3.16173	-1.66398	-1.68505	2.56744	0.227103	V2LHS_159685	BC004473, BC038555	-	BC004473, BC038555	NT_077531, NW_001839122, NW_923873	640	BLK	MGC10442
OBS_BC_247239	OBS_BC_247239	-0.572924	-5.31504	-4.2799	0.129536	5.25875	-5.32928	-1.68481	3.44951	0.365217	V2LHS_156906	NM_024622, AB058703, AK025554, AK055892, AK074302, AK130797, AK225293, AL832058, BC032687	NM_024622	AB058703, AK025554, AK055892, AK074302, AK130797, AK225293, AL832058, BC032687	NT_005403, NW_001838861, NW_921585	79675	FASTKD1	FLJ21901, KIAA1800
OBS_BC_217908	OBS_BC_217908	0.256934	-0.185936	0.212016	-2.20522	-2.4471	-5.73394	-1.68387	3.20225	0.135282	V2LHS_42860	NM_005252, AK097379, BX647104, CR612516, CR620080	NM_005252	AK097379, BX647104, CR612516, CR620080	NT_026437, NW_001838113, NW_925561	2353	FOS	AP-1, C-FOS
OBS_BC_234080	OBS_BC_234080	0.75775	1.96327	-5.94585	1.33283	-4.36338	-3.84369	-1.68318	2.78364	0.281533	V2LHS_97833	NM_001127582, NM_001127583, NM_001127584, NM_001127585, NM_001127586, NM_016162, AB197695, AB197696, AB197697, AF063594, AF110645, AF156552, AK293169, AK303354, AK313621, BC007781, BC013038, BC095434, CR596785, CR614525, CR616048, EF152349, EF152350, EF152351, EF152352, BG705367, BG718170, BM922497, BP303219	NM_001127582, NM_001127583, NM_001127584, NM_001127585, NM_001127586, NM_016162	AB197695, AB197696, AB197697, AF063594, AF110645, AF156552, AK293169, AK303354, AK313621, BC007781, BC013038, BC095434, CR596785, CR614525, CR616048, EF152349, EF152350, EF152351, EF152352	NT_009759, NW_001838050, NW_925295	51147	ING4	MGC12557, my036, p29ING4
OBS_BC_202260	OBS_BC_202260	0.0894767	-0.657307	-2.43144	-4.10232	-3.19808	0.202866	-1.6828	2.60823	0.0722653	V2LHS_92953	NM_000423, BC096294, BC099643, BC099644, M99061	NM_000423	BC096294, BC099643, BC099644, M99061	NG_008296, NT_029419, NW_001838059, NW_925395	3849	KRT2	KRT2A, KRT2E, KRTE, MGC116967, MGC116968
OBS_BC_230426	OBS_BC_230426	-5.60706	-5.51706	-0.903721	-1.77419	0.343713	3.36503	-1.68221	2.64168	0.288723	V2LHS_170051	NM_002654, NM_182470, NM_182471, XM_001719890, AK092369, AK222927, AK294315, AK297951, AK299413, AK300800, AK307855, AK308264, AK309781, AK312253, BC000481, BC007640, BC007952, BC012811, BC019265, BC023328, BC023592, BC035198, BC094767, BC096823, CR612091, CR621899, CR626740, DQ892739, EU176742, EU832358, EU832443, M23725, M26252	NM_002654, NM_182470, NM_182471, XM_001719890	AK092369, AK222927, AK294315, AK297951, AK299413, AK300800, AK307855, AK308264, AK309781, AK312253, BC000481, BC007640, BC007952, BC012811, BC019265, BC023328, BC023592, BC035198, BC094767, BC096823, CR612091, CR621899, CR626740, DQ892739, EU176742, EU832358, EU832443, M23725, M26252	NT_010194, NW_001838218, NW_923787, NW_925884	5315, 652797	LOC652797, PKM2	CTHBP, MGC3932, OIP3, PK3, PKM, TCB, THBP1
OBS_BC_248697	OBS_BC_248697	-0.999345	-2.66081	-4.85614	-4.2047	0.416807	2.21162	-1.68209	2.0121	0.192428	V2LHS_45269	NM_001038707, NM_020239, AF187845, AF286592, BC012796	NM_001038707, NM_020239	AF187845, AF286592, BC012796	NW_001838529, NW_925683	56882	CDC42SE1	SCIP1, SPEC1
OBS_BC_233364	OBS_BC_233364	-2.37017	-0.0764485	-4.60872	-4.16364	0.870403	0.258602	-1.68166	2.43991	0.14254	V2LHS_77797	NM_001035223, AK057147, AK096811, AK293404, BC014426, BC111958	NM_001035223	AK057147, AK096811, AK293404, BC014426, BC111958	NT_011295, NW_001838483, NW_927195	57139	RGL3	FLJ00153, FLJ32585, MGC126805, MGC138163
OBS_BC_207236	OBS_BC_207236	-5.58766	0.103325	-2.01925	-0.615979	-1.39088	-0.578095	-1.68142	2.11169	0.100656	V2LHS_198668	NM_001077654, NM_014350, AF099935, AF099936, AK001850, AK001931, AK097884, BC007014, CR457137, CR611795, CR615131, CR615621	NM_001077654, NM_014350	AF099935, AF099936, AK001850, AK001931, AK097884, BC007014, CR457137, CR611795, CR615131, CR615621	NT_034772, NW_001838952, NW_922751	25816	TNFAIP8	GG2-1, MDC-3.13, SCC-S2, SCCS2
OBS_BC_203068	OBS_BC_203068	-7.41093	-1.57743	0.905859	-3.27126	0.0879011	1.17755	-1.68138	2.59998	0.263053	V2LHS_62457	NM_005582, AK313177, BC109069, BC109070, CR601140, D83597	NM_005582	AK313177, BC109069, BC109070, CR601140, D83597	NT_006713, NW_001838935, NW_922618	4064	CD180	LY64, Ly78, MGC126233, MGC126234, RP105
OBS_BC_221467	OBS_BC_221467	-5.51803	-0.457289	1.07459	-0.0937429	-4.56791	-0.523189	-1.68093	2.85038	0.18554	V2LHS_150142	NM_001734, NM_201442, AK025309, AK290295, AM886411, BC056903, J04080, M18767	NM_001734, NM_201442	AK025309, AK290295, AM886411, BC056903, J04080, M18767	NT_009759, NW_001838050, NW_925295	716	C1S	FLJ44757
OBS_BC_222548	OBS_BC_222548	-2.48016	-2.1916	-2.54692	-2.29668	1.24852	-1.81512	-1.68033	2.05904	0.0369747	V2LHS_282193	NM_007111	NM_007111	-	-	7027	TFDP1	Dp-1, DP1, DRTF1
OBS_BC_254076	OBS_BC_254076	-1.45746	-1.74026	-2.63147	-1.25081	-1.36431	-1.62906	-1.67889	1.03893	0.000428603
OBS_BC_236939	OBS_BC_236939	-0.638474	0.247814	-2.91268	-2.95028	-3.16894	-0.649757	-1.67872	1.06419	0.0405072	V2LHS_194828	NR_003658, AF348999	NR_003658	AF348999	NT_010498, NW_001838290, NW_926462	326343	MT1DP	MTM
OBS_BC_211329	OBS_BC_211329	0.647822	3.90428	-5.04697	-3.73548	-3.99182	-1.84249	-1.67744	3.08144	0.279912	V2LHS_37878	NM_005328, AK297724, BC069353, BC109071, BC109072, U54804	NM_005328	AK297724, BC069353, BC109071, BC109072, U54804	NT_008046, NW_001839136, NW_923984	3037	HAS2	MGC126241, MGC126242
OBS_BC_200942	OBS_BC_200942	0.417948	-0.998234	0.406236	-1.17337	-4.36208	-4.34868	-1.67636	2.71906	0.118501	V2LHS_239268	NM_000966, NM_001042728, AK290588, BC019098, BC064524, BC072462, BC093727, BC093729, BC098421, CR593723, L12060, M24857, M38258, M57707	NM_000966, NM_001042728	AK290588, BC019098, BC064524, BC072462, BC093727, BC093729, BC098421, CR593723, L12060, M24857, M38258, M57707	NT_029419, NW_001838059, NW_925395	5916	RARG	NR1B3, RARC
OBS_BC_224643	OBS_BC_224643	-1.00739	-1.34221	-0.446651	-1.23216	-5.03932	-0.98256	-1.67505	1.85497	0.0581629	V2LHS_33447	AK056979	-	AK056979	NT_010194, NW_001838218, NW_925884	145663	LOC145663	-
OBS_BC_231679	OBS_BC_231679	-6.59103	-5.68854	-0.927597	-0.739244	0.0925088	3.80805	-1.67431	2.84377	0.337787	V2LHS_133815	NM_002274, NM_153490, AK092276, AK223051, AK223077, AK290244, BC002661, BC077718, BC126184, BC136494, CR591347, DQ890652, DQ893832, X14640, X52426	NM_002274, NM_153490	AK092276, AK223051, AK223077, AK290244, BC002661, BC077718, BC126184, BC136494, CR591347, DQ890652, DQ893832, X14640, X52426	NG_008406, NT_010755, NW_001838435, NW_926828	3860	KRT13	CK13, K13, MGC161462, MGC3781
OBS_BC_260737	OBS_BC_260737	-3.8422	1.98113	-3.98662	-2.08605	2.94396	-5.05428	-1.67401	3.45397	0.276292
OBS_BC_204293	OBS_BC_204293	-2.6018	-5.71018	-5.22211	-1.30794	0.790228	4.0091	-1.67378	3.36527	0.317607	V2LHS_58102	NM_013451, NM_133337, AB033033, AF182316, AF207990, AK075258, AK093890, BC014612	NM_013451, NM_133337	AB033033, AF182316, AF207990, AK075258, AK093890, BC014612	-	26509	MYOF	FER1L3, FLJ36571, FLJ90777
OBS_BC_242233	OBS_BC_242233	0.999429	-1.22235	-3.32985	-2.53653	-3.76675	-0.183042	-1.67318	2.79096	0.0796434	V2LHS_241303	NM_005050, NR_003256, AF009746	NM_005050, NR_003256	AF009746	NT_026437, NW_001838113, NW_925561	5826	ABCD4	ABC41, EST352188, P70R, P79R, PMP69, PXMP1L
OBS_BC_215954	OBS_BC_215954	-2.94423	-3.04747	-4.62483	-2.75921	2.64478	0.707559	-1.67057	2.23908	0.196394	V2LHS_32091	NM_079420, NM_079422, BC005318, CR598137, M20643, X05451	NM_079420, NM_079422	BC005318, CR598137, M20643, X05451	NT_005403, NW_001838863, NW_921618	4632	MYL1	MLC1F, MLC3F
OBS_BC_210984	OBS_BC_210984	0.787468	-1.67992	-1.25343	-2.1693	-2.10587	-3.60031	-1.67023	2.09082	0.0362582	V2LHS_69916	X75917	-	X75917	-	5981	RFC1	A1, MGC51786, MHCBFB, PO-GA, RECC1, RFC, RFC140
OBS_BC_236910	OBS_BC_236910	-1.8229	-1.21943	-2.23484	-1.17627	-1.97887	-1.58486	-1.66953	1.0122	0.000199472
OBS_BC_249118	OBS_BC_249118	-4.40537	3.54913	-1.4336	-0.0123215	-3.48945	-4.22355	-1.66919	2.09433	0.241401	V2LHS_284950	NM_005995, AY229977, BC113485, BC113487	NM_005995	AY229977, BC113485, BC113487	-	347853	TBX10	TBX13, TBX7
OBS_BC_202942	OBS_BC_202942	-3.2688	0.453093	-3.08677	-3.89	-0.545737	0.325918	-1.66872	2.46066	0.0916711	V2LHS_151864	NM_002431, BC000820, CR450336, CR601430, CR602764, CR603397, U61835, X87843, X92669	NM_002431	BC000820, CR450336, CR601430, CR602764, CR603397, U61835, X87843, X92669	NT_026437, NW_001838111, NW_925561	4331	MNAT1	MAT1, RNF66, TFB3
OBS_BC_234029	OBS_BC_234029	-5.50462	-0.240811	0.556565	-4.25904	-0.0765786	-0.485826	-1.66838	2.16576	0.169036	V2LHS_192536	NM_000314, NR_023917, AF017999, AF019083, AF023139, AK313581, BC005821, BC038293, CR450306, DQ892604, DQ895562, EU176713, U92436, U93051, U96180	NM_000314, NR_023917	AF017999, AF019083, AF023139, AK313581, BC005821, BC038293, CR450306, DQ892604, DQ895562, EU176713, U92436, U93051, U96180	NG_001337, NG_007466, NT_008413, NT_030059, NW_001838005, NW_001839149, NW_924062, NW_924884	5728, 11191	PTEN, PTENP1	10q23del, BZS, MGC11227, MHAM, MMAC1, psiPTEN, PTEN-rs, PTEN1, PTEN2, PTH2, TEP1
OBS_BC_219184	OBS_BC_219184	-4.94349	-0.0773974	-0.0780668	-1.69166	1.94574	-5.15773	-1.6671	2.5827	0.213307	V2LHS_261797	NM_020414, AB209382, AF134475, AF145022, AF214731, AK025162, AK296726, AK297232, AK304504, AL136886, AM393538, BC008847, BC009406, BC096826, BX537533, CR596324, CR615921, CR619609, CR624535, DQ893523, DQ896510	NM_020414	AB209382, AF134475, AF145022, AF214731, AK025162, AK296726, AK297232, AK304504, AL136886, AM393538, BC008847, BC009406, BC096826, BX537533, CR596324, CR615921, CR619609, CR624535, DQ893523, DQ896510	NT_026437, NW_001838113, NW_925561	57062	DDX24	-
OBS_BC_261035	OBS_BC_261035	0.407377	-0.994657	-1.11199	-4.37701	-2.6904	-1.23352	-1.6667	2.22929	0.0564224	V2LHS_258260	NM_022462, NM_152794, NM_152795, AB054067, AB295039, AF463492, AK021421, AK021653, AK027725, AK297828, AK299699, AK314680, BC080551, CR612598	NM_022462, NM_152794, NM_152795	AB054067, AB295039, AF463492, AK021421, AK021653, AK027725, AK297828, AK299699, AK314680, BC080551, CR612598	NT_011109, NW_001838496, NW_927217	64344	HIF3A	bHLHe17, HIF-3A, HIF-3A2, HIF-3A4, IPAS, MOP7, PASD7
OBS_BC_210641	OBS_BC_210641	-4.70197	-0.242539	0.0100655	-3.68986	-2.624	1.25586	-1.66541	1.9364	0.143045	V2LHS_229184	NM_001127, NM_145730, BC046242, BX537680, L13939	NM_001127, NM_145730	BC046242, BX537680, L13939	AC_000065, AC_000154, NC_000022, NT_011520, NW_001838745, NW_927628	162	AP1B1	ADTB1, AP105A, BAM22, CLAPB2
OBS_BC_261136	OBS_BC_261136	-1.02233	-2.25798	-2.83853	-0.775751	-1.43056	-1.66552	-1.66511	1.66764	0.00325425
OBS_BC_208106	OBS_BC_208106	-5.86241	-0.278221	-4.31509	4.74439	-3.42962	-0.847147	-1.66468	2.60096	0.329928	V2LHS_66524	NM_183387, AK128086, AY357725, BC032685	NM_183387	AK128086, AY357725, BC032685	NT_026437, NW_001838113, NW_925561	161436	EML5	DKFZp781D1122, EMAP-2, HuEMAP-2
OBS_BC_231056	OBS_BC_231056	-5.66377	-5.79091	4.80301	-0.377134	-4.38121	1.42954	-1.66341	3.87167	0.389248	V2LHS_108055	NM_145027, AK131471, BC117307, BX649045	NM_145027	AK131471, BC117307, BX649045	NT_007592, NW_001838980, NW_923073	221458	KIF6	C6orf102, dJ1043E3.1, dJ137F1.4, dJ188D3.1, DKFZp451I2418, MGC33317
OBS_BC_221825	OBS_BC_221825	0.300611	-4.55507	2.43884	-2.91408	0.228752	-5.47691	-1.66298	3.5954	0.248799	V2LHS_222655	NM_207111, NM_207116, AF513717, AF513718, AK092767, AK123635, AK292396, AK297416, AK314332, AM392630, AM393688, AY177396, AY177397, AY177398, BC000787, BC004947, BC063825, BX537406	NM_207111, NM_207116	AF513717, AF513718, AK092767, AK123635, AK292396, AK297416, AK314332, AM392630, AM393688, AY177396, AY177397, AY177398, BC000787, BC004947, BC063825, BX537406	NT_007819, NT_079592, NW_001838998, NW_923206	54476	RNF216	TRIAD3, U7I1, UBCE7IP1, ZIN
OBS_BC_261423	OBS_BC_261423	-2.07748	-1.2508	-0.987082	-2.11984	-1.74286	-1.79601	-1.66235	2.12702	0.000287862
OBS_BC_222370	OBS_BC_222370	-1.66047	-2.00401	-2.11843	-1.47499	-1.45622	-1.25662	-1.66179	0.381181	6.84155e-05
OBS_BC_235453	OBS_BC_235453	0.389442	-2.30207	-3.63082	-3.21938	-3.68931	2.48312	-1.6615	1.72623	0.16974	V2LHS_102254	NM_015255, AB002347, AK026948, AK026998, AK090874, AK125795, AK127310, AK304070, BC156045, BX647467	NM_015255	AB002347, AK026948, AK026998, AK090874, AK125795, AK127310, AK304070, BC156045, BX647467	NT_007592, NW_001838981, NW_923073	23304	UBR2	bA49A4.1, C6orf133, dJ242G1.1, dJ392M17.3, DKFZp686C08114, KIAA0349, MGC71112, RP3-392M17.3
OBS_BC_234941	OBS_BC_234941	-1.68361	-5.07496	3.99964	-3.63245	-4.08742	0.514857	-1.66066	2.86703	0.28667	Not Available (V2LHS_158048)	NM_024830, AK022499, AK022505, AK095552, AK123603, AL831864, BC002543, BC020166, CR601379, CR624021, BU539058	NM_024830	AK022499, AK022505, AK095552, AK123603, AL831864, BC002543, BC020166, CR601379, CR624021	NT_006576, NW_001838923, NW_922518	79888	LPCAT1	AYTL2, FLJ12443, FLJ41609, lpcat, PFAAP3
OBS_BC_248743	OBS_BC_248743	-0.871915	-1.11923	-2.42422	-1.75701	-1.8459	-1.93782	-1.65935	2.3321	0.000834842
OBS_BC_259327	OBS_BC_259327	0.252389	-4.72661	-0.0230866	-3.54503	-1.79646	-0.109275	-1.65801	1.45653	0.108852	V2LHS_19393	NM_145261, XR_038767, XR_038836, XR_039305, AK307097, AK311765, BC009702, BC073989, CR615985, AI268262, BE773017, BF666599, BG492744, BM701756	NM_145261, XR_038767, XR_038836, XR_039305	AK307097, AK311765, BC009702, BC073989, CR615985	NT_026437, NW_001838111, NW_921807, NW_925539	131118, 644589	DNAJC19, LOC644589	TIM14, TIMM14
OBS_BC_255017	OBS_BC_255017	-3.79805	2.64113	-1.0328	0.441915	-4.19184	-4.00568	-1.65756	2.36475	0.209633
OBS_BC_213214	OBS_BC_213214	4.83395	-5.95309	0.251104	-2.70923	-1.51713	-4.85	-1.6574	3.23822	0.344142	V2LHS_219802	NM_003328, BC017829, BC166632, L27071, DB103575	NM_003328	BC017829, BC166632, L27071	NT_006238, NW_001838903, NW_922073	7294	TXK	BTKL, MGC22473, PSCTK5, PTK4, RLK, TKL
OBS_BC_202231	OBS_BC_202231	-0.998528	0.108817	0.553519	-4.27145	-4.20381	-1.13231	-1.65729	2.97851	0.110953
OBS_BC_231211	OBS_BC_231211	-1.32048	-1.40731	-3.29174	-0.850993	-1.29719	-1.76763	-1.65589	1.52775	0.00508524
OBS_BC_239739	OBS_BC_239739	-2.99614	-1.13387	-1.34444	-0.229285	1.40996	-5.63931	-1.65551	1.73487	0.155709	V2LHS_179563	NM_181532	NM_181532	-	NT_011786, NT_033927, NT_079573, NW_001838028, NW_001842363, NW_001842397, NW_925106, NW_927703, NW_927721	3266	ERAS	HRAS2, HRASP, MGC126691, MGC126693
OBS_BC_206354	OBS_BC_206354	-0.414097	0.517465	-5.43142	-1.14352	2.32921	-5.78921	-1.65526	2.75047	0.271134	V2LHS_151786	NM_002417, X65550, X65551	NM_002417	X65550, X65551	NT_008818, NW_001838011, NW_924884	4288	MKI67	Ki-67, KIA
OBS_BC_244259	OBS_BC_244259	-5.36471	-0.21299	-5.0902	0.051878	-2.88215	3.56679	-1.65523	3.20619	0.292157	V2LHS_191106	NM_001018055, NM_024332, AK298886, AK299194, AK310286, AK313544, AM392829, AY438030, BC002999, BC006540, CR615605, S68015, X64643, BU902387	NM_001018055, NM_024332	AK298886, AK299194, AK310286, AK313544, AM392829, AY438030, BC002999, BC006540, CR615605, S68015, X64643	NG_005114, NT_011726, NW_927732	79184	BRCC3	BRCC36, C6.1A, CXorf53
OBS_BC_211268	OBS_BC_211268	4.43107	-5.86672	-2.07101	-4.20803	-2.67249	0.456557	-1.6551	3.38838	0.318369	V2LHS_15306	NM_012197, AJ011679, AK131449, BC054492	NM_012197	AJ011679, AK131449, BC054492	NT_008470, NW_001839239, NW_924573	23637	RABGAP1	DKFZp586D2123, GAPCENA, RP11-123N4.2, TBC1D11
OBS_BC_260927	OBS_BC_260927	-0.721415	-2.64536	0.331913	0.500118	-3.49724	-3.8976	-1.65493	2.79336	0.0912709	V2LHS_114221	NM_002080, AK098313, AK223271, AK290847, AK295993, AK302249, AK307598, BC000525, CR612588, DQ891883, DQ895068, M22632, AL516773	NM_002080	AK098313, AK223271, AK290847, AK295993, AK302249, AK307598, BC000525, CR612588, DQ891883, DQ895068, M22632	NT_010498, NW_001838290, NW_926462	2806	GOT2	FLJ40994, KAT4, KATIV, mitAAT
OBS_BC_248682	OBS_BC_248682	-1.25346	-1.87371	-1.62757	-0.957848	-2.0045	-2.21238	-1.65491	1.34828	0.000364043
OBS_BC_231493	OBS_BC_231493	-2.21749	0.707216	-3.32966	-3.10728	1.73308	-3.6954	-1.65159	1.58347	0.138927	V2LHS_243497	NM_004503, NM_153693	NM_004503, NM_153693	-	NG_005542, NT_029419, NW_001838059, NW_925395	3223	HOXC6	CP25, HHO.C8, HOX3, HOX3C
OBS_BC_230498	OBS_BC_230498	-3.43586	-2.37195	1.3481	-0.253322	-0.247876	-4.94765	-1.65143	2.21447	0.145093	V2LHS_132916	NM_001704, AB005299, AB011122, AK289696, BC111720, DB446627	NM_001704	AB005299, AB011122, AK289696, BC111720	NT_007299, NW_001838986, NW_923184	577	BAI3	KIAA0550, MGC133100
OBS_BC_252012	OBS_BC_252012	-2.12093	-3.60264	-1.763	1.59983	-1.69954	-2.31758	-1.65064	1.9667	0.0672158	V2LHS_119940	NM_006524, BC037426, BC131762, BC141847	NM_006524	BC037426, BC131762, BC141847	NT_007758, NT_079593, NW_001839034, NW_923306	7697	ZNF138	pHZ-32
OBS_BC_207644	OBS_BC_207644	-2.25625	-0.537182	-3.33468	-0.604145	-4.1352	0.973519	-1.64899	1.74913	0.0903944	V2LHS_252342	NM_005780, AF098807, AK129819, AK223369, AL137388, CR592432	NM_005780	AF098807, AK129819, AK223369, AL137388, CR592432	NT_024524, NW_001838073, NW_925473	10186	LHFP	MGC22429
OBS_BC_224553	OBS_BC_224553	0.494106	1.65025	-6.04795	-2.91695	1.07041	-4.13457	-1.64745	2.49739	0.258019	V2LHS_76386	NM_000250, BC130476, J02694, S56200, X04876	NM_000250	BC130476, J02694, S56200, X04876	NT_010783, NW_001838448, NW_926894	4353	MPO	-
OBS_BC_201048	OBS_BC_201048	-1.63741	-1.90829	-1.50731	-1.34139	-1.63057	-1.85824	-1.6472	2.13703	7.49897e-06
OBS_BC_216560	OBS_BC_216560	-0.9185	-1.79771	-2.16233	-1.79213	-1.09711	-2.11333	-1.64685	0.37972	0.000577038	V2LHS_191807	NM_004064, AY004255, BC001971, CR592928	NM_004064	AY004255, BC001971, CR592928	NT_009714, NW_001838052, NW_925328	1027	CDKN1B	CDKN4, KIP1, MEN1B, MEN4, P27KIP1
OBS_BC_204855	OBS_BC_204855	-3.58846	-0.189401	4.22406	-3.86843	-2.62134	-3.83508	-1.64644	2.18247	0.262505	V2LHS_52421	NM_020123, AF116347, AF160213, AF269150, AK027788, AK314348, AY358819, BC020959, BC136788, BC136789	NM_020123	AF116347, AF160213, AF269150, AK027788, AK314348, AY358819, BC020959, BC136788, BC136789	NT_030059, NT_033899, NW_001838005, NW_001838042, NW_924884, NW_925173	56889	TM9SF3	EP70-P-iso, RP11-34E5.1, SMBP
OBS_BC_204197	OBS_BC_204197	-1.25103	-2.17746	-1.54183	-2.26938	-1.01279	-1.62471	-1.6462	2.17996	0.000465161
OBS_BC_225437	OBS_BC_225437	-1.03787	-2.84311	-1.98788	-1.58395	-1.58379	-0.838247	-1.64581	0.589244	0.00248428
OBS_BC_223867	OBS_BC_223867	1.63809	-5.36533	-0.375353	-2.88603	-2.9721	0.0863228	-1.64573	1.78657	0.174847	V2LHS_238059	NM_000879, BC069137, X04688, X12705	NM_000879	BC069137, X04688, X12705	NT_034772, NW_001838952, NW_922784	3567	IL5	EDF, IL-5, TRF
OBS_BC_253029	OBS_BC_253029	-2.0551	-2.79543	-1.84491	-3.03666	3.17734	-3.31954	-1.64572	2.37521	0.158045	V2LHS_48143	NM_004545, AF050638, BC009691, BC104672, BC126232, BC126234, BM052981, BX476462	NM_004545	AF050638, BC009691, BC104672, BC126232, BC126234	NG_008709, NT_022517, NW_001838877, NW_921651	4707	NDUFB1	CI-SGDH, MNLL
OBS_BC_230551	OBS_BC_230551	-1.69531	-1.95523	-1.06349	-1.78749	-2.1471	-1.22284	-1.64524	1.66283	0.000211485
OBS_BC_212216	OBS_BC_212216	1.97509	-0.418781	-4.08514	0.355727	-4.002	-3.69424	-1.64489	1.78906	0.184692	V2LHS_260984	NM_014495, AK289426, BC058287, BG562555	NM_014495	AK289426, BC058287	NT_032977, NW_001838579, NW_921351	27329	ANGPTL3	ANGPT5
OBS_BC_245269	OBS_BC_245269	-0.303149	-5.07294	-0.819808	0.663885	-4.01006	-0.317848	-1.64332	2.35948	0.143294	V2LHS_160138	NM_033214, AK292241, BC027598, BC029820, BC048274, BC058888, DQ891321, DQ894505, X78712, BI830891	NM_033214	AK292241, BC027598, BC029820, BC048274, BC058888, DQ891321, DQ894505, X78712	NW_001838915, NW_922162	2712	GK2	GKP2, GKTA
OBS_BC_216173	OBS_BC_216173	-2.06971	-1.25363	-2.52053	-0.814396	-1.25956	-1.94125	-1.64318	1.62213	0.00145868
OBS_BC_242426	OBS_BC_242426	-0.479727	-2.19124	-0.614037	-3.0355	-2.32981	-1.20602	-1.64272	0.816899	0.0113743	V2LHS_229941	NM_024045, AF334103, AK223297, AK293577, AK301431, BC000210, CR618753, DQ892547, DQ895758	NM_024045	AF334103, AK223297, AK293577, AK301431, BC000210, CR618753, DQ892547, DQ895758	NT_008583, NW_001837986, NW_924796	79009	DDX50	GU2, GUB, MGC3199, RH-II/GuB
OBS_BC_207592	OBS_BC_207592	-1.46245	-0.354215	-2.21925	-1.78939	-2.0302	-1.99152	-1.64117	1.79512	0.00198467
OBS_BC_237152	OBS_BC_237152	-2.37269	0.0417537	3.6724	-2.87687	-3.42607	-4.88496	-1.64107	2.11391	0.246087	V2LHS_233106	NM_001123, NM_006721, AK290633, BC003568, U50196	NM_001123, NM_006721	AK290633, BC003568, U50196	NT_008583, NW_001837987, NW_924796	132	ADK	AK
OBS_BC_233168	OBS_BC_233168	-0.976273	0.430548	-0.51526	-4.16895	0.757145	-5.37067	-1.64058	2.67801	0.173334	V2LHS_258887	NM_015177, AB023154, BC015592, CR607077	NM_015177	AB023154, BC015592, CR607077	NT_033903, NW_001838023, NW_925106	23220	DTX4	KIAA0937, MGC141899, RNF155
OBS_BC_252719	OBS_BC_252719	-5.23153	-1.73407	-3.96056	1.99113	2.12373	-3.02969	-1.64017	2.69051	0.249527	V2LHS_83004	NM_000164, BC093723, BC095494, BC101673, S79852, U39231	NM_000164	BC093723, BC095494, BC101673, S79852, U39231	-	2696	GIPR	MGC126722
OBS_BC_234125	OBS_BC_234125	0.12702	-5.01775	-1.02106	-2.9271	0.385979	-1.38759	-1.64008	2.49207	0.10558	V2LHS_42229	NM_174927, AF521713, BC058039	NM_174927	AF521713, BC058039	NT_033899, NW_001838046, NW_925173	219938	SPATA19	FLJ25851, SPAS1, spergen1
OBS_BC_215030	OBS_BC_215030	-3.4681	-4.97213	2.95897	-1.07091	0.114024	-3.39848	-1.63944	2.3899	0.224916	V2LHS_230822	NM_016108, AF151861, AF153605, AJ420480, AK001347, AK222475, AK298533, BC009559, BC025278, BX538067, BX640703, DQ893291, DQ896622, BF725860	NM_016108	AF151861, AF153605, AJ420480, AK001347, AK222475, AK298533, BC009559, BC025278, BX538067, BX640703, DQ893291, DQ896622	NT_025741, NW_923184	51390	AIG1	AIG-1, dJ95L4.1, DKFZp686F03136, FLJ10485
OBS_BC_211216	OBS_BC_211216	-0.960479	-5.03136	-4.40409	0.627294	-3.70091	3.63405	-1.63925	2.99841	0.287013	V2LHS_253091	NM_006472, AK226090, AK301148, AK301203, BC024305, BX537824, CR598379, CR608500, CR624503, CR625339, S73591	NM_006472	AK226090, AK301148, AK301203, BC024305, BX537824, CR598379, CR608500, CR624503, CR625339, S73591	NT_004434, NW_001838504, NW_923795	10628	TXNIP	EST01027, HHCPA78, THIF, VDUP1
OBS_BC_209694	OBS_BC_209694	-2.11325	-1.03637	-2.85636	-1.10975	-1.3688	-1.34732	-1.63864	2.32213	0.00237976
OBS_BC_212049	OBS_BC_212049	-0.558942	-2.47569	-2.11401	-2.60836	-1.06783	-1.00699	-1.63864	0.75473	0.00568323	V2LHS_253566	NM_006396, AK296257, BC014791	NM_006396	AK296257, BC014791	NT_033903, NW_001838025, NW_925106	10434, 10534	LYPLA1, SSSCA1	APT-1, LPL1, LYSOPLA, p27
OBS_BC_260290	OBS_BC_260290	-0.386852	-2.13741	-2.41351	2.42901	-2.84315	-4.47908	-1.6385	1.71195	0.153469	V2LHS_25320	NM_002128, AB208998, AK057120, AK122825, AK291494, AK310975, AY377859, BC003378, BC030981, BC066889, BC067732, BC140013, BC140018, BC141844, BT006940, BT020159, BX647267, CR456863, CR591935, CR592109, CR592914, CR600442, CR601960, CR607900, CR608517, CR610682, CR613151, CR625251, CR625918, CR749614, D63874, X12597	NM_002128	AB208998, AK057120, AK122825, AK291494, AK310975, AY377859, BC003378, BC030981, BC066889, BC067732, BC140013, BC140018, BC141844, BT006940, BT020159, BX647267, CR456863, CR591935, CR592109, CR592914, CR600442, CR601960, CR607900, CR608517, CR610682, CR613151, CR625251, CR625918, CR749614, D63874, X12597	NG_000897, NG_004767, NT_005403, NT_022517, NT_024524, NT_032977, NW_001838071, NW_001838579, NW_001838861, NW_001838877, NW_921351, NW_921585, NW_921651, NW_925473	3146	HMGB1	DKFZp686A04236, HMG1, HMG3, SBP-1
OBS_BC_252612	OBS_BC_252612	-0.681456	-2.51147	-2.61837	-2.40155	-2.31295	0.695862	-1.63832	1.84897	0.0311329	V2LHS_71812	NM_013233, AF030403, AF099989, AK126343, BC146813, BX647113	NM_013233	AF030403, AF099989, AK126343, BC146813, BX647113	NT_005403, NW_001838860, NW_921585	27347	STK39	DCHT, DKFZp686K05124, PASK, SPAK
OBS_BC_224092	OBS_BC_224092	-1.86045	0.271031	-0.273535	-1.67229	-3.35257	-2.93101	-1.63647	1.32435	0.0375095	V2LHS_191969	NM_001039705, NM_016157, NM_177556, AB029037, AF349721, AK027489, AK027861, AK225841, AK296329, AK299568, BC026914	NM_001039705, NM_016157, NM_177556	AB029037, AF349721, AK027489, AK027861, AK225841, AK296329, AK299568, BC026914	NT_011630, NW_001842370, NW_927709	7216	TRO	KIAA1114, MAGE-d3, MAGED3
OBS_BC_239297	OBS_BC_239297	4.83773	-0.38464	-5.98733	-1.62416	-5.05485	-1.6037	-1.63616	2.76779	0.345542	V2LHS_65051	NM_013348, NM_170720, AF081466	NM_013348, NM_170720	AF081466	NT_011109, NW_001838497, NW_927240	3770	KCNJ14	IRK4, KIR2.4, MGC46111
OBS_BC_236991	OBS_BC_236991	-1.57028	-1.69588	-2.36873	-0.733005	-1.29147	-2.15595	-1.63589	2.62589	0.00106532
OBS_BC_227509	OBS_BC_227509	1.29422	0.982573	-3.15592	-1.17325	-3.33096	-4.42553	-1.63481	1.66163	0.155044	Not Available (V2LHS_236760)	NM_199289, CR598570	NM_199289	CR598570	NT_024524, NW_001838074, NW_925473	341676	NEK5	MGC75495
OBS_BC_203127	OBS_BC_203127	-0.517821	-0.224867	-3.18911	-0.478706	-5.05148	-0.33907	-1.63351	2.10977	0.10407
OBS_BC_222640	OBS_BC_222640	1.14376	-5.7342	-0.606356	-3.29265	-0.982878	-0.326465	-1.63313	2.14919	0.166044	V2LHS_51430	NM_018974, AJ422141, AK091987, BC098248, BC099718, BC105635	NM_018974	AJ422141, AK091987, BC098248, BC099718, BC105635	NT_007422, NW_001838993, NW_923184	54346	UNC93A	dJ366N23.1, dJ366N23.2, MGC119395, MGC119397
OBS_BC_254187	OBS_BC_254187	2.19222	-0.680853	-0.0348616	-1.24245	-4.2459	-5.78625	-1.63302	2.57241	0.22758	V2LHS_111717	NM_000616, AK300052, AK303968, AK308344, AK310652, AK310677, AK310687, AK311495, AK312828, AK315898, BC025782, BT019791, BT019811, DQ892052, DQ895246, M12807	NM_000616	AK300052, AK303968, AK308344, AK310652, AK310677, AK310687, AK311495, AK312828, AK315898, BC025782, BT019791, BT019811, DQ892052, DQ895246, M12807	NT_009759, NW_001838050, NW_925295	920	CD4	CD4mut
OBS_BC_252151	OBS_BC_252151	-1.53321	-6.10884	2.35999	-0.402483	-3.82106	-0.289454	-1.63251	2.80286	0.235938	V2LHS_130313	NM_030793, NM_205836, AF251055, AK024024, AK308414, AL832841, BC005849, BC005873, BC050424	NM_030793, NM_205836	AF251055, AK024024, AK308414, AL832841, BC005849, BC005873, BC050424	NT_016297, NT_029289, NW_001838901, NW_001838953, NW_922073, NW_922784	81545	FBXO38	Fbx38, MOKA, SP329
OBS_BC_247069	OBS_BC_247069	0.138494	0.262911	-4.70281	2.31544	-4.00439	-3.80064	-1.63183	2.79874	0.226673	V2LHS_283144	NM_018273, AK129801, AK297610, AY358161, BC040021	NM_018273	AK129801, AK297610, AY358161, BC040021	NT_011109, NW_001838497, NW_927240	55260	TMEM143	FLJ10922
OBS_BC_244561	OBS_BC_244561	-2.39097	-3.30553	2.51599	-1.20647	-2.9522	-2.44861	-1.6313	2.43539	0.122585
OBS_BC_231094	OBS_BC_231094	-0.29867	-1.38118	-4.44994	-3.38117	-0.993254	0.720515	-1.63062	1.95301	0.0943431	V2LHS_76137	NM_000261, AK097310, AK300924, AK300943, AK301297, AK315443, BC029261, D88214, DQ892415, DQ895629, FJ227302, U85257	NM_000261	AK097310, AK300924, AK300943, AK301297, AK315443, BC029261, D88214, DQ892415, DQ895629, FJ227302, U85257	NG_008859, NW_001838533, NW_926128	4653	MYOC	GLC1A, GPOA, JOAG, JOAG1, myocilin, TIGR
OBS_BC_204149	OBS_BC_204149	-2.26872	-2.12426	0.440222	-0.997161	-2.50215	-2.33054	-1.63044	1.51877	0.0176825	V2LHS_30987	NM_002993, BC013744, CR614096, CR623302, U81234	NM_002993	BC013744, CR614096, CR623302, U81234	NT_006216, NW_001838914, NW_922162	6372	CXCL6	CKA-3, GCP-2, GCP2, SCYB6
OBS_BC_201618	OBS_BC_201618	-5.46613	-5.24597	-0.802886	-3.49223	3.83423	1.3917	-1.63021	2.6547	0.337561	V2LHS_43925	NM_012420, U34605	NM_012420	U34605	NT_030059, NW_001838005, NW_924884	24138	IFIT5	FLJ53857, FLJ92678, RI58
OBS_BC_235829	OBS_BC_235829	0.0315796	1.27491	-0.963521	-4.13414	-4.7153	-1.27439	-1.63014	2.99229	0.149726	V2LHS_136744	NM_025054, AB058753, AK297345, AL832606, AL834476, AM392649, AM393766, BC012498, BC094799, BC118917, CR936659	NM_025054	AB058753, AK297345, AL832606, AL834476, AM392649, AM393766, BC012498, BC094799, BC118917, CR936659	NT_008183, NW_001839132, NW_923929	80124	VCPIP1	DKFZp686G038, DUBA3, FLJ23132, FLJ60694, KIAA1850, VCIP135
OBS_BC_200559	OBS_BC_200559	-2.51123	2.79416	-2.45412	-3.02324	-1.99559	-2.59042	-1.63007	2.16555	0.128164
OBS_BC_233439	OBS_BC_233439	-0.190657	-1.64211	-2.20702	-4.05367	2.69361	-4.37661	-1.62941	2.30696	0.18921	V2LHS_118411	NM_133638, AJ311904, AK128729, BC156492	NM_133638	AJ311904, AK128729, BC156492	NT_034772, NW_001838952, NW_922784	171019	ADAMTS19	FLJ16042
OBS_BC_254112	OBS_BC_254112	-1.51287	-1.19838	-2.39315	-1.68694	-2.48262	-0.497837	-1.62863	1.84171	0.00309865
OBS_BC_225295	OBS_BC_225295	1.77228	-1.33897	-0.263536	-1.84213	-3.86145	-4.23762	-1.62857	1.5996	0.136666	V2LHS_131208	NM_000902, NM_007287, NM_007288, NM_007289, AK291761, BC101632, BC101658, BX647134, J03779, X07166, Y00811	NM_000902, NM_007287, NM_007288, NM_007289	AK291761, BC101632, BC101658, BX647134, J03779, X07166, Y00811	NW_921807	4311	MME	CALLA, CD10, DKFZp686O16152, MGC126681, MGC126707, NEP
OBS_BC_220357	OBS_BC_220357	2.66258	-0.242805	-5.42064	-0.618633	0.12883	-6.2792	-1.62831	2.79289	0.303254	V2LHS_174660	NM_017947, AK000740, AK222886, AL834481, BC012079, DQ895841, EU176372	NM_017947	AK000740, AK222886, AL834481, BC012079, DQ895841, EU176372	NT_008046, NT_010966, NW_001838467, NW_001839136, NW_923984, NW_927095	55034	MOCOS	FLJ20733, HMCS, MOS
OBS_BC_239819	OBS_BC_239819	-1.54391	-2.42014	-2.67635	-0.214717	-0.36169	-2.55219	-1.62817	2.46133	0.015795	V2LHS_12484	NM_006472, BC024305, BX537824, CR598379, CR608500, CR614030, CR624503, CR625339, S73591, BX404012	NM_006472	BC024305, BX537824, CR598379, CR608500, CR614030, CR624503, CR625339, S73591	NT_004434, NW_001838504, NW_923795	10628	TXNIP	EST01027, HHCPA78, THIF, VDUP1
OBS_BC_242127	OBS_BC_242127	-3.89288	-3.79087	-3.46587	1.93596	0.0800533	-0.632811	-1.62774	1.80866	0.163329	Not Available (V2LHS_92259)	NM_000304, NM_153321, NM_153322, BC019040, BC091499, CR592810, CR593633, CR597127, CR597311, CR598725, CR602788, CR602976, CR603134, CR604376, CR604692, CR604834, CR605458, CR608530, CR610349, CR611493, CR611595, CR612069, CR615033, CR615858, CR618437, CR618628, CR618649, CR622251, CR624540, D11428, L03203, M94048	NM_000304, NM_153321, NM_153322	BC019040, BC091499, CR592810, CR593633, CR597127, CR597311, CR598725, CR602788, CR602976, CR603134, CR604376, CR604692, CR604834, CR605458, CR608530, CR610349, CR611493, CR611595, CR612069, CR615033, CR615858, CR618437, CR618628, CR618649, CR622251, CR624540, D11428, L03203, M94048	NG_007949, NT_010718, NW_001838403, NW_926584	5376	PMP22	CMT1A, CMT1E, DSS, GAS-3, HMSNIA, HNPP, MGC20769, Sp110
OBS_BC_232913	OBS_BC_232913	-5.85587	-5.96483	-5.07651	2.92932	5.44811	-1.24265	-1.62707	3.68485	0.452122	V2LHS_32163	NM_002946, AK298759, AK300691, AK312956, BC001630, BC012157, CR450348, CR594823, CR612693, DQ892352, DQ895821, J05249	NM_002946	AK298759, AK300691, AK312956, BC001630, BC012157, CR450348, CR594823, CR612693, DQ892352, DQ895821, J05249	NT_004610, NW_001838576, NW_921351	6118	RPA2	REPA2, RPA32
OBS_BC_213704	OBS_BC_213704	-2.07208	-3.56616	-2.07442	1.55223	-3.34982	-0.25189	-1.62702	3.55079	0.0971465	V2LHS_96838	NM_015528, AL050060, AL834284, AY203930, BC010139, BC013222, CR457340, CR590839, CR592240, CR593443, CR593641, CR595664, CR596879, CR601513, CR604393, CR604711, CR606683, CR607187, CR611228, CR611752, CR613473, CR616232, CR617000, CR617213	NM_015528	AL050060, AL834284, AY203930, BC010139, BC013222, CR457340, CR590839, CR592240, CR593443, CR593641, CR595664, CR596879, CR601513, CR604393, CR604711, CR606683, CR607187, CR611228, CR611752, CR613473, CR616232, CR617000, CR617213	NT_010718, NW_001838403, NW_926584	26001	RNF167	5730408C10Rik, DKFZp566H073, LP2254, RING105
OBS_BC_222861	OBS_BC_222861	-1.37396	-1.06646	-0.805624	-2.37651	-1.79079	-2.3391	-1.62541	1.39067	0.00174793
OBS_BC_228526	OBS_BC_228526	-6.17696	3.84019	-0.63536	-3.68459	-2.79255	-0.301095	-1.62506	2.35631	0.298603
OBS_BC_252193	OBS_BC_252193	-2.93375	-2.42323	-1.89214	-3.76369	-3.04482	4.30739	-1.62504	3.06194	0.238301	V2LHS_130726	X14767	-	X14767	-	2560	GABRB1	-
OBS_BC_251668	OBS_BC_251668	-2.77008	-1.07884	-0.166444	-1.14704	-3.10803	-1.47422	-1.62411	2.14035	0.0159389
OBS_BC_254167	OBS_BC_254167	-0.342571	-3.63259	-1.73804	-2.11908	-1.64881	-0.261653	-1.62379	1.12729	0.0243654	V2LHS_194212	NM_014393, XR_037580, XR_037810, AB210014, AF459097, AF459098, AK002152, AK290141, AK314617, AL079285, BC008369, BC008370, BC110447, BC110448, DQ896332, EU176423	NM_014393, XR_037580, XR_037810	AB210014, AF459097, AF459098, AK002152, AK290141, AK314617, AL079285, BC008369, BC008370, BC110447, BC110448, DQ896332, EU176423	AC_000156, NT_008183, NT_011651, NW_001839132, NW_001842422, NW_923929, NW_927715	27067, 100130134	LOC100130134, STAU2	39K2, 39K3, DKFZp781K0371, MGC119606
OBS_BC_207724	OBS_BC_207724	-2.69023	-0.720705	-4.23533	3.3859	-3.59918	-1.88196	-1.62359	2.03671	0.2079	V2LHS_203048	NM_001113511, NM_001113512, NM_001113513, NM_003899, NM_145735, AB177848, AB177849, AL834228, BC033905, BC050521, BC060776, CR618781, D63476, EU832475, EU832554, EU832819, DA216264	NM_001113511, NM_001113512, NM_001113513, NM_003899, NM_145735	AB177848, AB177849, AL834228, BC033905, BC050521, BC060776, CR618781, D63476, EU832475, EU832554, EU832819	NT_009952, NW_001838084, NW_925517	8874	ARHGEF7	BETA-PIX, COOL1, DKFZp686C12170, DKFZp761K1021, KIAA0142, KIAA0412, Nbla10314, P50, P50BP, P85, P85COOL1, P85SPR, PAK3, PIXB
OBS_BC_257045	OBS_BC_257045	-1.79803	-0.0952758	-1.75804	0.0892448	-2.52703	-3.65104	-1.62336	2.09075	0.0389967	V2LHS_211707	NM_006464, AK126465, AK222829, AK223063, BC008461, BX640868, CR600590, CR601093, CR618666, U62390, X94333, CD671318	NM_006464	AK126465, AK222829, AK223063, BC008461, BX640868, CR600590, CR601093, CR618666, U62390, X94333	-	10618	TGOLN2	MGC14722, TGN38, TGN46, TGN48, TGN51, TTGN2
OBS_BC_250597	OBS_BC_250597	-1.93011	2.97892	0.173222	-0.475763	-4.37844	-6.10577	-1.62299	2.40732	0.278494	V2LHS_206020	NM_153837, AK128298, AK160368, AK172765, AY358447	NM_153837	AK128298, AK160368, AK172765, AY358447	NT_010498, NW_001838290, NW_926462	221188	GPR114	PGR27
OBS_BC_253723	OBS_BC_253723	-1.96724	-2.02069	-1.16698	-1.28261	-1.41272	-1.88211	-1.62206	2.22003	0.000133365
OBS_BC_255963	OBS_BC_255963	0.355465	-2.98926	-3.57373	-1.40659	-0.351767	-1.76273	-1.62143	1.04362	0.045668	V2LHS_98165	NM_022659, AK021562	NM_022659	AK021562	NT_023666, NW_001839127, NW_923907	64641	EBF2	COE2, EBF-2, FLJ11500, O/E-3, OE-3
OBS_BC_239907	OBS_BC_239907	-1.23084	-0.891655	-4.61916	-3.64191	-2.73079	3.38795	-1.62107	2.16054	0.219699	V2LHS_36131	NM_004753, AF061741, AK222593, AK225057, BC002730, BX648476, CR594468, CR607120, CR622920	NM_004753	AF061741, AK222593, AK225057, BC002730, BX648476, CR594468, CR607120, CR622920	NT_021937, NW_001838534, NW_923572	9249	DHRS3	RDH17, retSDR1, Rsdr1, SDR1, SDR16C1
OBS_BC_258620	OBS_BC_258620	-4.85411	-4.1175	-3.53039	0.235184	2.71866	-0.176746	-1.62082	2.77609	0.241601	V2LHS_134590	NM_015972, AF077044, AK000623, BC000889, CR601824	NM_015972	AF077044, AK000623, BC000889, CR601824	NT_024524, NW_001838071, NW_925473	51082	POLR1D	FLJ20616, MGC9850, POLR1C, RPA16, RPA9, RPAC2, RPO1-3
OBS_BC_240842	OBS_BC_240842	-2.36417	-1.62095	-1.53956	-0.700052	-2.14779	-1.34992	-1.62041	2.055	0.00112551
OBS_BC_207882	OBS_BC_207882	-0.225454	0.498159	-5.45946	-1.29646	-2.52277	-0.7134	-1.6199	1.49765	0.122993	V2LHS_59104	NM_002370, AF035940, AF067173, AK312113, BC018211, DQ891289, DQ894473	NM_002370	AF035940, AF067173, AK312113, BC018211, DQ891289, DQ894473	NT_006713, NT_032977, NW_001838579, NW_001838934, NW_921351, NW_922607	4116	MAGOH	MAGOHA
OBS_BC_222410	OBS_BC_222410	-0.473795	-5.26567	-4.77484	3.00962	1.11069	-3.32535	-1.61989	2.68447	0.290392	V2LHS_224114	XM_001133467, XM_001134223, XM_001724502, AY164485	XM_001133467, XM_001134223, XM_001724502	AY164485	NT_010498, NW_001838325, NW_926517	342372	PKD1L3	-
OBS_BC_222132	OBS_BC_222132	-4.15453	-4.22001	0.0561561	-2.07906	-1.61837	2.29968	-1.61936	2.82721	0.175254	V2LHS_176839	NM_024918, AK023408, AK301671, BC026011, BC058899, CR593336, CR594821	NM_024918	AK023408, AK301671, BC026011, BC058899, CR593336, CR594821	NT_011362, NW_001838665, NW_927339	79980	DSN1	C20orf172, dJ469A13.2, FLJ13346, MGC32987, MIS13
OBS_BC_205822	OBS_BC_205822	1.94449	-1.30603	-1.53948	-2.19094	-5.10281	-1.51675	-1.61859	2.27327	0.138131	V2LHS_151753	NM_002410, AF113921, BC156313, BC157048, D17716	NM_002410	AF113921, BC156313, BC157048, D17716	NT_022135, NT_025741, NW_001838859, NW_001838973, NW_921585, NW_922984, NW_923184	4249	MGAT5	GNT-V, GNT-VA
OBS_BC_254202	OBS_BC_254202	-6.78588	0.582887	-2.07876	2.41131	-4.7746	0.93416	-1.61848	2.85647	0.31987
OBS_BC_251276	OBS_BC_251276	-0.0108815	-2.79191	0.343357	1.26512	-2.3076	-6.20263	-1.61742	3.04647	0.208219	V2LHS_48086	NM_058165, AF384163, BC140227, BC146518, BN000154	NM_058165	AF384163, BC140227, BC146518, BN000154	NT_005403, NW_001838865, NW_921618	116255	MOGAT1	DGAT2L, DGAT2L1, MGAT1
OBS_BC_236331	OBS_BC_236331	-0.390516	-6.00738	-0.319177	-1.24969	-0.827857	-0.900876	-1.61592	2.36161	0.128951	Not Available (V2LHS_139318)	NM_173178	NM_173178	-	NT_022135, NW_001838841, NW_921474	27177	IL1F8	FIL1, FIL1-(ETA), FIL1H, IL-1F8, IL-1H2, IL1-ETA, IL1H2, MGC126880, MGC126882
OBS_BC_241134	OBS_BC_241134	-2.8594	-0.930716	-2.99837	-1.26237	-0.566612	-1.07069	-1.61469	1.62885	0.0127807
OBS_BC_238019	OBS_BC_238019	-3.2518	-1.89574	-2.16556	-0.373235	-2.50854	0.508206	-1.61444	1.18166	0.0375904	V2LHS_60529	NM_014002, AB016590, AF241789, AK093798, BC105923, BC105924, BC107591, BC107812, D63485	NM_014002	AB016590, AF241789, AK093798, BC105923, BC105924, BC107591, BC107812, D63485	-	9641	IKBKE	IKK-i, IKKE, IKKI, KIAA0151, MGC125294, MGC125295, MGC125297
OBS_BC_225865	OBS_BC_225865	-1.08682	-1.88547	-1.55665	-1.57819	-1.92426	-1.6546	-1.61433	0.970638	4.58928e-05
OBS_BC_230530	OBS_BC_230530	-4.84397	-1.72425	-2.07168	-1.35829	-3.50848	3.82163	-1.61417	2.00701	0.239412	V2LHS_24410	NM_004375, AF044321, AK293851, BC005895, CR600874, CR617036, CR620872, CR625857, U79270	NM_004375	AF044321, AK293851, BC005895, CR600874, CR617036, CR620872, CR625857, U79270	NT_010783, NW_001838448, NW_926894	1353	COX11	COX11P
OBS_BC_248333	OBS_BC_248333	-0.256788	-1.00154	-1.79777	2.29267	-4.98353	-3.93805	-1.61417	2.66497	0.191353	V2LHS_112632	BC106717, BC106718, BC115358	-	BC106717, BC106718, BC115358	NG_004671, NT_024524, NW_001838082, NW_925506	690	BTF3L1	HUMBTFB, OCIF, OPG, TNFRSF11B
OBS_BC_235549	OBS_BC_235549	-2.01592	-3.22279	-1.10822	-0.507707	0.452786	-3.27334	-1.61253	2.03431	0.0463802	V2LHS_174029	NM_017831, BC012021, BM469263, BU500546	NM_017831	BC012021	NT_010966, NW_001838467, NW_927095	54941	RNF125	FLJ20456, MGC21737, TRAC1
OBS_BC_200050	OBS_BC_200050	-0.187071	-1.05657	0.829441	-3.96449	-3.0314	-2.26452	-1.61243	1.58196	0.0801741	V2LHS_98965	NM_024083, AF324219, AK057403, AK057851, AK226086, AK290624, BC006152, BC018722, CR590197, CR616428, CR619809, CR620803, CR622246, CR624042, DQ892522, DQ895734	NM_024083	AF324219, AK057403, AK057851, AK226086, AK290624, BC006152, BC018722, CR590197, CR616428, CR619809, CR620803, CR622246, CR624042, DQ892522, DQ895734	NT_010663, NW_001838459, NW_926918	79058	ASPSCR1	ASPCR1, ASPL, ASPS, RCC17, TUG, UBXD9, UBXN9
OBS_BC_249105	OBS_BC_249105	-1.20533	-1.95114	-1.43006	-0.942186	-4.04251	-0.101583	-1.61213	1.51433	0.0318335	V2LHS_64284	NM_013382, AB209114, AK023804, AL353956, AY090480, CB148531	NM_013382	AB209114, AK023804, AL353956, AY090480	NG_008897, NT_025004, NT_026437, NW_001838113, NW_001838470, NW_925561, NW_927129	29954	POMT2	DKFZp686G10254, FLJ22309
OBS_BC_252304	OBS_BC_252304	-2.02489	-2.8215	-1.41806	-0.931444	-0.728939	-1.74555	-1.61173	1.03935	0.00359769
OBS_BC_221463	OBS_BC_221463	-0.616175	-0.347452	-0.496923	-2.03297	-2.70555	-3.46996	-1.6115	1.02651	0.0301156	V2LHS_173268	NM_004158, AF040962, AK055490, BC152717, BC156563	NM_004158	AF040962, AK055490, BC152717, BC156563	NT_011255, NW_001838477, NW_927173	5623	PSPN	PSP
OBS_BC_235228	OBS_BC_235228	-4.27386	-4.78667	0.128771	-0.253829	-0.0433159	-0.435996	-1.61082	1.77205	0.143411	V2LHS_32331	NM_002938, XM_001722645, XM_929433, XM_939111, AB000468, AK128038, CR600335, U95140	NM_002938, XM_001722645, XM_929433, XM_939111	AB000468, AK128038, CR600335, U95140	NT_004559, NT_006081, NW_001838549, NW_001838896, NW_921918, NW_927128	6047, 644006	LOC644006, RNF4	RES4-26, SNURF
OBS_BC_220707	OBS_BC_220707	-0.882258	-2.06419	-2.06539	-1.2996	-2.07662	-1.26519	-1.60887	1.57419	0.000661472
OBS_BC_246269	OBS_BC_246269	-1.39339	-1.99456	-0.0142318	-0.384921	1.13552	-6.99579	-1.6079	1.9578	0.226395
OBS_BC_208773	OBS_BC_208773	-1.14313	-0.840048	-1.74059	-1.95001	-1.71768	-2.25192	-1.60723	1.95759	0.00065436
OBS_BC_236881	OBS_BC_236881	-1.78403	-1.87597	-1.63277	-0.811964	-1.42856	-2.10504	-1.60639	0.46548	0.000327032
OBS_BC_205412	OBS_BC_205412	-1.92337	-1.40847	-2.69239	-0.727863	-1.38046	-1.49925	-1.6053	0.536799	0.00185746
OBS_BC_253089	OBS_BC_253089	-1.36755	-1.39173	-1.2508	-1.92586	-1.69362	-1.99439	-1.60399	0.490187	5.69306e-05
OBS_BC_232566	OBS_BC_232566	-1.55327	1.38781	-4.47584	-3.77094	0.290328	-1.50152	-1.60391	1.53698	0.142376	V2LHS_119205	NM_031490, AK027544, AK027666, AK074775, AK127125, AK294779, AL834201, BC093910, BC093912, BC110434	NM_031490	AK027544, AK027666, AK074775, AK127125, AK294779, AL834201, BC093910, BC093912, BC110434	NT_010498, NW_001838288, NW_926462	83752	LONP2	LONP, LONPL, MGC4840
OBS_BC_260515	OBS_BC_260515	-1.74286	-2.72314	-0.151756	-3.27375	0.011446	-1.73589	-1.60266	1.76562	0.0315263	V2LHS_262493	NM_002440, AF104243, BC033030, DQ891259, DQ894445, U89293	NM_002440	AF104243, BC033030, DQ891259, DQ894445, U89293	NT_009237, NT_032977, NW_001838022, NW_001838579, NW_921351, NW_925006	4438	MSH4	-
OBS_BC_238965	OBS_BC_238965	-2.59655	-0.0787701	1.79012	-3.44171	-0.969198	-4.31855	-1.60244	1.77806	0.145696	V2LHS_93287	NM_000489, NM_138270, XM_001128623, XR_038171, AB102641, AB208928, AB209545, CR605020, U09820, U72936, U72937, U72938	NM_000489, NM_138270, XM_001128623, XR_038171	AB102641, AB208928, AB209545, CR605020, U09820, U72936, U72937, U72938	NG_008838, NT_011651, NT_113965, NW_001842376, NW_922125, NW_927713	546, 652455, 728849	ATRX, LOC652455, LOC728849	ATR2, MGC2094, MRXHF1, RAD54, RAD54L, SFM1, SHS, XH2, XNP, ZNF-HX
OBS_BC_204095	OBS_BC_204095	-2.34821	-0.843692	-2.9585	4.07424	-1.65439	-5.86669	-1.59954	2.68603	0.284208	V2LHS_150063	NM_001721, NM_203281, AF045459, AK291824, AK313568, BC016652, DQ891059, DQ896814, X83107, BQ226991, CB998198	NM_001721, NM_203281	AF045459, AK291824, AK313568, BC016652, DQ891059, DQ896814, X83107	-	660	BMX	ETK, PSCTK2, PSCTK3
OBS_BC_204423	OBS_BC_204423	-0.913273	-2.06017	-3.88331	-2.91549	1.61334	-1.43197	-1.59848	2.54707	0.0938692	V2LHS_76302	NM_000257, AB209708, AY518538, BC112171, BC112173, DQ248310, EF560725, EU747717, M17712, M21665, M58018, X03741, X05631, X06976, X51591, AJ710171	NM_000257	AB209708, AY518538, BC112171, BC112173, DQ248310, EF560725, EU747717, M17712, M21665, M58018, X03741, X05631, X06976, X51591	NG_007884, NT_026437, NW_001838110, NW_925539	4625	MYH7	CMD1S, CMH1, DKFZp451F047, MGC138376, MGC138378, MPD1, MYHCB, SPMD, SPMM
OBS_BC_259015	OBS_BC_259015	-2.78151	-2.61987	-3.35336	0.326588	-0.459796	-0.698206	-1.59769	1.63253	0.0482975	V2LHS_94246	NM_001102, NM_001130004, NM_001130005, AK225782, AK295099, AK299362, BC003576, BC004984, BC015766, BT007207, BX248020, DQ496098, DQ890778, DQ895768, EU716325, FJ410030, M95178, X15804	NM_001102, NM_001130004, NM_001130005	AK225782, AK295099, AK299362, BC003576, BC004984, BC015766, BT007207, BX248020, DQ496098, DQ890778, DQ895768, EU716325, FJ410030, M95178, X15804	-	87	ACTN1	FLJ40884
OBS_BC_249632	OBS_BC_249632	-2.20462	-0.956636	-4.06852	1.07713	-2.74615	-0.685253	-1.59734	1.58188	0.081694	V2LHS_171628	NM_003318, AK095599, AK292460, AK315696, BC032858, DQ891960, DQ895150	NM_003318	AK095599, AK292460, AK315696, BC032858, DQ891960, DQ895150	NT_007299, NW_001838987, NW_923184	7272	TTK	ESK, FLJ38280, MPS1, MPS1L1, PYT
OBS_BC_219351	OBS_BC_219351	-1.76484	-1.69451	-2.24917	-1.11528	-0.990893	-1.76905	-1.59729	1.25345	0.000398075
OBS_BC_217576	OBS_BC_217576	-1.0539	-2.03553	-1.3148	-0.990307	-2.40201	-1.78538	-1.59699	0.496399	0.00099555
OBS_BC_254814	OBS_BC_254814	-1.04379	-2.25163	-2.33515	-0.858975	-0.861368	-2.23086	-1.59696	0.631417	0.00330349
OBS_BC_256191	OBS_BC_256191	1.42105	-1.71502	-4.6579	0.825006	0.0667915	-5.52158	-1.59694	2.02923	0.237536	V2LHS_27740	NM_001114172, NM_003629, BC021622, BX537388, CR749649	NM_001114172, NM_003629	BC021622, BX537388, CR749649	NT_032977, NW_001838578, NW_921351	8503	PIK3R3	DKFZp686P05226, FLJ41892, p55, p55-GAMMA
OBS_BC_249601	OBS_BC_249601	-2.63197	-2.1553	-2.56832	-0.397507	0.688614	-2.51684	-1.59689	2.18182	0.0384922	V2LHS_227165	NM_015633, AF161472, AY506561, BC032143	NM_015633	AF161472, AY506561, BC032143	NT_009714, NW_001838052, NW_925328	26127	FGFR1OP2	DKFZp564O1863, HSPC123-like
OBS_BC_235581	OBS_BC_235581	-0.242046	-0.829472	-0.9235	-2.16542	-0.0240059	-5.39553	-1.59666	1.6498	0.108615	Not Available (V2LHS_258252)	NM_000253, AK225328, AK290793, BC125110, BC125111, CR596497, X59657, X75500, X91148	NM_000253	AK225328, AK290793, BC125110, BC125111, CR596497, X59657, X75500, X91148	NW_001838915, NW_922162	4547	MTTP	ABL, MGC149819, MGC149820, MTP
OBS_BC_200023	OBS_BC_200023	-0.723721	-0.0480824	-5.78354	-0.274809	-0.175923	-2.57073	-1.59613	2.03402	0.143358	V2LHS_114134	NM_001033044, NM_001033056, NM_002065, AK092874, AK122784, AL161952, AL832942, AY486122, AY513283, AY947343, BC010037, BC011700, BC011852, BC018992, BC031964, BC051726, BC127883, BX537384, CR593676, CR614928, DQ893278, DQ896609, EU832658, EU832735, S70290, X59834, Y00387, BG771732, CD688156	NM_001033044, NM_001033056, NM_002065	AK092874, AK122784, AL161952, AL832942, AY486122, AY513283, AY947343, BC010037, BC011700, BC011852, BC018992, BC031964, BC051726, BC127883, BX537384, CR593676, CR614928, DQ893278, DQ896609, EU832658, EU832735, S70290, X59834, Y00387	NG_008074, NT_009237, NW_001838022, NW_001838533, NW_925006, NW_926128	2752, 81846	GLUL, SBF2	CMT4B2, DKFZp779B2327, FLJ22918, FLJ41627, GLNS, GS, KIAA1766, MTMR13, PIG43, PIG59
OBS_BC_260243	OBS_BC_260243	-2.13115	-1.69845	-0.680672	-3.90141	-3.84599	2.68131	-1.59606	2.24038	0.170231	V2LHS_112657	NM_001215, AB102863, AB103091, AK300652, M57892, BP333541, BP334640	NM_001215	AB102863, AB103091, AK300652, M57892	-	765	CA6	GUSTIN, MGC21256
OBS_BC_200781	OBS_BC_200781	-3.30161	1.3432	-1.31533	-3.5742	-0.0136347	-2.71184	-1.59557	2.11266	0.103269	V2LHS_77374	NM_001001977, NM_006886, NR_002162, AF052955, AF077045, AK026556, BC001690, BC003671, BC105811, CB106920	NM_001001977, NM_006886, NR_002162	AF052955, AF077045, AK026556, BC001690, BC003671, BC105811	NT_011362, NT_024524, NW_001838071, NW_001838667, NW_925473, NW_927339	514, 432369	ATP5E, ATP5EP2	ATPE, MGC104243
OBS_BC_222138	OBS_BC_222138	-1.45287	-1.49241	-2.05569	-1.3217	-1.40117	-1.84789	-1.59529	1.33853	4.00017e-05
OBS_BC_237504	OBS_BC_237504	-4.87888	-0.928493	-4.57748	1.51054	-0.432894	-0.264414	-1.59527	1.74011	0.188111	V2LHS_131619	NM_000985, NM_001035006, NM_001089592, NM_001093733, NM_001093734, XM_001713653, XM_001713654, XM_001717156, XM_001717161, XM_001717890, XM_001719035, XM_001719497, XR_015490, XR_015495, XR_015523, XR_015947, XR_016559, XR_016846, XR_017343, XR_018405, XR_018484, XR_019013, XR_037945, XR_038148, XR_038527, XR_038636, XR_038738, XR_039057, XR_039650, XR_039688, AK304659, BC000502, BC017831, BC0663…	NM_000985, NM_001035006, NM_001089592, NM_001093733, NM_001093734, XM_001713653, XM_001713654, XM_001717156, XM_001717161, XM_001717890, XM_001719035, XM_001719497, XR_015490, XR_015495, XR_015523, XR_015947, XR_016559, XR_016846, XR_017343, XR_018405, XR_018484, XR_019013, XR_037945, XR_038148, XR_038527, XR_038636, XR_038738, XR_039057, XR_039650, XR_039688	AK304659, BC000502, BC017831, BC066323, BC066324, BC106031, CR592159, CR599286, CR612392, CR623627, X53777	NT_004610, NT_006576, NT_007299, NT_007819, NT_010194, NT_010718, NT_010966, NT_019273, NT_022853, NT_023666, NT_025028, NT_029928, NT_030059, NT_032977, NT_033927, NT_077812, NT_079592, NT_113870, NW_001838006, NW_001838028, NW_001838218, NW_001838423, NW_001838468, NW_001838469, NW_001838480, NW_001838576, NW_001838579, NW_001838594, NW_001838890, NW_001838913, NW_001838929, NW_001838987, NW_00…	6139, 391655, 442232, 642250, 645296, 645441, 646909, 729259, 729301, 729340, 100129657, 100132742, 100133931	hCG_2004593, hCG_22804, hCG_39912, LOC100129657, LOC100132742, LOC100133931, LOC391655, LOC442232, LOC646909, LOC729259, LOC729301, LOC729340, RPL17	FLJ92089, hCG2004593, LOC642250, LOC645296, LOC645441, MGC117162, rpL23
OBS_BC_218811	OBS_BC_218811	-3.38099	-2.03646	-1.0583	3.37677	-4.70088	-1.76922	-1.59485	2.5398	0.216001	V2LHS_20255	NM_001040110, NM_005011, AK290891, AK293351, BC016925, EU159452, EU446643, L22454, U02683	NM_001040110, NM_005011	AK290891, AK293351, BC016925, EU159452, EU446643, L22454, U02683	NT_007933, NT_079596, NW_001839071, NW_923640	4899	NRF1	ALPHA-PAL
OBS_BC_245844	OBS_BC_245844	-3.38533	-2.80024	-1.2076	1.22804	-1.61236	-1.78931	-1.59447	2.15076	0.0586872	V2LHS_138670	NM_032348, AB052096, AK027269, AK095966, AK225028, AK293442, AK304615, AK315510, AY358391, BC017312	NM_032348	AB052096, AK027269, AK095966, AK225028, AK293442, AK304615, AK315510, AY358391, BC017312	NT_004350, NW_921350	54587	MXRA8	DKFZp586E2023, MGC3047
OBS_BC_261657	OBS_BC_261657	-4.04504	1.30763	-2.41499	1.25448	-4.49325	-1.17027	-1.59357	2.01394	0.182344	V2LHS_196561	NM_014245, NM_183237, AF092878, AF164679, BC005966, BC008627, CR590381, BU959624	NM_014245, NM_183237	AF092878, AF164679, BC005966, BC008627, CR590381	NW_921807	9616	RNF7	CKBBP1, ROC2, SAG
OBS_BC_232771	OBS_BC_232771	-1.76128	-2.38118	-2.08319	-0.544095	-1.13326	-1.65638	-1.59323	1.75824	0.00202632
OBS_BC_250949	OBS_BC_250949	0.119735	5.90168	-0.0511398	-4.62171	-4.38707	-6.52078	-1.59322	3.08883	0.428631	V2LHS_93863	NM_001030, XM_001725509, XM_001726007, XM_001726056, XR_037624, XR_037631, XR_037683, XR_038623, XR_038822, XR_039282, XR_039334, AK312070, BC002658, BC070219, L19739, U57847, AV763942, CD177656, CN304370	NM_001030, XM_001725509, XM_001726007, XM_001726056, XR_037624, XR_037631, XR_037683, XR_038623, XR_038822, XR_039282, XR_039334	AK312070, BC002658, BC070219, L19739, U57847	NG_005350, NG_005391, NG_005671, NT_007933, NT_009759, NT_019273, NT_022517, NT_029419, NT_033899, NT_079595, NT_113870, NW_001838042, NW_001838049, NW_001838057, NW_001838529, NW_001838533, NW_001838594, NW_001838877, NW_001839064, NW_921651, NW_922462, NW_923574, NW_925173, NW_925295, NW_925351, NW_925683, NW_926128	6232, 100129905, 100131905, 100132488, 100133329	LOC100129905, LOC100131905, LOC100132488, LOC100133329, RPS27	MPS-1, MPS1
OBS_BC_227201	OBS_BC_227201	-1.25823	-0.416301	-4.61595	-0.92335	-2.07069	-0.27311	-1.59294	3.24454	0.0604991	V2LHS_92721	NM_000384, AB208846, J02610, M10374, M12413, M14162, M15421, M36676, X04506, X04714	NM_000384	AB208846, J02610, M10374, M12413, M14162, M15421, M36676, X04506, X04714	NT_022184, NW_001838768, NW_927719	338	APOB	FLDB
OBS_BC_206569	OBS_BC_206569	-1.11568	-2.28652	-3.7388	3.24811	-4.31503	-1.34751	-1.59257	2.11645	0.206906	V2LHS_16700	NM_020416, NM_181876, AF086924, AF145027, AK093115, AK122849, BC032954	NM_020416, NM_181876	AF086924, AF145027, AK093115, AK122849, BC032954	NT_006051, NW_001838898, NW_921918	5522	PPP2R2C	B55-GAMMA, IMYPNO, IMYPNO1, MGC33570, PR52, PR55G
OBS_BC_259834	OBS_BC_259834	-1.66587	-2.07125	-1.20171	-1.12401	-0.917268	-2.57485	-1.59249	1.86467	0.00168264
OBS_BC_250618	OBS_BC_250618	0.69907	-2.01577	-1.91786	-3.05071	-4.326	1.05912	-1.59203	1.48304	0.123212	V2LHS_24102	NM_003737	NM_003737	-	NT_009237, NW_001838021, NW_925006	8642	DCHS1	CDH25, FIB1, FLJ11790, KIAA1773, PCDH16
OBS_BC_212455	OBS_BC_212455	1.57313	-5.6174	-0.255093	-2.20303	-2.19962	-0.840382	-1.5904	2.16338	0.168567	V2LHS_239187	NM_000461, NM_001128176, NM_001128177, AK096628, BC106929, BC106930, EU446664, M26747, X04707, AV747599, BX489919	NM_000461, NM_001128176, NM_001128177	AK096628, BC106929, BC106930, EU446664, M26747, X04707	NT_022517, NW_001838877, NW_921651	7068	THRB	ERBA-BETA, ERBA2, GRTH, MGC126109, MGC126110, NR1A2, PRTH, THR1, THRB1, THRB2
OBS_BC_234711	OBS_BC_234711	-2.58069	0.118075	-4.96837	-1.46723	-4.28149	3.63819	-1.59025	2.68366	0.272391	Not Available (V2LHS_287014)	NM_001001480, XM_001719515, AJ628247	NM_001001480, XM_001719515	AJ628247	NT_009237, NW_924962	439915, 100131895	KRTAP5-5, LOC100131895	KRTAP5-11, KRTAP5.5
OBS_BC_259020	OBS_BC_259020	-2.73205	0.67697	-5.12025	-4.16872	0.213803	1.59032	-1.58999	2.84173	0.221569	V2LHS_72937	NM_001077440, NM_001077441, NM_014739, XM_001129341, XM_001732811, XM_001732887, AF249273, BC016682, BC047687, BC047887, BC056894, BC063846, BC078160, BC132780, BX649160, D79986	NM_001077440, NM_001077441, NM_014739, XM_001129341, XM_001732811, XM_001732887	AF249273, BC016682, BC047687, BC047887, BC056894, BC063846, BC078160, BC132780, BX649160, D79986	NT_025741, NW_001838285, NW_923184, NW_927779	9774, 731605	BCLAF1, LOC731605	bK211L9.1, BTF, KIAA0164
OBS_BC_244960	OBS_BC_244960	-4.02098	-4.24641	-0.397871	0.0531597	-0.950608	0.0230312	-1.58995	2.31639	0.109716
OBS_BC_208654	OBS_BC_208654	-1.26737	-2.09062	-1.41277	-1.25651	-1.09606	-2.4134	-1.58946	1.39861	0.00075167
OBS_BC_231874	OBS_BC_231874	-1.28108	-2.39758	-1.16676	-1.13278	-1.48968	-2.06474	-1.58877	0.50367	0.000695334
OBS_BC_216053	OBS_BC_216053	-0.539509	0.112748	0.119781	-3.69279	-3.92156	-1.60179	-1.58719	1.28472	0.0872882	V2LHS_15013	NM_144567, AF510741, AK310946, AK311276, AL079275, BC047469	NM_144567	AF510741, AK310946, AK311276, AL079275, BC047469	NT_021877, NW_001838537, NW_926794	90806	ANGEL2	FLJ12793, KIAA0759L
OBS_BC_223728	OBS_BC_223728	-3.34525	-2.5228	0.375862	-1.16194	0.179991	-3.0435	-1.58627	1.65223	0.0625893	V2LHS_93026	NM_000436, AK125115, BC009001, CR590281, U62961	NM_000436	AK125115, BC009001, CR590281, U62961	NT_006576, NW_001838933, NW_922596	5019	OXCT1	OXCT, SCOT
OBS_BC_239232	OBS_BC_239232	-4.53678	-2.29391	-4.72587	0.542459	2.4497	-0.953075	-1.58625	2.20597	0.229334	V2LHS_152422	NM_002538, AB451306, AB451437, AK290697, AK313501, BC029886, BK001650, CR606900, DQ892423, DQ895637, U49184, U53823	NM_002538	AB451306, AB451437, AK290697, AK313501, BC029886, BK001650, CR606900, DQ892423, DQ895637, U49184, U53823	NT_006713, NT_113801, NW_001838935, NW_922618	4950	OCLN	-
OBS_BC_245927	OBS_BC_245927	-0.891575	-1.27252	-0.503925	-0.60351	-3.29845	-2.92986	-1.58331	1.7868	0.0246446	V2LHS_251676	NM_001130862, NM_006479, AF006259, AK096930, AK290428, AK291948, AK300773, AL832243, BC005973, BC006992, BC016330, CR625391	NM_001130862, NM_006479	AF006259, AK096930, AK290428, AK291948, AK300773, AL832243, BC005973, BC006992, BC016330, CR625391	NT_009759, NW_001838049, NW_925295	10635	RAD51AP1	PIR51
OBS_BC_204103	OBS_BC_204103	-0.0890731	-3.12513	-4.18178	-2.93031	0.544616	0.281898	-1.5833	1.61354	0.118239	V2LHS_101469	NM_033407, AB051558, AK022097, AK055493, AK055905, AK091479, AK125049, AK299737, BC016392, DQ118679, DQ118680, DQ341187	NM_033407	AB051558, AK022097, AK055493, AK055905, AK091479, AK125049, AK299737, BC016392, DQ118679, DQ118680, DQ341187	NT_032977, NW_001838579, NW_921351	85440	DOCK7	KIAA1771, ZIR2
OBS_BC_200302	OBS_BC_200302	-1.46802	-1.97852	-2.56542	-0.835334	-1.472	-1.1782	-1.58292	1.44768	0.00144044
OBS_BC_248116	OBS_BC_248116	-2.77552	2.15906	-2.85585	-2.30371	-2.07687	-1.64426	-1.58286	1.33765	0.0951328	V2LHS_268376	NM_001024216, NM_017556, AL133035, BM855570	NM_001024216, NM_017556	AL133035	NT_004873, NW_001838564, NW_925794	54751	FBLIM1	CAL, DKFZp434G171, FBLP-1, FBLP1, RP11-169K16.5
OBS_BC_205980	OBS_BC_205980	-0.50011	2.75287	-0.520798	-3.84336	-1.83318	-5.55118	-1.58263	2.33221	0.238744	V2LHS_193912	NM_001105662, XM_001130410, XM_001130417, XM_001130428, XM_001130437, XM_001130444, XM_001130452, XM_001130464, XM_001130476, XM_001716942, XM_001721896, XR_017907, XR_039891, XR_039892, AF544011, AF544012, AY188990, AY533200, BC100991, BC100992, BC100993	NM_001105662, XM_001130410, XM_001130417, XM_001130428, XM_001130437, XM_001130444, XM_001130452, XM_001130464, XM_001130476, XM_001716942, XM_001721896, XR_017907, XR_039891, XR_039892	AF544011, AF544012, AY188990, AY533200, BC100991, BC100992, BC100993	NT_006316, NW_001838900, NW_001840903, NW_922073	391622, 391627, 402164, 728369, 728373, 728379, 728386, 728393, 728400, 728405, 728419	DUB4, LOC402164, LOC728369, LOC728373, LOC728379, LOC728393, LOC728400, LOC728405, LOC728419, USP17, USP17L5	MGC119330, MGC119331, MGC119333, RS447
OBS_BC_234408	OBS_BC_234408	-1.06128	-5.21334	-3.84591	0.214524	0.306654	0.11065	-1.58145	2.52733	0.164049	Not Available (V2LHS_96341)	NM_014970, AK026471, AK122897, AK315586, BC028679, BC048012, DQ890952, DQ894114, U59919	NM_014970	AK026471, AK122897, AK315586, BC028679, BC048012, DQ890952, DQ894114, U59919	NW_001838533, NW_926128	22920	KIFAP3	dJ190I16.1, FLJ22818, KAP3, SMAP, Smg-GDS
OBS_BC_203794	OBS_BC_203794	-0.639058	-2.09393	1.33366	-2.40201	-2.67703	-3.00192	-1.58005	1.94895	0.0654041	V2LHS_155985	NM_001040614, NM_001040615, NM_001040616, NM_018148, AB083157, AK001445, AK292972, BC010363, CR609634, BI910880, DA674923	NM_001040614, NM_001040615, NM_001040616, NM_018148	AB083157, AK001445, AK292972, BC010363, CR609634	NT_035325, NW_001838224, NW_925940	55180	LINS1	FLJ10583, WINS1
OBS_BC_213539	OBS_BC_213539	-1.67814	-2.21867	-1.83554	-0.0310364	-2.186	-1.51792	-1.57788	1.23558	0.00491992
OBS_BC_208627	OBS_BC_208627	-0.540615	1.60316	-2.49971	1.29834	-4.09704	-5.22611	-1.577	1.98234	0.23012	V2LHS_98903	NM_001111322, NM_024072, AF478457, BC005848	NM_001111322, NM_024072	AF478457, BC005848	NT_009775, NW_001838063, NW_925395	79039	DDX54	DP97, MGC2835
OBS_BC_206739	OBS_BC_206739	-0.186462	0.471779	-3.26323	-0.697709	-0.309443	-5.47672	-1.57696	2.4594	0.154604	V2LHS_242793	NM_001037132, NM_005010, AB002341, AJ001057, BC114570, BC115736, BX538010	NM_001037132, NM_005010	AB002341, AJ001057, BC114570, BC115736, BX538010	NT_007933, NT_079596, NW_001839071, NW_923640	4897	NRCAM	KIAA0343, MGC138845, MGC138846
OBS_BC_249801	OBS_BC_249801	-2.71262	-2.97623	0.789098	-2.21314	-1.86209	-0.485262	-1.57671	1.83615	0.0447701	V2LHS_34242	NM_020407, AF193807, AK054780, AK290840, AY139092, AY139093, BC065218	NM_020407	AF193807, AK054780, AK290840, AY139092, AY139093, BC065218	-	57127	RHBG	SLC42A2
OBS_BC_216844	OBS_BC_216844	-4.3664	-2.64191	0.0674754	-2.53824	-3.00045	3.02428	-1.57587	2.05083	0.208404	V2LHS_37751	NM_001040056, NM_001109891, NM_002746, AK091009, AK307995, AY033607, AY033608, BC013992, BX537897, CR595737, CR596064, CR597147, CR600245, CR603463, CR606522, CR607536, CR620058, CR621455, CR621688, CR621977, DQ399291, DQ893440, DQ896778, M84490, X60188, Z11696, DA351318	NM_001040056, NM_001109891, NM_002746	AK091009, AK307995, AY033607, AY033608, BC013992, BX537897, CR595737, CR596064, CR597147, CR600245, CR603463, CR606522, CR607536, CR620058, CR621455, CR621688, CR621977, DQ399291, DQ893440, DQ896778, M84490, X60188, Z11696	NT_010393, NW_001838235, NW_926539	5595	MAPK3	ERK1, HS44KDAP, HUMKER1A, MGC20180, P44ERK1, P44MAPK, PRKM3
OBS_BC_221370	OBS_BC_221370	-1.04647	-1.38387	-0.941087	-1.51275	-1.49341	-3.07041	-1.57467	1.87582	0.00407239
OBS_BC_214482	OBS_BC_214482	-0.710624	-5.31678	-4.66249	4.63073	-3.88148	0.49681	-1.57397	2.61757	0.357475	V2LHS_75186	NM_015308, AB023231, AK054636, AK123898, AL137480, BC006557, BC037404, EU832174, EU832267	NM_015308	AB023231, AK054636, AK123898, AL137480, BC006557, BC037404, EU832174, EU832267	NT_009237, NW_001838022, NW_925006	23360	FNBP4	DKFZp686M14102, DKFZp779I1064, FBP30, FLJ41904, KIAA1014
OBS_BC_219582	OBS_BC_219582	-1.50519	-1.13661	1.63214	-0.352771	-3.86073	-4.21905	-1.5737	2.96336	0.14008	V2LHS_224605	NM_002084, AK310242, BC013218, BC013601, BC025956, BC035841, BC050378, BC066949, CR590253, CR590594, CR591081, CR591367, CR591549, CR591707, CR591749, CR592896, CR593150, CR594135, CR594536, CR596498, CR596721, CR597297, CR597434, CR597736, CR598094, CR598624, CR598855, CR599318, CR599488, CR599527, CR599819, CR600420, CR601235, CR601731, CR601895, CR602168, CR603874, CR605862, CR606740, CR607596…	NM_002084	AK310242, BC013218, BC013601, BC025956, BC035841, BC050378, BC066949, CR590253, CR590594, CR591081, CR591367, CR591549, CR591707, CR591749, CR592896, CR593150, CR594135, CR594536, CR596498, CR596721, CR597297, CR597434, CR597736, CR598094, CR598624, CR598855, CR599318, CR599488, CR599527, CR599819, CR600420, CR601235, CR601731, CR601895, CR602168, CR603874, CR605862, CR606740, CR607596, CR608662,…	NT_029289, NW_001838953, NW_922784	2878	GPX3	GPx-P, GSHPx-3, GSHPx-P
OBS_BC_251280	OBS_BC_251280	-0.362329	-1.00281	-4.77383	1.99184	-1.3753	-3.91874	-1.57353	2.22543	0.178106	V2LHS_176278	NM_001137604, NM_019014, AK022533, AK022890, AK025574, AK128044, AK172817, BC004882, BC073857, BC096748, BC110833, BC150139, BX647360, BX647683	NM_001137604, NM_019014	AK022533, AK022890, AK025574, AK128044, AK172817, BC004882, BC073857, BC096748, BC110833, BC150139, BX647360, BX647683	NT_022135, NW_001838841, NW_921474	84172	POLR1B	FLJ10816, FLJ21921, MGC131780, RPA135, RPA2, Rpo1-2
OBS_BC_231020	OBS_BC_231020	-2.24549	-0.91198	-0.157816	1.57517	-3.53153	-4.15812	-1.57163	2.20758	0.134759	V2LHS_51503	NM_020169, AF087851, AF282594, BC005346, BC008438, CR605027, CR622283	NM_020169	AF087851, AF282594, BC005346, BC008438, CR605027, CR622283	NG_008441, NW_921807	56925	LXN	ECI, TCI
OBS_BC_235898	OBS_BC_235898	-1.97052	-4.91933	4.13382	-3.18422	1.61294	-5.09246	-1.56996	2.89793	0.348201	Not Available (V2LHS_216177)	NM_020962, AB046848, AK124045, BC040648	NM_020962	AB046848, AK124045, BC040648	NT_010194, NW_001838218, NW_001839109, NW_925884	57722	NOPE	DDM36, FLJ42051, KIAA1628
OBS_BC_213551	OBS_BC_213551	-2.10928	-1.60764	-3.93739	-0.999751	-2.28539	1.52412	-1.56922	2.78574	0.086579	V2LHS_132662	NM_001142281, NM_001655, BC064936, BC080638, BX640860, CR619909	NM_001142281, NM_001655	BC064936, BC080638, BX640860, CR619909	NT_033899, NW_001838042, NW_925173	372	ARCN1	COPD
OBS_BC_239887	OBS_BC_239887	-3.90143	-6.21383	5.64235	-4.5204	-5.03755	4.6222	-1.56811	3.74649	0.49764	V2LHS_235490	NM_001135765, NM_001681, NM_170665, AK293877, BC035588, M23114, M23115	NM_001135765, NM_001681, NM_170665	AK293877, BC035588, M23114, M23115	NG_007097, NT_009775, NW_001838062, NW_925395	488	ATP2A2	ATP2B, DAR, DD, DKFZp686P0211, FLJ20293, FLJ38063, MGC45367, SERCA2
OBS_BC_245016	OBS_BC_245016	0.0332679	-1.67045	-2.91332	-3.86147	-1.92661	0.930293	-1.56805	3.74294	0.0846546	V2LHS_190540	NM_022341, NM_032382, AF322879, AK025968, AK056344, AK225391, AK302605, BC017492, BC019912, BC063831, CR624787	NM_022341, NM_032382	AF322879, AK025968, AK056344, AK225391, AK302605, BC017492, BC019912, BC063831, CR624787	NG_009013, NT_010498, NW_001838290, NW_926462	64146, 84342	COG8, PDF	DOR1, FLJ22315
OBS_BC_224502	OBS_BC_224502	-0.281502	-2.00931	-2.9825	-1.7894	0.435438	-2.77949	-1.56779	1.51944	0.0378309	V2LHS_286601	NM_144659, AF115967	NM_144659	AF115967	AC_000064, AC_000153, NC_000021, NT_011512, NW_001838706, NW_927384	140290	TCP10L	PRED77, TCP10A-2
OBS_BC_238746	OBS_BC_238746	-0.544462	-6.37168	-0.733081	-1.01636	-0.50546	-0.227392	-1.56641	1.84469	0.166175	V2LHS_97517	NM_016091, AF077207, AF083243, AF109359, AK027429, AK056129, AK093540, AK098457, AK098713, AK129648, AK222496, AK222529, AK298776, AK301323, AK302346, AK315533, BC001101, BC007510, BC011448, BC029265, CR456436, CR590077, CR591951, CR593242, CR593536, CR593580, CR594883, CR594887, CR594953, CR595132, CR595777, CR595838, CR596123, CR596392, CR596649, CR597571, CR597768, CR598540, CR602486, CR602615…	NM_016091	AF077207, AF083243, AF109359, AK027429, AK056129, AK093540, AK098457, AK098713, AK129648, AK222496, AK222529, AK298776, AK301323, AK302346, AK315533, BC001101, BC007510, BC011448, BC029265, CR456436, CR590077, CR591951, CR593242, CR593536, CR593580, CR594883, CR594887, CR594953, CR595132, CR595777, CR595838, CR596123, CR596392, CR596649, CR597571, CR597768, CR598540, CR602486, CR602615, CR603239,…	NG_002498, NT_026437, NW_001838113, NW_925561	51386	EIF3EIP	EIF3S11, EIF3S6IP, HSPC021, HSPC025, MSTP005
OBS_BC_209177	OBS_BC_209177	-1.68842	-1.9662	-4.99784	3.67838	-0.0119133	-4.41116	-1.56619	2.66316	0.279104	V2LHS_150947	NM_001014444, NM_001888, AK290852, BC008398, BC018061, BX648477, L02950, U85772	NM_001014444, NM_001888	AK290852, BC008398, BC018061, BX648477, L02950, U85772	NT_010393, NW_001838381, NW_926184	1428	CRYM	DFNA40, THBP
OBS_BC_212021	OBS_BC_212021	-1.13446	-1.66467	-1.38821	-1.50841	-1.79698	-1.90156	-1.56572	2.13974	3.83437e-05
OBS_BC_230996	OBS_BC_230996	-4.66671	0.801742	-2.63483	-2.95912	-3.42607	3.49125	-1.56562	2.08319	0.267848	V2LHS_199171	NM_014321, AF139658, AK021946, AK024019, BC039032, BC050725, BC063565, CR604421, CR619046	NM_014321	AF139658, AK021946, AK024019, BC039032, BC050725, BC063565, CR604421, CR619046	NT_006576, NT_010498, NW_001838287, NW_001838932, NW_922596, NW_926462	23594	ORC6L	ORC6
OBS_BC_205967	OBS_BC_205967	1.95639	-0.24558	-5.12031	-0.128219	-4.67216	-1.18319	-1.56551	2.79586	0.226298	V2LHS_114004	NM_002039, NM_207123, AK022142, AK289767, AK314635, BC064848, U43885	NM_002039, NM_207123	AK022142, AK289767, AK314635, BC064848, U43885	-	2549	GAB1	-
OBS_BC_234579	OBS_BC_234579	0.102996	-3.50461	-1.88907	1.76402	-1.93017	-3.936	-1.56547	2.37664	0.137075	Not Available (V2LHS_171409)	NM_003276, AK315221	NM_003276	AK315221	NT_019546, NW_001838061, NW_925395	7112	TMPO	CMD1T, LAP2, LEMD4, MGC61508, PRO0868, TP
OBS_BC_250190	OBS_BC_250190	-0.399682	0.638073	-6.17331	-0.593807	0.628755	-3.48827	-1.56471	2.34306	0.217385	V2LHS_171134	NM_002867, AF498932, AK291653, M28214	NM_002867	AF498932, AK291653, M28214	NT_032977, NW_001838579, NW_921351	5865	RAB3B	-
OBS_BC_223992	OBS_BC_223992	-0.659897	-4.00802	-3.26906	-2.20788	-1.89854	2.65913	-1.56404	2.43015	0.166752	V2LHS_132069	NM_001042490, NM_001098728, NM_001098729, NM_001515, AF078847, AK292361, AK315282, BC064557, BC065021, BC105980, BC140303, BC141603, BC157894, CR614250, Z30094	NM_001042490, NM_001098728, NM_001098729, NM_001515	AF078847, AK292361, AK315282, BC064557, BC065021, BC105980, BC140303, BC141603, BC157894, CR614250, Z30094	-	2966, 653238, 728340, 730394	GTF2H2, GTF2H2B, LOC728340, LOC730394	BTF2, BTF2P44, DKFZp686M0199, DKFZp686M0199, DKFZp686P18101, FLJ77682, MGC102806, MGC102806, MGC75049, MGC75050, T-BTF2P44, TFIIH
OBS_BC_236318	OBS_BC_236318	-1.79739	-1.92632	-2.73391	-0.173337	-1.54748	-1.20484	-1.56388	1.69697	0.00637892
OBS_BC_257935	OBS_BC_257935	-0.0767756	-4.5633	-1.04108	1.18832	-3.39658	-1.49041	-1.5633	1.53853	0.130347
OBS_BC_228920	OBS_BC_228920	-0.848963	-6.20034	-0.700081	-1.10868	2.55992	-3.07689	-1.56251	2.4248	0.245105	V2LHS_158555	NM_001024666, NM_031892, AF230904, AF329267, AF329268, AF542051, AK313308, AY423734, AY542305, BC015806, BC050663, DQ892387, DQ895600	NM_001024666, NM_031892	AF230904, AF329267, AF329268, AF542051, AK313308, AY423734, AY542305, BC015806, BC050663, DQ892387, DQ895600	NT_011757, NW_001842360, NW_927700	30011	SH3KBP1	CIN85, GIG10, MIG18
OBS_BC_230631	OBS_BC_230631	-3.30334	-0.0739126	-1.016	-3.95762	-0.668565	-0.354122	-1.56226	2.25221	0.0676013	V2LHS_111499	NM_000574, NM_001114752, AB240566, AB240567, AB240568, AB240569, AB240570, AF052110, AK298549, AK300621, AK312448, AY055757, AY055758, AY055759, AY055760, BC001288, BT007159, CR596368, CR596647, CR600235, CR603699, CR611789, CR613044, CR623902, CR624858, DQ890776, DQ893935, M15799, M30142, M31516, U88576	NM_000574, NM_001114752	AB240566, AB240567, AB240568, AB240569, AB240570, AF052110, AK298549, AK300621, AK312448, AY055757, AY055758, AY055759, AY055760, BC001288, BT007159, CR596368, CR596647, CR600235, CR603699, CR611789, CR613044, CR623902, CR624858, DQ890776, DQ893935, M15799, M30142, M31516, U88576	NG_007465, NT_021877, NW_001838537, NW_926794	1604	CD55	CR, CROM, DAF, TC
OBS_BC_242514	OBS_BC_242514	-4.46726	-0.185123	0.964294	-0.0376186	-2.945	-2.69993	-1.56177	1.8038	0.129489	V2LHS_181858	NM_206933	NM_206933	-	NT_021877, NW_001838537, NW_926794	7399	USH2A	dJ1111A8.1, RP39, US2, USH2
OBS_BC_253225	OBS_BC_253225	-5.62628	0.644427	-5.00429	0.364859	0.203802	0.0528288	-1.56077	2.42945	0.247579	V2LHS_48957	NM_004507, AF076844, AF110393, AK290459, AK294117, BC007013, BT019481, BT019482, CR536552, CR619988, Y16893, BG286955	NM_004507	AF076844, AF110393, AK290459, AK294117, BC007013, BT019481, BT019482, CR536552, CR619988, Y16893	-	3364	HUS1	-
OBS_BC_251971	OBS_BC_251971	-1.88666	-2.19409	-2.02927	-0.646371	-1.05774	-1.54241	-1.55943	2.01112	0.00144294
OBS_BC_253736	OBS_BC_253736	-5.01089	4.11868	-0.474157	-4.05877	-4.39466	0.465147	-1.55911	2.44078	0.333599	V2LHS_64098	NM_001003684, NM_013387, AB028598, AF112217, AF161468, AF161500, AF161536, AK225973, BC005402, BC015971, BI754905, BU935406, CB999839, CD674029	NM_001003684, NM_013387	AB028598, AF112217, AF161468, AF161500, AF161536, AK225973, BC005402, BC015971	AC_000065, AC_000154, NC_000022, NT_011520, NW_001838745, NW_927628	29796	UCRC	HSPC051, HSPC119, HSPC151
OBS_BC_231625	OBS_BC_231625	-1.89338	-1.35066	-1.69813	-1.36397	-1.79595	-1.24168	-1.55729	2.41369	3.30471e-05
OBS_BC_242558	OBS_BC_242558	-4.2176	-3.4357	1.72812	2.7968	-3.49287	-2.72194	-1.5572	2.04117	0.261626	V2LHS_160168	NM_033226, AF395908, AF395909, AF411577, AF411578, AK122635, AY040220, BC036378, BC146310, BC148749	NM_033226	AF395908, AF395909, AF411577, AF411578, AK122635, AY040220, BC036378, BC146310, BC148749	NT_010498, NW_001838288, NW_926462	94160	ABCC12	MGC27071, MRP9
OBS_BC_237413	OBS_BC_237413	-1.25567	-4.60337	-3.78332	3.13526	-3.54386	0.709124	-1.55697	2.87447	0.261536	V2LHS_134621	NM_001112808, NM_015978, AK307984, AY303691, BC032865, BC113539, BC117262, BX640903	NM_001112808, NM_015978	AK307984, AY303691, BC032865, BC113539, BC117262, BX640903	NT_032977, NW_001838579, NW_921351	51086	TNNI3K	CARK, MGC142099, MGC33828
OBS_BC_237487	OBS_BC_237487	-2.74881	-3.32954	-0.182024	-2.85637	0.659834	-0.883928	-1.55681	2.31471	0.0680527	V2LHS_214272	NM_003959, AB013384, AB014555, AK090537, AK298387, BC067085	NM_003959	AB013384, AB014555, AK090537, AK298387, BC067085	NT_009755, NW_001838064, NW_925395	9026	HIP1R	FLJ14000, FLJ27022, HIP12, HIP3, ILWEQ, KIAA0655, MGC47513
OBS_BC_259773	OBS_BC_259773	4.68109	-0.373025	-4.64925	-3.51416	-4.34244	-1.14253	-1.55672	2.61373	0.327025	V2LHS_236356	NM_001551, AK054596, AK315660, BT006736, CR456782, CR591988, CR593604, CR596975, CR597289, CR597909, CR603491, CR606253, CR606503, CR613988, DQ892322, DQ895524, Y08915	NM_001551	AK054596, AK315660, BT006736, CR456782, CR591988, CR593604, CR596975, CR597289, CR597909, CR603491, CR606253, CR606503, CR613988, DQ892322, DQ895524, Y08915	NT_011669, NT_026437, NW_001838110, NW_001838915, NW_001842373, NW_922162, NW_925539, NW_927711	3476	IGBP1	ALPHA-4, IBP1
OBS_BC_200217	OBS_BC_200217	-0.402799	-2.46527	-1.82065	-2.1075	-2.73746	0.198525	-1.55586	2.49806	0.0234716
OBS_BC_230861	OBS_BC_230861	-2.87727	-1.04129	-2.82191	-1.16337	-0.72509	-0.700542	-1.55491	1.0529	0.0134519
OBS_BC_207356	OBS_BC_207356	-2.57839	-1.26032	-1.85399	-0.826829	-2.11241	-0.695308	-1.55454	0.852437	0.00381762
OBS_BC_227984	OBS_BC_227984	-1.64274	-1.88612	-0.627279	-1.29042	-3.8625	-0.0163031	-1.55423	1.02442	0.0346088	V2LHS_44148	NM_020936, AK074219, AK131442, AK301043, AK307384, AL833756, BC030020, CR591246	NM_020936	AK074219, AK131442, AK301043, AK307384, AL833756, BC030020, CR591246	NT_009755, NW_001838064, NW_925395	57696	DDX55	FLJ16577, KIAA1595, MGC33209
OBS_BC_231755	OBS_BC_231755	-5.91847	-1.35194	0.0407676	1.6566	-1.94325	-1.80779	-1.55401	1.92818	0.193655	V2LHS_91916	NM_133329, NM_172344, AB070604, AF348982, AF454547, AF454548, BC071558	NM_133329, NM_172344	AB070604, AF348982, AF454547, AF454548, BC071558	NT_022184, NW_927719	170850	KCNG3	KV10.1, KV6.3
OBS_BC_224265	OBS_BC_224265	3.23457	4.50185	-5.20515	-2.56035	-4.37274	-4.92019	-1.55367	3.37612	0.418466	V2LHS_47482	NM_004580, NM_183234, NM_183235, NM_183236, U38654	NM_004580, NM_183234, NM_183235, NM_183236	U38654	NG_009103, NT_010194, NW_001838218, NW_925884	5873	RAB27A	GS2, HsT18676, MGC117246, RAB27, RAM
OBS_BC_235858	OBS_BC_235858	-1.38793	-1.5076	-4.02143	1.1356	-0.21684	-3.32221	-1.5534	3.18363	0.103151	Not Available (V2LHS_267391)	NM_000529, AK289381, AK315319, BC069074, BC094710, BC104169, BC104170	NM_000529	AK289381, AK315319, BC069074, BC094710, BC104169, BC104170	NT_010859, NW_001838464, NW_926940	4158	MC2R	ACTHR, MGC125798
OBS_BC_250112	OBS_BC_250112	-1.62687	-1.27547	-1.89554	-2.34574	-1.16937	-1.00721	-1.55337	1.33279	0.000649997
OBS_BC_250546	OBS_BC_250546	-5.19877	-0.517065	-1.45696	-1.66158	-1.79274	1.30802	-1.55318	1.47408	0.133748	V2LHS_95995	NM_014908, AB029017, AK300180, AY358759, BC035556, CR612533, CR621676, CR625855	NM_014908	AB029017, AK300180, AY358759, BC035556, CR612533, CR621676, CR625855	NT_008470, NW_001839239, NW_924573	22845	DOLK	DK, DK1, KIAA1094, SEC59, TMEM15
OBS_BC_258417	OBS_BC_258417	-1.12288	-4.53446	0.136045	-2.38993	-3.12847	1.72062	-1.55318	2.09881	0.154987	V2LHS_133264	NM_002165, NM_181353, BC000613, BC012420, CR591965, CR592689, CR599901, CR600217, CR610338, CR615862, CR621997, CR626444, S78825, X77956	NM_002165, NM_181353	BC000613, BC012420, CR591965, CR592689, CR599901, CR600217, CR610338, CR615862, CR621997, CR626444, S78825, X77956	NT_028392, NW_001838664, NW_927339	3397	ID1	bHLHb24, ID
OBS_BC_252755	OBS_BC_252755	-2.23894	-2.51933	-0.0567237	2.97909	-3.71643	-3.76335	-1.55262	2.32721	0.203113
OBS_BC_210522	OBS_BC_210522	-1.02261	-1.4076	-3.32516	0.642613	1.91972	-6.12122	-1.55238	2.61014	0.242553	V2LHS_31614	NM_001131010, NM_002971, AB209761, AK127242, BC001744, DQ891870, DQ895058, M97287	NM_001131010, NM_002971	AB209761, AK127242, BC001744, DQ891870, DQ895058, M97287	NT_022517, NW_001838877, NW_921651	6304	SATB1	-
OBS_BC_224847	OBS_BC_224847	-4.85711	0.18768	-0.975838	-3.65749	0.136745	-0.146583	-1.5521	2.42589	0.140145	V2LHS_34502	NM_021044, AK313360	NM_021044	AK313360	-	50846	DHH	HHG-3, MGC35145
OBS_BC_226583	OBS_BC_226583	-1.88257	-0.944718	-5.74665	-2.45998	1.38281	0.34532	-1.55096	2.229	0.188249	V2LHS_90834	NM_006648, AB044546, AB051547, AJ242724, AK310390	NM_006648	AB044546, AB051547, AJ242724, AK310390	-	65268	WNK2	KIAA1760, NY-CO-43, P/OKcl.13, PRKWNK2, SDCCAG43
OBS_BC_211427	OBS_BC_211427	-1.57845	-1.4836	-0.154103	-2.27399	-1.38045	-2.42918	-1.54996	1.34566	0.0053956
OBS_BC_206640	OBS_BC_206640	-4.83657	-5.4713	1.30083	3.2271	0.0851989	-3.60381	-1.54976	2.47345	0.337271	V2LHS_17531	NM_004458, NM_022977, AB061713, AB061714, AF030555, AK292070, AK294915, AK307566, BC034959, DQ890835, DQ893990, Y12777, DR004263	NM_004458, NM_022977	AB061713, AB061714, AF030555, AK292070, AK294915, AK307566, BC034959, DQ890835, DQ893990, Y12777	NG_008053, NT_011651, NW_001842392, NW_927717	2182	ACSL4	ACS4, FACL4, LACS4, MRX63, MRX68
OBS_BC_241860	OBS_BC_241860	-0.301869	-0.758219	0.0137215	-1.2407	-2.49584	-4.50755	-1.54841	2.66945	0.0754533	V2LHS_196665	NM_006516, CR599895, K03195, BQ948542	NM_006516	CR599895, K03195	NG_008232, NT_032977, NW_001838578, NW_921351	6513	SLC2A1	DYT17, DYT18, GLUT, GLUT1, MGC141895, MGC141896, PED
OBS_BC_250374	OBS_BC_250374	-1.45111	-1.86762	-1.44627	-1.60982	-1.57891	-1.33194	-1.54762	1.14973	5.28869e-06
OBS_BC_233010	OBS_BC_233010	-1.41914	-0.426897	-1.6749	-1.65349	-2.12315	-1.98799	-1.54759	0.426236	0.0015099
OBS_BC_230600	OBS_BC_230600	-0.674828	-1.38855	-2.84502	-1.41193	-0.422546	-2.53852	-1.5469	0.772334	0.0114887
OBS_BC_211120	OBS_BC_211120	-1.2482	-2.37041	-0.92632	-1.39244	-1.86767	-1.4763	-1.54689	0.739818	0.000676045
OBS_BC_221133	OBS_BC_221133	-5.51813	-0.845514	-0.629634	-0.664583	-0.695446	-0.927626	-1.54682	1.35765	0.109489	V2LHS_44738	NM_080430, AY043487, BC013421, BC030236, BC042299, BC053846, BC068004	NM_080430	AY043487, BC013421, BC030236, BC042299, BC053846, BC068004	AC_000065, AC_000154, NC_000022, NT_011520, NW_001838745, NW_927628	140606	SELM	MGC40146, SEPM
OBS_BC_216931	OBS_BC_216931	-4.82805	-1.83338	0.826664	0.11154	-3.53905	-0.0176916	-1.54666	2.01202	0.154528	V2LHS_150636	NM_001831, NM_203339, AK093399, AK301324, AK313870, AY513288, BC010514, BC013221, BC019588, BC029972, BX648414, CR589989, CR591047, CR591650, CR591665, CR591897, CR592219, CR592779, CR592811, CR593262, CR593810, CR594019, CR594036, CR594231, CR594276, CR594739, CR595225, CR595338, CR596994, CR597230, CR597462, CR597976, CR598074, CR598219, CR599454, CR599502, CR599643, CR599675, CR600109, CR60014…	NM_001831, NM_203339	AK093399, AK301324, AK313870, AY513288, BC010514, BC013221, BC019588, BC029972, BX648414, CR589989, CR591047, CR591650, CR591665, CR591897, CR592219, CR592779, CR592811, CR593262, CR593810, CR594019, CR594036, CR594231, CR594276, CR594739, CR595225, CR595338, CR596994, CR597230, CR597462, CR597976, CR598074, CR598219, CR599454, CR599502, CR599643, CR599675, CR600109, CR600144, CR601653, CR602228,…	NT_023666, NW_001839127, NW_923907	1191	CLU	AAG4, APOJ, CLI, KUB1, MGC24903, SGP-2, SGP2, SP-40, TRPM-2, TRPM2
OBS_BC_225591	OBS_BC_225591	-2.04865	-1.01962	-3.81882	-1.2912	4.33519	-5.43663	-1.54662	2.71402	0.306981	V2LHS_256664	NM_007269, AF032922, AK223170, AK290134, AK291322, AK312910, BC038099, BC047764, CR606910, CR610191, D63506	NM_007269	AF032922, AK223170, AK290134, AK291322, AK312910, BC038099, BC047764, CR606910, CR610191, D63506	NT_019273, NW_001838594, NW_922462	6814	STXBP3	MUNC18-3, MUNC18C, PSP, UNC-18C
OBS_BC_259536	OBS_BC_259536	0.0671806	-1.70276	0.463401	-3.65946	0.333233	-4.77552	-1.54565	2.70653	0.151812	V2LHS_93086	NM_000446, AK314027, BC074719, D84371, M63012, M63013, M63014, S64615, U53784, Z70723	NM_000446	AK314027, BC074719, D84371, M63012, M63013, M63014, S64615, U53784, Z70723	NG_008779, NT_007933, NT_079595, NW_001839064, NW_923574	5444	PON1	ESA, PON
OBS_BC_235334	OBS_BC_235334	-0.0777216	-2.65139	-0.388512	-2.39282	-3.84673	0.0839996	-1.54553	1.87028	0.0685792	V2LHS_219390	NM_002813, BC002383, BC004184, BC004213	NM_002813	BC002383, BC004184, BC004213	NT_009775, NW_001838063, NW_925395	5715	PSMD9	MGC8644, p27, Rpn4
OBS_BC_219485	OBS_BC_219485	-1.0011	1.48159	-3.34933	-2.52742	-0.687191	-3.18939	-1.54547	1.66519	0.0961276	V2LHS_240239	NM_004333, AK314346, AM989472, AM989474, AM989475, BC101757, BC112079, M95712	NM_004333	AK314346, AM989472, AM989474, AM989475, BC101757, BC112079, M95712	NG_007873, NT_007914, NT_079596, NW_001839073, NW_923640	673, 57670	BRAF, KIAA1549	B-RAF1, BRAF1, FLJ11731, FLJ38703, FLJ40644, FLJ95109, MGC126806, MGC138284, RAFB1
OBS_BC_248245	OBS_BC_248245	-1.13015	-3.52705	-0.910125	-0.0779839	-0.660337	-2.96346	-1.54485	1.55409	0.0401929	V2LHS_113079	NM_001289, AK292785, AM393055, BC005367, BC022305, DQ892014, DQ895204	NM_001289	AK292785, AM393055, BC005367, BC022305, DQ892014, DQ895204	NG_005114, NT_011726, NW_001842420, NW_927732	1193	CLIC2	CLIC2b, XAP121
OBS_BC_205329	OBS_BC_205329	-1.84489	-0.715878	1.65104	-1.57172	-2.44878	-4.33343	-1.54394	1.62468	0.114259	V2LHS_238845	NM_001098504, NM_001098505, NM_006386, NM_030881, AB209595, AL080113, BC029553, BC045747, CR591397, CR594526, CR608668, CR620697, CR625919	NM_001098504, NM_001098505, NM_006386, NM_030881	AB209595, AL080113, BC029553, BC045747, CR591397, CR594526, CR608668, CR620697, CR625919	AC_000065, AC_000154, NC_000022, NT_011520, NW_001838745, NW_927628	10521	DDX17	DKFZp761H2016, P72, RH70
OBS_BC_247257	OBS_BC_247257	0.90587	-1.81568	-5.40733	-2.50313	-1.98577	1.54248	-1.54393	2.15802	0.193078	V2LHS_50737	NM_001015887, NM_152538, AB071618, AB079879, AK097667, AK122611, AK292387, AK296503, AY358141, BC034411, EU832315, EU832400, BI828564	NM_001015887, NM_152538	AB071618, AB079879, AK097667, AK122611, AK292387, AK296503, AY358141, BC034411, EU832315, EU832400	NW_001838881, NW_921807	152404	IGSF11	BT-IgSF, CXADRL1, Igsf13, MGC35227, VSIG3
OBS_BC_218570	OBS_BC_218570	0.874035	-0.448915	-2.33983	-4.01083	-3.59353	0.263317	-1.54262	2.19243	0.126165	V2LHS_12391	NM_005837, BC001430, CR601550, CR608046, CR608631, U94316, AJ572668	NM_005837	BC001430, CR601550, CR608046, CR608631, U94316	NT_007933, NT_079595, NW_001839065, NW_923574	10248	POP7	0610037N12Rik, RPP2, RPP20
OBS_BC_222532	OBS_BC_222532	-1.21373	-0.887364	-2.83073	-1.01057	-1.1296	-2.17711	-1.54152	1.48583	0.00474725
OBS_BC_217714	OBS_BC_217714	-6.72217	-0.255105	0.391445	3.23151	-0.514131	-5.37995	-1.5414	2.59114	0.361745	V2LHS_150129	NM_001732, BC096312, BC096313, BC096314, BC096315, U39576	NM_001732	BC096312, BC096313, BC096314, BC096315, U39576	NT_007592, NT_009755, NW_001838974, NW_922984, NW_925395	696	BTN1A1	BT, BTN
OBS_BC_257570	OBS_BC_257570	-2.36473	-2.15671	0.124212	-1.38594	-2.17288	-1.29061	-1.54111	2.61321	0.00970245	V2LHS_198410	NM_014421, AF177395, AY358414	NM_014421	AF177395, AY358414	NW_001838915, NW_922162	27123	DKK2	DKK-2
OBS_BC_209241	OBS_BC_209241	-2.61284	-2.43015	0.238591	0.733501	-1.65805	-3.51718	-1.54102	1.29739	0.0752162	V2LHS_194097	NM_033061, XM_001715848, XM_001716829, XM_001718442, AJ406939, AJ406941, AK129752	NM_033061, XM_001715848, XM_001716829, XM_001718442	AJ406939, AJ406941, AK129752	NT_010755, NT_113931, NW_001838435, NW_926828	85286, 85287, 100132386	KRTAP4-7, KRTAP4-9, LOC100132386	KAP4.7, KAP4.9, KRTAP4.7
OBS_BC_219837	OBS_BC_219837	-1.86186	-1.55138	-1.16531	-0.575712	-2.31248	-1.77813	-1.54081	1.20703	0.00154451
OBS_BC_209271	OBS_BC_209271	-1.59234	-1.24033	-2.16612	-1.25379	1.30077	-4.29163	-1.54057	1.28046	0.0902171	V2LHS_216190	NR_024267, NR_024268, NR_024269, AJ427539, AJ427540, AL137296, BC137389, BC137390	NR_024267, NR_024268, NR_024269	AJ427539, AJ427540, AL137296, BC137389, BC137390	NT_011387, NW_001838652, NW_927317	149830	PRNT	-
OBS_BC_229238	OBS_BC_229238	-0.420017	-1.71103	-0.306839	-2.20867	-0.830104	-3.76538	-1.54034	1.50501	0.0354448	V2LHS_151100	NM_001918, AK303941, AK313191, BC016675, BC030002, BT007372, J03208, M19301, M27093, X66785, DA274670	NM_001918	AK303941, AK313191, BC016675, BC030002, BT007372, J03208, M19301, M27093, X66785	NT_032977, NW_001838589, NW_921795	1629	DBT	BCATE2, E2, E2B, MGC9061
OBS_BC_219809	OBS_BC_219809	4.21003	-4.76817	-4.42589	-0.999301	-1.42596	-1.82889	-1.5397	2.35312	0.29575	V2LHS_284623	NM_001001676, BC146405, BC148847	NM_001001676	BC146405, BC148847	NT_019501, NW_001839244, NW_924573	392399	LCN9	9230102I19Rik
OBS_BC_216590	OBS_BC_216590	1.95383	-5.88199	-1.13603	-1.21337	-2.63349	-0.322671	-1.53895	2.79949	0.207959	V2LHS_42251	NM_138278, AF193056, AK092595, AY033000, AY078983, AY078984, BC027868, BC074779, BC074780	NM_138278	AF193056, AK092595, AY033000, AY078983, AY078984, BC027868, BC074779, BC074780	NT_007995, NW_001838529, NW_001839129, NW_923907	149428	BNIPL	BNIP-S, BNIPL-1, BNIPL-2, BNIPL1, BNIPL2, PP753
OBS_BC_211071	OBS_BC_211071	-2.49465	-5.1535	-4.07118	0.968434	0.0602951	1.45759	-1.53884	2.56234	0.230921	V2LHS_157123	NM_024663, AB075854, AK021645, AK124479, AK126390, AK223094, AK297667, AK307771, BC020507	NM_024663	AB075854, AK021645, AK124479, AK126390, AK223094, AK297667, AK307771, BC020507	NT_011362, NW_001838667, NW_927339	79716	NPEPL1	bA261P9.2, FLJ11583, FLJ42065
OBS_BC_257475	OBS_BC_257475	-0.134789	1.6219	-2.60409	-1.31039	-3.27966	-3.52587	-1.53882	2.303	0.119077	V2LHS_95492	NM_014810, AF287356, AF387614, AK095601, DB072323	NM_014810	AF287356, AF387614, AK095601	NW_001838533, NW_926128	9857	CEP350	CAP350, FLJ38282, FLJ44058, GM133, KIAA0480
OBS_BC_253916	OBS_BC_253916	-0.979797	-4.41939	-1.76867	-1.1773	0.0243425	-0.910832	-1.53861	1.69917	0.0564623	V2LHS_133877	NM_001105206, NM_001105207, NM_002290, AB210027, BC066552, BX648467, S78569, X76939, X91171	NM_001105206, NM_001105207, NM_002290	AB210027, BC066552, BX648467, S78569, X76939, X91171	NG_008209, NT_025741, NW_923184	3910	LAMA4	DKFZp686D23145, LAMA3, LAMA4*-1
OBS_BC_202297	OBS_BC_202297	-0.753426	0.0262718	-2.77835	-2.90627	-3.64548	0.838205	-1.53651	1.60092	0.0934758	V2LHS_114902	NM_015885, AB020631, AF046935, AK025103, BC065384, BC146778	NM_015885	AB020631, AF046935, AK025103, BC065384, BC146778	NT_033927, NW_001838028, NW_925106	51585	PCF11	KIAA0824
OBS_BC_203521	OBS_BC_203521	-2.1961	-2.36454	-0.87201	-1.52062	-0.445088	-1.8204	-1.53646	1.32786	0.00410921
OBS_BC_260041	OBS_BC_260041	-0.98121	-2.10292	-2.16716	-1.17907	-1.79013	-0.996719	-1.5362	0.628465	0.00101502
OBS_BC_231678	OBS_BC_231678	-1.40343	3.41071	-4.21023	-3.68364	-1.70325	-1.62527	-1.53585	1.85369	0.221399	V2LHS_15991	NM_152383, AK094293, AK295363, AL834174, BC026166, BC036113, EU176261, EU176572	NM_152383	AK094293, AK295363, AL834174, BC026166, BC036113, EU176261, EU176572	NT_005403, NW_001838867, NW_921618	129563	DIS3L2	FAM6A, FLJ36974, MGC42174
OBS_BC_233129	OBS_BC_233129	-0.901503	-3.1001	-1.38387	-3.3981	-0.34374	-0.084301	-1.53527	2.04841	0.0439871	V2LHS_118583	NM_172366, AF453435, CR590799	NM_172366	AF453435, CR590799	NT_023666, NW_001839127, NW_923907	157574	FBXO16	FBX16, MGC125923, MGC125924, MGC125925
OBS_BC_258575	OBS_BC_258575	-3.00224	-0.650745	-2.13671	-1.23857	-1.82717	-0.355557	-1.53517	1.15717	0.0124526	V2LHS_200007	NM_005925, AY695931, X81333	NM_005925	AY695931, X81333	NT_010966, NW_001838467, NW_927095	4225	MEP1B	-
OBS_BC_257773	OBS_BC_257773	-1.30339	-2.10013	-1.13912	-1.90591	-1.12264	-1.63954	-1.53512	0.720439	0.000264158
OBS_BC_207144	OBS_BC_207144	0.569771	-6.21526	-0.168221	5.81399	-3.33358	-5.87291	-1.53437	3.09121	0.447942	V2LHS_82356	NM_000197, BC034281, BT019371, CR541894, DQ891812, DQ894995	NM_000197	BC034281, BT019371, CR541894, DQ891812, DQ894995	NG_008157, NT_008470, NW_001839235, NW_924506	3293	HSD17B3	EDH17B3, SDR12C2
OBS_BC_239062	OBS_BC_239062	-2.22728	0.19294	-5.47901	-3.73209	0.404657	1.63725	-1.53392	3.59211	0.229344	V2LHS_59072	NM_006201, NM_033018, AB209465, BC006190, BC015607, CR612039	NM_006201, NM_033018	AB209465, BC006190, BC015607, CR612039	NT_079573, NW_001842362, NW_927702	5127	PCTK1	FLJ16665, PCTAIRE, PCTAIRE1, PCTGAIRE
OBS_BC_201217	OBS_BC_201217	-1.70995	-0.385057	-0.849088	-2.16308	-3.20639	-0.889936	-1.53392	1.97945	0.0154407	V2LHS_17373	NM_004462, AK057726, AK098682, AK296043, AK300059, AK301617, BC009251, BC029641, BC034440, CR592418, CR595075, CR595860, CR596943, CR598732, CR601044, CR602204, CR602308, CR602602, CR602686, CR603264, CR604624, CR605887, CR610548, CR613379, CR614222, CR622798, CR626247, L06105, S76822, X69141	NM_004462	AK057726, AK098682, AK296043, AK300059, AK301617, BC009251, BC029641, BC034440, CR592418, CR595075, CR595860, CR596943, CR598732, CR601044, CR602204, CR602308, CR602602, CR602686, CR603264, CR604624, CR605887, CR610548, CR613379, CR614222, CR622798, CR626247, L06105, S76822, X69141	NT_077531, NW_001839122, NW_923873	2222	FDFT1	DGPT, ERG9, SQS, SS
OBS_BC_200652	OBS_BC_200652	0.37304	-0.90823	-5.61423	1.63818	-0.929707	-3.76077	-1.53362	1.94213	0.22075	V2LHS_99180	AB051503, AF411981, AK093954, AK098490, BC051194	-	AB051503, AF411981, AK093954, AK098490, BC051194	-	116983	ACAP3	CENTB5, KIAA1716
OBS_BC_232408	OBS_BC_232408	-0.05029	-1.7622	-1.67199	-2.13794	-1.12795	-2.4468	-1.53286	1.89972	0.00699933
OBS_BC_231236	OBS_BC_231236	-3.50962	-2.77062	-0.640365	-4.28845	1.76803	0.244348	-1.53278	1.69274	0.172732
OBS_BC_248671	OBS_BC_248671	-1.78455	-2.02872	-1.60514	-1.3534	-0.179992	-2.24434	-1.53269	1.66698	0.00369153	V2LHS_200835	NM_138809, AJ278125, BX647141	NM_138809	AJ278125, BX647141	NT_006576, NT_011362, NW_001838666, NW_001838927, NW_922518, NW_927339	134147	CMBL	FLJ23617
OBS_BC_216879	OBS_BC_216879	0.0677682	-3.40205	2.13312	-2.42916	-0.829714	-4.73517	-1.53253	1.75113	0.192304	V2LHS_255799	NM_014581, NM_014582, AJ251021, AJ251022, AJ251023, AJ251024, AJ251026, AJ251027, AJ251028, AM087898, AY358981, BC069563, BC096717, BC098125, BC098151, BC098340, BX101545	NM_014581, NM_014582	AJ251021, AJ251022, AJ251023, AJ251024, AJ251026, AJ251027, AJ251028, AM087898, AY358981, BC069563, BC096717, BC098125, BC098151, BC098340	NT_019501, NT_035014, NW_001839241, NW_001839244, NW_924573	29989, 29991	OBP2A, OBP2B	hOBPIIa, hOBPIIb, MGC119022, OBP, OBP2C, OBPIIa
OBS_BC_221442	OBS_BC_221442	-2.20259	-2.7807	-1.01803	-0.274485	-2.63588	-0.28138	-1.53218	1.85092	0.0225083	V2LHS_132173	NM_016170, BC006396, BC018611	NM_016170	BC006396, BC018611	NT_022184, NW_927719	3196	TLX2	Enx, HOX11L1, NCX
OBS_BC_224586	OBS_BC_224586	-4.80315	-4.88731	3.43311	3.52357	-3.45654	-2.99693	-1.53121	2.77418	0.38597	V2LHS_14523	NM_001077203, NM_020654, AF199458, AK297356, AL136599, AL833577, AM392620, AM392961, AM392970, AM393440, BC129988, BX537943	NM_001077203, NM_020654	AF199458, AK297356, AL136599, AL833577, AM392620, AM392961, AM392970, AM393440, BC129988, BX537943	NW_001838881, NW_921807	57337	SENP7	KIAA1707, MGC157730
OBS_BC_208076	OBS_BC_208076	0.113689	-0.78741	-1.70221	-0.929889	-3.29121	-2.58783	-1.53081	2.7942	0.0304487	V2LHS_152002	U60261	-	U60261	-	4582	MUC1	CD227, EMA, H23AG, MAM6, PEM, PEMT, PUM
OBS_BC_247877	OBS_BC_247877	-1.85334	-6.18284	-5.56979	-0.0778131	0.35406	4.14554	-1.5307	2.76023	0.380202	V2LHS_85783	NM_197975, AB020625, AK025267, AY358385	NM_197975	AB020625, AK025267, AY358385	NT_023133, NW_001838967, NW_922818	10917	BTNL3	BTNLR
OBS_BC_220715	OBS_BC_220715	-1.08506	-2.75265	-1.2398	-2.10806	-0.815043	-1.18238	-1.5305	2.67457	0.00389566
OBS_BC_252903	OBS_BC_252903	-1.55044	2.0182	1.064	-4.07105	-3.38828	-3.24633	-1.52899	1.78168	0.199866	V2LHS_212498	NM_138780, AK125106, BC131585, BX647688	NM_138780	AK125106, BC131585, BX647688	NT_079573, NW_001842361, NW_927701	94122	SYTL5	slp5
OBS_BC_225698	OBS_BC_225698	-1.42711	-0.05116	-2.32604	-1.37423	-4.35902	0.366214	-1.52856	2.05889	0.0788829	V2LHS_71562	NM_013245, AF112215, AF132747, AF155740, AF159063, AK315026, BC047932, EU831747	NM_013245	AF112215, AF132747, AF155740, AF159063, AK315026, BC047932, EU831747	NT_010498, NW_001838290, NW_926462	27183	VPS4A	FLJ22197, SKD1, SKD2, VPS4, VPS4-1
OBS_BC_236033	OBS_BC_236033	-5.34823	1.20487	-4.93372	-2.1715	2.24147	-0.161497	-1.5281	2.42349	0.290399	V2LHS_263333	NM_003592, AF062536, AK096163, AK296909, AK315023, AM393444, AM393566, BC125119, BC125120, BX537409, U58087	NM_003592	AF062536, AK096163, AK296909, AK315023, AM393444, AM393566, BC125119, BC125120, BX537409, U58087	NT_007914, NT_079596, NW_001839078, NW_923707	8454	CUL1	MGC149834, MGC149835
OBS_BC_202784	OBS_BC_202784	-4.24357	1.20298	-1.66091	-3.61335	-3.12742	2.27391	-1.52806	2.80201	0.222997	V2LHS_5824	NM_005746, AK292851, BC020691, BC072439, BC106046, CR593609, CR606862, U02020	NM_005746	AK292851, BC020691, BC072439, BC106046, CR593609, CR606862, U02020	NT_007933, NT_079596, NW_001839071, NW_923640	10135	NAMPT	1110035O14Rik, DKFZp666B131, MGC117256, PBEF, PBEF1, VF, VISFATIN
OBS_BC_231812	OBS_BC_231812	-0.941388	-2.60806	-3.44546	-0.636778	-0.399419	-1.13717	-1.52804	1.99134	0.027626
OBS_BC_202659	OBS_BC_202659	-1.78533	-6.43378	-0.793928	-4.12073	4.44145	-0.475935	-1.52804	2.6206	0.357137	V2LHS_72140	NM_006003, XM_001716642, XM_001718335, XM_001727022, AK000225, AK291134, BC000649, BC010035, BC067832, CR592326, CR592425, CR594419, CR601299	NM_006003, XM_001716642, XM_001718335, XM_001727022	AK000225, AK291134, BC000649, BC010035, BC067832, CR592326, CR592425, CR594419, CR601299	AC_000065, AC_000154, NC_000022, NT_009759, NT_011109, NT_011520, NT_022459, NW_001838050, NW_001838491, NW_001838745, NW_001838878, NW_921651, NW_925295, NW_927206, NW_927628	7386, 100128525	LOC100128525, UQCRFS1	RIP1, RIS1, RISP, UQCR5
OBS_BC_239023	OBS_BC_239023	-3.36717	1.73788	-1.93607	-3.5251	-1.19765	-0.8731	-1.52687	2.81032	0.111235	V2LHS_56396	NM_001135805, NM_001135806, NM_005639, AK094616, AK126908, BC041373, BC058917, BX647240, CR627387, M55047	NM_001135805, NM_001135806, NM_005639	AK094616, AK126908, BC041373, BC058917, BX647240, CR627387, M55047	NT_019546, NW_001838061, NW_925395	6857	SYT1	DKFZp781D2042, P65, SVP65, SYT
OBS_BC_226302	OBS_BC_226302	-2.32427	-0.744122	-1.90297	-1.36656	-0.656572	-2.15803	-1.52542	1.39196	0.00343756
OBS_BC_220763	OBS_BC_220763	-5.46773	2.12354	-0.609998	-4.02681	-1.18608	0.0186291	-1.52474	1.93114	0.235867	V2LHS_119584	NM_001009993, AL137406, AL833819, BC110642, BC127804, BX647486	NM_001009993	AL137406, AL833819, BC110642, BC127804, BX647486	NT_022135, NW_001838858, NW_921551	130074	FAM168B	MGC87527
OBS_BC_225932	OBS_BC_225932	-1.38392	-1.50179	-0.91339	-1.80858	-2.43968	-1.1001	-1.52458	1.90557	0.00102213
OBS_BC_256227	OBS_BC_256227	-0.874432	1.16933	-2.49637	-2.4963	-2.51399	-1.93333	-1.52418	1.05342	0.0512398	V2LHS_17961	NM_004431, BC037166, DQ895231, EU176326, EU826606, CB991812	NM_004431	BC037166, DQ895231, EU176326, EU826606	NT_004873, NW_001838564, NW_925794	1969	EPHA2	ECK
OBS_BC_253876	OBS_BC_253876	0.573043	-5.42461	-0.206667	-3.73295	-0.0834331	-0.270121	-1.52412	1.92091	0.187215	V2LHS_133166	NM_002148, BC069619, BC074760, EU446483, X59373, BX114645	NM_002148	BC069619, BC074760, EU446483, X59373	NG_008133, NT_005403, NW_001838863, NW_921585	3236	HOXD10	Hox-4.4, HOX4, HOX4D, HOX4E
OBS_BC_248023	OBS_BC_248023	-2.50129	-6.28182	1.70196	0.576729	-4.42209	1.78238	-1.52402	2.82227	0.322043	V2LHS_170027	NM_002650, NM_058004, XM_001721947, AB210002, AF012872, AK302424, AK314781, BC018120, BC053654, L36151	NM_002650, NM_058004, XM_001721947	AB210002, AF012872, AK302424, AK314781, BC018120, BC053654, L36151	AC_000065, AC_000154, NC_000022, NT_011520, NW_001838740, NW_927495	5297	PI4KA	FLJ16556, PI4K-ALPHA, pi4K230, PIK4CA
OBS_BC_248420	OBS_BC_248420	-1.82081	-2.15765	-1.46675	-1.42424	-0.63844	-1.63499	-1.52381	2.31678	0.000744862
OBS_BC_253863	OBS_BC_253863	0.399486	1.775	-1.61232	-0.489676	-4.43667	-4.77534	-1.52325	1.80945	0.215937	V2LHS_142725	AK055427, AK090591	-	AK055427, AK090591	NT_024524, NW_001838073, NW_925473	283508	LOC283508	-
OBS_BC_200000	OBS_BC_200000	-0.690285	0.253676	-3.30567	-1.47379	-3.82137	-0.101385	-1.52314	2.11164	0.0787431	V2LHS_102980	NR_002196, AK056774, AK092486, AK123560, BC006831, BC007513, BC009853, BC013067, BC015952, BC023213, BC040073, BC040852, BC053636, BC053637, BC063564, BC063626, BC069247, BC098439, BC106078, BC110657, CR590990, CR591157, CR594207, CR594418, CR594717, CR596050, CR596119, CR597604, CR598052, CR598390, CR598893, CR599037, CR600015, CR600700, CR600817, CR600913, CR600980, CR602619, CR604451, CR605337…	NR_002196	AK056774, AK092486, AK123560, BC006831, BC007513, BC009853, BC013067, BC015952, BC023213, BC040073, BC040852, BC053636, BC053637, BC063564, BC063626, BC069247, BC098439, BC106078, BC110657, CR590990, CR591157, CR594207, CR594418, CR594717, CR596050, CR596119, CR597604, CR598052, CR598390, CR598893, CR599037, CR600015, CR600700, CR600817, CR600913, CR600980, CR602619, CR604451, CR605337, CR605396,…	NT_009237, NW_001838017, NW_924962	283120	H19	ASM, ASM1, BWS, D11S813E, MGC4485, NCRNA00008, PRO2605
OBS_BC_249295	OBS_BC_249295	0.372727	0.112222	-5.32954	4.71413	-2.79565	-6.208	-1.52235	2.97813	0.402647	V2LHS_208572	NM_006504, NM_130435, AJ315969, AJ430580, AK290414, AK291828, AK300613, BC031078, BC050062, BC071573, BX648180, X54134	NM_006504, NM_130435	AJ315969, AJ430580, AK290414, AK291828, AK300613, BC031078, BC050062, BC071573, BX648180, X54134	NT_008818, NW_001838011, NW_924884	5791	PTPRE	DKFZp313F1310, FLJ57799, FLJ58245, HPTPE, PTPE, R-PTP-EPSILON
OBS_BC_238083	OBS_BC_238083	-4.41258	-4.57468	3.99485	-0.263972	-3.56504	-0.3031	-1.52075	3.5494	0.313775	V2LHS_201958	NM_015083, NM_016507, AB020711, AF227198, AK302645, BC150265	NM_015083, NM_016507	AB020711, AF227198, AK302645, BC150265	NT_010755, NW_001838435, NW_926828	51755	CRKRS	CRK7, CRKR, KIAA0904
OBS_BC_224513	OBS_BC_224513	-1.24161	1.92178	-4.24962	-2.91337	-3.47613	0.835104	-1.52064	2.79677	0.193038	V2LHS_20535	NM_005006, AK098395, AK295705, AK295966, AK295987, AK298320, AK300585, BC004133, BC018900, BC022368, BC030833, X61100	NM_005006	AK098395, AK295705, AK295966, AK295987, AK298320, AK300585, BC004133, BC018900, BC022368, BC030833, X61100	NT_005403, NW_001838863, NW_921618	4719	NDUFS1	CI-75Kd, MGC26839, PRO1304
OBS_BC_204390	OBS_BC_204390	0.181206	-1.21485	-2.02065	-4.22676	-4.26329	2.42086	-1.52058	2.41791	0.210387	V2LHS_165618	XR_040407, XR_040408, XR_040409, BC128167, BC128168, EU742619	XR_040407, XR_040408, XR_040409	BC128167, BC128168, EU742619	NT_029289, NW_001838953, NW_922784	345611	IRGM	IFI1, IRGM1, LRG-47, LRG47, MGC149263, MGC149264
OBS_BC_249319	OBS_BC_249319	-1.28277	-1.75591	-2.03276	-1.09561	-1.07517	-1.87599	-1.5197	1.77098	0.000302031
OBS_BC_242113	OBS_BC_242113	-5.70085	-5.99952	-5.31	4.32437	-0.305452	3.87518	-1.51938	3.26871	0.475802	V2LHS_245198	BC035093, BC049848	-	BC035093, BC049848	NT_005403, NW_001838867, NW_921618	389084	C2orf82	MGC163179, MGC163181, UNQ830
OBS_BC_218001	OBS_BC_218001	-0.326199	-2.49294	1.21504	0.686369	-3.97047	-4.2276	-1.5193	3.62699	0.176972	V2LHS_199654	NM_006358, AK094062, AK292924, AK298215, AK300553, BC005957, BC012998, BC024741, BC039064, BX647991, CR456577, CR598344, CR607643, CR610082, CR612075, CR624010, CU013178, CU013466, DQ893138, DQ896422, Y12860	NM_006358	AK094062, AK292924, AK298215, AK300553, BC005957, BC012998, BC024741, BC039064, BX647991, CR456577, CR598344, CR607643, CR610082, CR612075, CR624010, CU013178, CU013466, DQ893138, DQ896422, Y12860	AC_000065, AC_000154, NC_000022, NT_011520, NW_001838745, NW_927628	10478	SLC25A17	PMP34
OBS_BC_235049	OBS_BC_235049	-0.405958	-1.90008	-2.49801	-0.936624	-0.820834	-2.55147	-1.51883	1.71335	0.00989957
OBS_BC_245205	OBS_BC_245205	-1.60479	-0.661839	-1.5807	-1.98082	-1.66879	-1.61459	-1.51859	0.68926	0.000401581
OBS_BC_221682	OBS_BC_221682	-4.0805	1.81608	-1.39787	-4.06217	-3.20492	1.81828	-1.51852	1.88624	0.235912	V2LHS_39420	NM_020346, AB032435, AK294502, AK309131, BC069629, BC069640, BC069646	NM_020346	AB032435, AK294502, AK309131, BC069629, BC069640, BC069646	NT_009237, NW_001838022, NW_925006	57084	SLC17A6	DNPI, VGLUT2
OBS_BC_249726	OBS_BC_249726	-0.981636	-0.531483	-1.30189	-1.73576	-2.10522	-2.45367	-1.51828	1.92405	0.00351953
OBS_BC_234082	OBS_BC_234082	-5.64743	-1.01028	-0.275301	-0.973951	-0.524613	-0.676744	-1.51805	1.45914	0.128217	V2LHS_60264	NM_021235, AF110265, AK024166, AK025770, AK291359, AK296473, AK297428, AK299001, AL110270, BC051873, BC067114, BC131590	NM_021235	AF110265, AK024166, AK025770, AK291359, AK296473, AK297428, AK299001, AL110270, BC051873, BC067114, BC131590	NT_011295, NW_001838484, NW_927195	58513	EPS15L1	EPS15R
OBS_BC_260611	OBS_BC_260611	0.644155	-0.996026	-4.48518	0.292782	-3.86495	-0.696903	-1.51769	2.00131	0.145057	V2LHS_258537	NM_015166, NM_139202, AF319633, AK124264, BC028425, BC070042, CR456460, CU013011, CU013299, D25217	NM_015166, NM_139202	AF319633, AK124264, BC028425, BC070042, CR456460, CU013011, CU013299, D25217	AC_000065, AC_000154, NC_000022, NT_019197, NW_001838755, NW_927650	23209	MLC1	KIAA0027, LVM, MLC, VL
OBS_BC_249976	OBS_BC_249976	-0.702652	-5.3341	0.404775	-0.894436	-1.60415	-0.974251	-1.51747	1.97321	0.119398	V2LHS_19784	NM_152465, AK301868, AK310299, AL137531	NM_152465	AK301868, AK310299, AL137531	NT_010799, NW_001838430, NW_926750	147011	PROCA1	MGC39650
OBS_BC_204383	OBS_BC_204383	0.0973321	-2.34165	-2.4914	-4.1291	0.859625	-1.09892	-1.51735	1.82154	0.099025	V2LHS_112788	NM_001239, AB209342, AK094534, AK291720, BC005280, BC016705, BC016823, BC022351, BX537673, CR407658, DQ892550, DQ895761, U11791, U12685	NM_001239	AB209342, AK094534, AK291720, BC005280, BC016705, BC016823, BC022351, BX537673, CR407658, DQ892550, DQ895761, U11791, U12685	NT_006713, NW_001838951, NW_922729	902	CCNH	CAK, p34, p37
OBS_BC_205140	OBS_BC_205140	-3.59312	2.05484	-3.95611	-0.96969	-0.907631	-1.7322	-1.51732	1.92157	0.148748	V2LHS_157038	NM_198887, AF514997, AK074311, AK095994, AK304505, AM392678, BC040121, BC065028, BX647097, CB989591	NM_198887	AF514997, AK074311, AK095994, AK304505, AM392678, BC040121, BC065028, BX647097	NT_025741, NW_923184	348995	NUP43	bA350J20.1, FLJ13287, p42
OBS_BC_239897	OBS_BC_239897	-5.18743	-1.34456	-2.32563	-0.179181	0.192328	-0.258978	-1.51724	2.00419	0.125521	V2LHS_170019	NM_002648, BC020224, CR591847, DQ022562, M16750, M24779, M54915	NM_002648	BC020224, CR591847, DQ022562, M16750, M24779, M54915	NT_007592, NW_001838980, NW_923073	5292	PIM1	PIM
OBS_BC_203558	OBS_BC_203558	-2.27977	-1.24799	-1.90402	-1.6483	-0.679977	-1.33922	-1.51655	1.41432	0.00114815
OBS_BC_251731	OBS_BC_251731	-0.38636	-6.48007	1.10393	-1.05378	1.83186	-4.10987	-1.51571	2.18435	0.29721	V2LHS_92803	NM_000398, NM_001129819, NM_007326, AK124528, BC004821, CR591561, CR591876, CR594248, CR596939, CR597830, CR598100, CR600483, CR602125, CR603135, CR612466, CR614570, CR614892, CR615126, CR616501, CR617674, CR617720, CR621834, CR623803, CR626640, M16462, BP425383	NM_000398, NM_001129819, NM_007326	AK124528, BC004821, CR591561, CR591876, CR594248, CR596939, CR597830, CR598100, CR600483, CR602125, CR603135, CR612466, CR614570, CR614892, CR615126, CR616501, CR617674, CR617720, CR621834, CR623803, CR626640, M16462	AC_000065, AC_000154, NC_000022, NT_011520, NW_001838747, NW_927650	1727	CYB5R3	B5R, DIA1
OBS_BC_225425	OBS_BC_225425	-3.54397	-3.56212	-1.90144	1.08932	-1.36264	0.186849	-1.51567	2.50619	0.108929	V2LHS_96413	NM_015409, AB058721, AY044869, U80743	NM_015409	AB058721, AY044869, U80743	-	57634	EP400	CAGH32, DKFZP434I225, FLJ42018, FLJ45115, P400, TNRC12
OBS_BC_234954	OBS_BC_234954	-1.56593	-2.28468	-1.16571	-0.894681	-2.50663	-0.675188	-1.51547	1.38003	0.00421523	V2LHS_174314	NM_001002017, NM_001002018, NM_017885, AK000575, AK293768, AK308541, AY116892, BC064026, BC065514, BC080178, CR457245, BM790570	NM_001002017, NM_001002018, NM_017885	AK000575, AK293768, AK308541, AY116892, BC064026, BC065514, BC080178, CR457245	NT_037887, NW_001838341, NW_926018	54985, 57661	HCFC1R1, PHRF1	FLJ20568, HPIP, KIAA1542, MGC70711, MGC99622, RNF221
OBS_BC_200174	OBS_BC_200174	-1.72629	-1.46937	-0.583867	-1.95649	-1.47395	-1.88182	-1.5153	0.605678	0.000692173
OBS_BC_227708	OBS_BC_227708	-1.78078	-2.06585	-0.315674	-1.23862	-1.2864	-2.39662	-1.51399	0.600245	0.00400231
OBS_BC_259895	OBS_BC_259895	-1.66186	-0.872951	-0.679714	-1.64639	-2.50027	-1.71876	-1.51332	0.666017	0.00243353	V2LHS_68644	NM_001015053, NM_005474, AB011172, AF039691, AF132608, AK294760, BC013140, BC051824	NM_001015053, NM_005474	AB011172, AF039691, AF132608, AK294760, BC013140, BC051824	NT_010783, NW_001838437, NW_926839	10014	HDAC5	FLJ90614, HD5, NY-CO-9
OBS_BC_240945	OBS_BC_240945	-0.997837	-1.44827	-1.73027	-1.06033	-1.50234	-2.33998	-1.51317	0.553231	0.000646794
OBS_BC_219657	OBS_BC_219657	3.90986	-0.824493	-2.67013	0.317483	-4.23956	-5.57097	-1.51297	2.32922	0.32796	V2LHS_257783	NM_021803, AF254069, BC066258, BC066259, BC066260, BC066261, BC066262, BC069124, DQ645417	NM_021803	AF254069, BC066258, BC066259, BC066260, BC066261, BC066262, BC069124, DQ645417	NW_001838920	59067	IL21	IL-21, Za11
OBS_BC_208645	OBS_BC_208645	-2.91137	2.74854	-6.59541	-0.545818	-2.02752	0.258131	-1.51224	3.14435	0.295442	V2LHS_168262	NM_003162, AJ223814, AK026934, BC106878, BC106879	NM_003162	AJ223814, AK026934, BC106878, BC106879	NT_022184, NT_022459, NT_078059, NW_001838878, NW_001839207, NW_921651, NW_927719	6801	STRN	MGC125642, SG2NA
OBS_BC_223796	OBS_BC_223796	-0.964202	-1.8084	-2.20657	-1.26365	-1.25477	-1.56982	-1.51123	2.15924	0.000421502
OBS_BC_247829	OBS_BC_247829	0.304079	-2.40557	-4.59805	1.10219	-2.70666	-0.762482	-1.51108	1.45991	0.141058	V2LHS_46802	NM_019609, AK027661, AK075508, AK075527, AK303142, AK315027, AY358956, BC032692, BC063430, CR621966	NM_019609	AK027661, AK075508, AK075527, AK303142, AK315027, AY358956, BC032692, BC063430, CR621966	NT_011387, NW_001838652, NW_927317	56265	CPXM1	CPX1, CPXM
OBS_BC_207145	OBS_BC_207145	-6.30268	-1.35213	0.99226	-1.3262	-4.14527	3.07452	-1.50992	2.69166	0.324238	V2LHS_159328	NM_032572, AJ131212, AJ306608, AJ306609, AJ306610, AK292697, AY170392, AY359097, BC074960, BC112334, DB153740	NM_032572	AJ131212, AJ306608, AJ306609, AJ306610, AK292697, AY170392, AY359097, BC074960, BC112334	NT_026437, NW_001838110, NW_925539	84659	RNASE7	MGC133220
OBS_BC_242719	OBS_BC_242719	-0.595247	-1.70028	-1.50533	-2.03757	-0.970616	-2.24952	-1.50976	2.32069	0.00204635
OBS_BC_202522	OBS_BC_202522	-1.64629	-1.29646	-1.99497	0.442657	-2.34013	-2.22071	-1.50932	0.814394	0.0157294
OBS_BC_224089	OBS_BC_224089	-1.28701	-4.67392	-1.72607	2.47382	-0.815173	-3.02645	-1.50913	1.75982	0.183873	V2LHS_35713	NM_004774, AF055994, AF283812, AK299789, AK314185, BC131783, Y13467	NM_004774	AF055994, AF283812, AK299789, AK314185, BC131783, Y13467	NT_010755, NW_001838435, NW_926828	5469	MED1	CRSP1, CRSP200, DRIP205, DRIP230, MGC71488, PBP, PPARBP, PPARGBP, RB18A, TRAP220, TRIP2
OBS_BC_233325	OBS_BC_233325	-5.54768	-1.17361	-0.383809	-1.03785	-0.470732	-0.440517	-1.50903	2.10823	0.124802
OBS_BC_244686	OBS_BC_244686	-4.62543	-0.19106	-4.4053	0.424036	-3.19256	2.93894	-1.50856	2.45549	0.278351	V2LHS_20399	NM_012228, AF122004, AF151889, BC018030, BC066305, BC117471, BC130380	NM_012228	AF122004, AF151889, BC018030, BC066305, BC117471, BC130380	NT_008705, NW_001837931, NW_924584	22921	MSRB2	CBS-1, CBS1, CGI-131, MGC26104, MSRB, PILB
OBS_BC_260809	OBS_BC_260809	0.850854	0.382794	0.540487	-4.23649	-2.67635	-3.9103	-1.50817	2.59561	0.178714	V2LHS_94011	NM_001054, NM_177528, BC025763, BC052280, U28169, U28170, X78282	NM_001054, NM_177528	BC025763, BC052280, U28169, U28170, X78282	NT_010393, NW_001838230, NW_925971	6799	SULT1A2	HAST4, MGC142287, MGC142289, P-PST, ST1A2, STP2, TSPST2
OBS_BC_204838	OBS_BC_204838	-3.1159	-2.26421	4.44246	-3.69935	-2.14345	-2.26837	-1.50813	2.56312	0.269861	V2LHS_241528	NM_003634, AJ001258, AK098367, AK290953, AK314407, BC002371, BC006473, BC018869, CR592474, CR596420, CR598746, CR598880, CR599055, CR599169, CR600931, CR602356, CR612637, CR613296, CR616726, CR618911, CR623198, CR623297, DA133702	NM_003634	AJ001258, AK098367, AK290953, AK314407, BC002371, BC006473, BC018869, CR592474, CR596420, CR598746, CR598880, CR599055, CR599169, CR600931, CR602356, CR612637, CR613296, CR616726, CR618911, CR623198, CR623297	AC_000065, AC_000154, NC_000022, NT_011520, NW_001838745, NW_927628	8508	NIPSNAP1	-
OBS_BC_245145	OBS_BC_245145	-5.53687	-2.81467	-2.12674	-2.95224	0.207786	4.17476	-1.50799	3.01503	0.318589	V2LHS_132180	U80213	-	U80213	-	3275	PRMT2	HRMT1L1, MGC111373
OBS_BC_232857	OBS_BC_232857	-1.14226	-0.967205	-2.05177	-2.2977	-1.55729	-1.02985	-1.50768	2.28079	0.00121978
OBS_BC_209018	OBS_BC_209018	-0.248992	-0.0154819	0.316847	-1.87247	-3.09896	-4.12357	-1.50711	1.28716	0.0989746	V2LHS_64685	NM_006148, AK289847, AK296092, AK309933, BC007560, BC012460, DQ891539, DQ894728	NM_006148	AK289847, AK296092, AK309933, BC007560, BC012460, DQ891539, DQ894728	NT_010755, NW_001838435, NW_926828	3927	LASP1	Lasp-1, MLN50
OBS_BC_221815	OBS_BC_221815	-3.17966	-2.16011	-2.61156	-1.23522	1.09784	-0.952147	-1.50681	1.60282	0.0599674	V2LHS_50194	NM_012334, AB018342, AF132021, AF234532, AF247457, AK125246, BC014956, BC032669, BC041694, BC050682, BC071965, BC094838, BC108736, BC137168, BC150285	NM_012334	AB018342, AF132021, AF234532, AF247457, AK125246, BC014956, BC032669, BC041694, BC050682, BC071965, BC094838, BC108736, BC137168, BC150285	NT_006576, NW_001838927, NW_922518	4651	MYO10	FLJ10639, FLJ21066, FLJ22268, FLJ43256, KIAA0799, MGC131988
OBS_BC_206111	OBS_BC_206111	-5.52242	4.20802	-0.301118	-0.165888	-3.4704	-3.78304	-1.50581	2.57054	0.339559	V2LHS_16882	NM_004577, XM_001715659, AJ001612, AK223508, BC063614, BC065228, BX537439, CR592060, CR623342, CR625244	NM_004577, XM_001715659	AJ001612, AK223508, BC063614, BC065228, BX537439, CR592060, CR623342, CR625244	NT_033968, NT_079592, NW_001839010, NW_923417	5723, 8781, 100133481	LOC100133481, PSPH, PSPHL	CO9, PSP
OBS_BC_224623	OBS_BC_224623	-1.57787	-1.54428	-0.866883	-1.64433	-1.54651	-1.85318	-1.50551	2.367	0.000105495
OBS_BC_218592	OBS_BC_218592	0.0441626	-0.649831	-3.28498	-2.83476	-1.38635	-0.916826	-1.50476	0.903743	0.0362875	V2LHS_175334	NM_018385, AK002163, AK225094, AM392577, BC015042, BC040119, BC058891, BC068500	NM_018385	AK002163, AK225094, AM392577, BC015042, BC040119, BC058891, BC068500	NT_005535, NW_001838885, NW_921807	55341	LSG1	FLJ11301
OBS_BC_254486	OBS_BC_254486	2.89308	-0.227259	-4.08641	-0.816164	-2.45298	-4.3381	-1.50464	2.03306	0.233675	V2LHS_27630	NM_004291, U16826	NM_004291	U16826	NT_006713, NT_113802, NW_001838951, NW_922729	9607	CARTPT	CART
OBS_BC_246124	OBS_BC_246124	-3.83327	-0.413698	1.92375	-2.72804	-3.25596	-0.717014	-1.50404	2.34695	0.150354	V2LHS_282279	NM_139022, AF125569, AF176070, AK128812, AY039001, AY303780, BC016693, CR606621	NM_139022	AF125569, AF176070, AK128812, AY039001, AY303780, BC016693, CR606621	NT_009237, NW_001838018, NW_924962	10077	TSPAN32	FLJ17158, FLJ97586, MGC22455, PHEMX, PHMX, TSSC6
OBS_BC_245880	OBS_BC_245880	-0.979074	0.355184	-2.74158	-0.294777	-4.1811	-1.18182	-1.50386	1.84754	0.0789254
OBS_BC_208650	OBS_BC_208650	-0.8631	0.648125	-0.377041	-3.33235	-0.379425	-4.71719	-1.5035	1.7899	0.134042	V2LHS_197971	NM_006567, AF097441, AF161438, AK223423, AK312454, BC020239, BC021112, CR542279	NM_006567	AF097441, AF161438, AK223423, AK312454, BC020239, BC021112, CR542279	-	10667	FARS2	dJ520B18.2, FARS1, HSPC320, PheRS
OBS_BC_233869	OBS_BC_233869	-2.40981	2.34882	-2.30783	-4.5734	-2.26114	0.18495	-1.50307	2.14057	0.187866	V2LHS_45688	NM_153217, AK055830, BC019346	NM_153217	AK055830, BC019346	NT_006713, NW_001838951, NW_922729	134288	TMEM174	FLJ31268, MGC13034
OBS_BC_237482	OBS_BC_237482	-1.27372	-2.33733	-1.3788	-0.726556	-1.56973	-1.72944	-1.5026	1.66735	0.000979454
OBS_BC_216365	OBS_BC_216365	-0.726875	-1.69914	-1.85768	-1.73276	-1.20649	-1.78987	-1.50214	0.468298	0.000421615
OBS_BC_245063	OBS_BC_245063	-0.993794	-1.73683	5.38658	-4.47093	-2.28399	-4.91327	-1.50204	2.51935	0.366903	V2LHS_63401	NM_001134778, NM_006195, NR_024122, NR_024123, AK289376, BC016977, BC094883, CR620669, X59841, CD675622, CN372830	NM_001134778, NM_006195, NR_024122, NR_024123	AK289376, BC016977, BC094883, CR620669, X59841	NT_008470, NW_001839239, NW_924573	5090	PBX3	-
OBS_BC_207003	OBS_BC_207003	-1.32252	-0.944333	-1.54305	-1.14981	-2.31004	-1.74151	-1.50187	2.52277	0.000636015
OBS_BC_229332	OBS_BC_229332	-1.37505	-1.46823	-1.44375	-1.54355	-1.40374	-1.77685	-1.50186	0.342025	1.88032e-06
OBS_BC_250847	OBS_BC_250847	-0.738935	-4.30129	-0.777763	-1.0418	-0.837103	-1.31081	-1.50128	1.38667	0.0454626	V2LHS_156029	NM_018158, AK001486, AK300958, AY028435, AY117688, BC098302, BC098358, BC099711, BC099739	NM_018158	AK001486, AK300958, AY028435, AY117688, BC098302, BC098358, BC099711, BC099739	NT_022184, NW_001838768, NW_927719	22950	SLC4A1AP	FLJ10624, FLJ41004, HLC3, MGC120646, MGC120648
OBS_BC_259604	OBS_BC_259604	-1.22024	-1.66134	-1.42848	-1.47787	-2.01654	-1.20221	-1.50111	0.958152	6.94147e-05
OBS_BC_233396	OBS_BC_233396	-1.14131	-1.59353	-2.12194	-0.662735	-1.57772	-1.90839	-1.50094	0.411587	0.000945708
OBS_BC_217968	OBS_BC_217968	-1.92314	-2.20568	-1.69985	-0.815341	-1.22447	-1.13376	-1.50037	0.503969	0.0009438
OBS_BC_217538	OBS_BC_217538	-1.63459	-0.30909	-1.93973	-1.47546	-1.14365	-2.49373	-1.49938	0.61353	0.00425938
OBS_BC_227370	OBS_BC_227370	0.198021	-2.10131	-4.24059	-1.95396	-2.78165	1.89327	-1.4977	1.56273	0.155715	V2LHS_100953	NM_052911, AB067498, AK090579, AL832041, AL834200, BC036943, BC089426	NM_052911	AB067498, AK090579, AL832041, AL834200, BC036943, BC089426	NT_010966, NW_001838467, NW_927095	114799	ESCO1	A930014I12Rik, EFO1, ESO1, KIAA1911, MGC105022
OBS_BC_214131	OBS_BC_214131	1.2514	-3.05828	-1.94161	0.147373	0.387275	-5.77074	-1.49743	2.31255	0.22262	V2LHS_71529	NM_001130487, NM_020465, NM_022910, AB021172, AB033006, AB044944, AB044945, AB044946, AF007138, AF308608, AK055038, AK055148, AK126574, AK126729, AK131248, AK299949, AL136584, BC001527, BC011795, CR590492, CR936733	NM_001130487, NM_020465, NM_022910	AB021172, AB033006, AB044944, AB044945, AB044946, AF007138, AF308608, AK055038, AK055148, AK126574, AK126729, AK131248, AK299949, AL136584, BC001527, BC011795, CR590492, CR936733	NT_010498, NW_001838290, NW_926462	65009	NDRG4	DKFZp686I1615, FLJ30586, FLJ42011, KIAA1180, MGC19632, SMAP-8
OBS_BC_256002	OBS_BC_256002	2.37786	-4.99483	-0.798161	-6.86646e-05	-5.13884	-0.428835	-1.49715	2.68143	0.273104	V2LHS_112199	NM_000717, AK289715, AK298710, BC057792, BC069649, BC074768, CR541766, M83670	NM_000717	AK289715, AK298710, BC057792, BC069649, BC074768, CR541766, M83670	NT_010783, NW_001838450, NW_926894	762	CA4	CAIV, Car4, RP17
OBS_BC_260322	OBS_BC_260322	-3.82081	3.50069	-3.3789	-2.86083	-3.23389	0.814217	-1.49659	2.83676	0.272091	V2LHS_232882	NM_016112, AF053316, AF073481, AF094827, BC025665, DQ084244, DQ891554, DQ894741	NM_016112	AF053316, AF073481, AF094827, BC025665, DQ084244, DQ891554, DQ894741	NT_030059, NW_001838006, NW_924884	9033	PKD2L1	PCL, PKD2L, PKDL
OBS_BC_250002	OBS_BC_250002	-0.536602	-0.389038	0.693207	-1.92511	-2.87598	-3.94577	-1.49655	2.3192	0.0881237	V2LHS_17405	NM_003803, NM_019856, AJ621424, AK125322, AK302444, BC116183, BC116184, X69090	NM_003803, NM_019856	AJ621424, AK125322, AK302444, BC116183, BC116184, X69090	NT_010859, NW_001838461, NW_926940	8736	MYOM1	MGC134946, MGC134947, SKELEMIN
OBS_BC_243390	OBS_BC_243390	-1.67041	-2.80433	-0.259395	3.70618	-3.54559	-4.4055	-1.49651	2.2968	0.266621	V2LHS_116707	NM_030760, AF331840, AF331841, AF331842, AK074661, AK094880, BC034703, BC067781, CR619597, DQ891290, DQ893341, DQ894474, DQ896661	NM_030760	AF331840, AF331841, AF331842, AK074661, AK094880, BC034703, BC067781, CR619597, DQ891290, DQ893341, DQ894474, DQ896661	NT_011295, NW_001838483, NW_927195	53637	S1PR5	Edg-8, EDG8, S1P5, SPPR-1, SPPR-2
OBS_BC_246189	OBS_BC_246189	-0.900498	-2.04049	-1.08433	-1.36205	-1.67784	-1.91222	-1.49624	2.00102	0.000487858
OBS_BC_242535	OBS_BC_242535	-0.728827	-1.83157	-1.17848	-2.14603	-1.52921	-1.56281	-1.49615	0.454761	0.000714147
OBS_BC_249950	OBS_BC_249950	0.112526	1.25344	-3.75174	-1.04534	-2.78335	-2.76116	-1.49594	1.34591	0.116617	V2LHS_209766	NM_007055, AF021351, AK026023, AY091460, BC041089	NM_007055	AF021351, AK026023, AY091460, BC041089	NT_008583, NW_001837987, NW_924796	11128	POLR3A	hRPC155, RPC1, RPC155
OBS_BC_230789	OBS_BC_230789	-1.05917	-1.0461	-1.27368	-3.19587	-1.98222	-0.417907	-1.49582	1.45936	0.0130664	V2LHS_137534	NM_001042529, NM_001042530, NM_001042531, NM_001042532, NM_025233, AF208536, AF453478, AK075415, AK092498, AK225485, AK297153, AK314076, AL360167, AL833588, AY094602, BC006354, BC020985, BC067254, BT007168, CR608823, U18919	NM_001042529, NM_001042530, NM_001042531, NM_001042532, NM_025233	AF208536, AF453478, AK075415, AK092498, AK225485, AK297153, AK314076, AL360167, AL833588, AY094602, BC006354, BC020985, BC067254, BT007168, CR608823, U18919	NT_010755, NW_001838436, NW_926828	80347	COASY	DPCK, FLJ35179, NBP, pOV-2, PPAT, UKR1
OBS_BC_239293	OBS_BC_239293	-0.400113	0.0324403	-0.670473	0.407616	-3.26054	-5.08278	-1.49564	1.61109	0.154099	V2LHS_179851	NM_000940, AF320003, AF329433, AK096114, BC020908, BC070374, L48516, CD014095, CD014097, CD014100	NM_000940	AF320003, AF329433, AK096114, BC020908, BC070374, L48516	NG_008726, NT_007933, NT_079595, NW_001839064, NW_923574	5446	PON3	-
OBS_BC_206364	OBS_BC_206364	1.74529	1.05886	-0.719818	-2.43273	-3.71088	-4.90965	-1.49482	2.31385	0.225377	V2LHS_17357	NM_004461, AF042347, AK092093, AK130195, AK304587, BC006495, BC035438, BC043565, CR597607, CR613342, D84471, U07424	NM_004461	AF042347, AK092093, AK130195, AK304587, BC006495, BC035438, BC043565, CR597607, CR613342, D84471, U07424	NT_011295, NW_001838483, NW_927195	2193	FARSA	CML33, FARSL, FARSLA, FRSA, PheHA
OBS_BC_250465	OBS_BC_250465	-0.871452	-1.83521	-1.84797	-1.48669	-1.15438	-1.77271	-1.49474	1.80641	0.000278532
OBS_BC_231024	OBS_BC_231024	-1.09075	-0.9636	-1.38991	-1.81863	-0.955197	-2.74863	-1.49445	0.543299	0.0033074
OBS_BC_254720	OBS_BC_254720	-4.69816	-3.76214	1.83846	-4.10052	2.94982	-1.19156	-1.49402	2.2477	0.31266	V2LHS_150505	NM_001803, BC000644, CR607239, CR616675, X62466, X67699, BI835519	NM_001803	BC000644, CR607239, CR616675, X62466, X67699	NT_004610, NW_001838576, NW_921351	1043	CD52	CDW52
OBS_BC_242095	OBS_BC_242095	-4.14447	2.82195	-3.34769	-2.43656	-0.909196	-0.947587	-1.49393	2.75956	0.199258	V2LHS_133360	NM_002191, BC006391, BC039076, BT006954, CR617999, DQ890602, DQ893773, M13144, M13981	NM_002191	BC006391, BC039076, BT006954, CR617999, DQ890602, DQ893773, M13144, M13981	NT_005403, NW_001838865, NW_921618	3623	INHA	-
OBS_BC_203559	OBS_BC_203559	-2.00156	-1.60305	-0.747198	-2.24803	-0.637311	-1.72527	-1.49374	1.72681	0.0026359
OBS_BC_215457	OBS_BC_215457	-2.7736	-0.865636	-1.45363	-0.963911	-1.20833	-1.69694	-1.49367	0.648132	0.00335383
OBS_BC_261714	OBS_BC_261714	-1.3688	-0.712851	-1.98156	-1.87797	-0.851126	-2.16906	-1.49356	0.626509	0.00189325	V2LHS_262997	NM_001114, D25538	NM_001114	D25538	NT_010498, NW_001838288, NW_926462	113	ADCY7	AC7, FLJ36387, KIAA0037
OBS_BC_251970	OBS_BC_251970	-1.19119	-1.91445	-1.39936	-1.20149	-0.701483	-2.5529	-1.49348	0.602444	0.00245304
OBS_BC_260501	OBS_BC_260501	-3.26193	0.60234	1.15125	-2.88092	-3.54936	-1.02005	-1.49311	1.44608	0.133587	V2LHS_214986	NM_177457, NM_177476, NM_177477, AF321824, BC014560, BI603715, BM172253, BQ685632	NM_177457, NM_177476, NM_177477	AF321824, BC014560	NT_008046, NW_001839142, NW_924018	66004	LYNX1	MGC40364, SLURP2
OBS_BC_222348	OBS_BC_222348	-2.29418	-0.860661	-1.29911	-2.23776	-0.349365	-1.91482	-1.49265	1.47741	0.00569079
OBS_BC_236016	OBS_BC_236016	-2.87856	-2.14329	1.43029	-2.28896	0.278898	-3.35165	-1.49221	1.4429	0.112891	Not Available (V2LHS_159574)	NM_006910, NM_018703, NM_032626, BF727303, BI489954	NM_006910, NM_018703, NM_032626	-	NT_010393, NW_001838401, NW_926217	5930	RBBP6	DKFZp686P0638, DKFZp761B2423, MY038, P2P-R, PACT, RBQ-1, SNAMA
OBS_BC_201869	OBS_BC_201869	-1.98336	-0.759551	-2.20085	-1.39606	-1.30115	-1.31208	-1.49218	1.33056	0.000909284
OBS_BC_213491	OBS_BC_213491	-5.14286	-1.69119	-0.717131	1.90353	-2.63611	-0.6641	-1.49131	1.61952	0.180011	V2LHS_213710	NM_014235, AK000405, BC043346, BC053589, CR612889, CR624483, M35604	NM_014235	AK000405, BC043346, BC053589, CR612889, CR624483, M35604	NT_011669, NT_011726, NW_001842373, NW_927711, NW_927732	8266	UBL4A	DX254E, DXS254E, G6PD, GDX, UBL4
OBS_BC_210404	OBS_BC_210404	-0.778755	-1.38568	-2.51132	-0.993402	-2.12497	-1.15262	-1.49112	1.64638	0.00304416
OBS_BC_204429	OBS_BC_204429	-1.64485	-0.927764	-1.92778	-1.35443	-1.20445	-1.88683	-1.49102	0.531942	0.000255515
OBS_BC_213820	OBS_BC_213820	-5.4372	1.39333	-2.33556	1.02797	-2.15074	-1.44382	-1.491	1.71032	0.204726	V2LHS_18653	NM_005068, U70212	NM_005068	U70212	NG_008230, NT_025741, NW_001838988, NW_923184	6492	SIM1	bHLHe14
OBS_BC_243391	OBS_BC_243391	-4.04734	-1.21024	-2.97552	2.40873	1.13395	-4.25387	-1.49071	2.52149	0.245568	V2LHS_248334	NM_004843, AF053004, AF106912, AF265242, AY358876, BC028003, DQ891051, DQ894230	NM_004843	AF053004, AF106912, AF265242, AY358876, BC028003, DQ891051, DQ894230	NT_011295, NW_001838483, NW_927195	9466	IL27RA	CRL1, IL27R, TCCR, WSX1, zcytor1
OBS_BC_232480	OBS_BC_232480	-3.64118	-1.51122	-0.943893	0.934404	-2.53843	-1.24378	-1.49068	2.14292	0.0647076	V2LHS_42055	NM_005282, BC038450	NM_005282	BC038450	NT_011109, NW_001838496, NW_927217	2828	GPR4	-
OBS_BC_209936	OBS_BC_209936	-0.733017	-1.71497	-0.878943	-2.16103	-1.72292	-1.72947	-1.49006	2.33268	0.0012542
OBS_BC_235119	OBS_BC_235119	0.4834	-6.36592	-0.650938	-1.24028	-4.96682	3.80649	-1.48901	2.52506	0.369923	V2LHS_134791	AF102177	-	AF102177	-	51542	VPS54	HCC8, hVps54L, SLP-8p, VPS54L
OBS_BC_234901	OBS_BC_234901	-0.856653	-2.01904	-2.4691	-1.11023	-0.76618	-1.70746	-1.48811	2.53935	0.00316282	Not Available (V2LHS_136741)	AK026727	-	AK026727	NT_022135, NW_001838859, NW_921585	80122	YSK4	FLJ23074, RCK
OBS_BC_250441	OBS_BC_250441	-2.13865	-2.68391	-0.0550174	0.610897	0.232827	-4.89358	-1.48791	1.51437	0.149092	V2LHS_39052	NM_153365, AK074494, AK296104, AK299163, BC066899	NM_153365	AK074494, AK296104, AK299163, BC066899	NT_006316, NW_001838900, NW_922073	202018	TAPT1	CMVFR, FLJ90013
OBS_BC_235309	OBS_BC_235309	-3.47921	-3.99746	-0.957304	-0.0858402	0.174813	-0.581363	-1.48773	1.88218	0.0979847
OBS_BC_261687	OBS_BC_261687	-2.39269	-1.11347	-0.100379	-0.761671	-1.18224	-3.37453	-1.4875	1.45106	0.0279306	V2LHS_95402	NM_014790, AB011127, AK291280, BC017354	NM_014790	AB011127, AK291280, BC017354	NT_029289, NW_001838953, NW_922784	9832	JAKMIP2	JAMIP2, KIAA0555, NECC1
OBS_BC_249324	OBS_BC_249324	-0.415202	1.30521	0.380939	-3.6219	-2.95743	-3.61642	-1.48747	1.67204	0.155	V2LHS_133500	NM_002216, AK225329, AK291379, BC132685, X07173	NM_002216	AK225329, AK291379, BC132685, X07173	NT_077569, NW_001837931, NW_924584	3698	ITIH2	H2P, SHAP
OBS_BC_215304	OBS_BC_215304	-0.165168	-1.6452	0.458019	-4.41118	-1.9898	-1.16695	-1.48671	1.86231	0.0851748	V2LHS_97994	NM_016208, NM_183057, AF182844, AF316887, AK026865, AK090942, AK091979, AK310062, BC006485, BC019321, BC050438, BC050712, BC050713, CR591710, CR592521, CR593237, CR600507, CR602682, CR603930, CR610765, CR615683, BU658837	NM_016208, NM_183057	AF182844, AF316887, AK026865, AK090942, AK091979, AK310062, BC006485, BC019321, BC050438, BC050712, BC050713, CR591710, CR592521, CR593237, CR600507, CR602682, CR603930, CR610765, CR615683	NT_037704, NW_001839142, NW_924018	51160	VPS28	MGC60323
OBS_BC_240636	OBS_BC_240636	-5.60697	-1.16203	-0.258375	1.89561	-4.10472	0.319904	-1.4861	2.22813	0.255222	Not Available (V2LHS_150989)	NM_001895, NM_177559, NM_177560, NR_002207, AB451279, AB451411, AK302583, AK312535, AY112721, BC002615, BC011668, BC050036, BC053532, BC071167, BT019792, CR590205, DQ354583, DQ893102, DQ896374, J02853, M55265, S53149	NM_001895, NM_177559, NM_177560, NR_002207	AB451279, AB451411, AK302583, AK312535, AY112721, BC002615, BC011668, BC050036, BC053532, BC071167, BT019792, CR590205, DQ354583, DQ893102, DQ896374, J02853, M55265, S53149	NT_009237, NT_011387, NW_001838022, NW_001838652, NW_925006, NW_927317	1457, 283106	CSNK2A1, CSNK2A1P	CK2A1, CKII
OBS_BC_254977	OBS_BC_254977	-5.68931	-1.72054	0.772127	1.2129	-3.12835	-0.362531	-1.48595	2.59745	0.221967	V2LHS_77838	NM_019080, AB032991, AB097019, AB097029, AB097030, AB097031, AK001723, AK294839, AK297197, BC021988, BC026126	NM_019080	AB032991, AB097019, AB097029, AB097030, AB097031, AK001723, AK294839, AK297197, BC021988, BC026126	-	54602	NDFIP2	FLJ25842, KIAA1165, N4wbp5a
OBS_BC_252754	OBS_BC_252754	-1.86796	-1.62662	1.09139	-3.89442	-2.17244	-0.445037	-1.48585	2.09392	0.0829315	V2LHS_112789	NM_001240, AF045161, AF048730, AK290990, BC156506, EF688064	NM_001240	AF045161, AF048730, AK290990, BC156506, EF688064	NT_029419, NW_001838057, NW_925351	904	CCNT1	CCNT, CYCT1
OBS_BC_216595	OBS_BC_216595	-0.471914	-2.08096	-2.01079	-1.36289	-1.97091	-1.01243	-1.48498	1.21716	0.00256825
OBS_BC_210790	OBS_BC_210790	-3.93393	-0.293405	-1.53369	-0.385641	-2.76933	0.00732517	-1.48478	1.15353	0.0697916	V2LHS_237510	NM_015980, AF113537, AF133422, AK098398, AK294383, AK295206, AK297196, BC018873, CR596490, CR626441	NM_015980	AF113537, AF133422, AK098398, AK294383, AK295206, AK297196, BC018873, CR596490, CR626441	NT_023133, NW_001838954, NW_922784	51617	HMP19	-
OBS_BC_226612	OBS_BC_226612	0.095274	-2.66795	-0.53661	1.1822	-0.97177	-5.99812	-1.48283	2.02364	0.213815	Not Available (V2LHS_161376)	NM_003013, AF311912, AK075372, AK093922, AY359001, BC008666	NM_003013	AF311912, AK075372, AK093922, AY359001, BC008666	-	6423	SFRP2	FRP-2, SARP1, SDF-5
OBS_BC_209026	OBS_BC_209026	-2.04938	-0.859176	-0.931155	-1.25618	-1.75647	-2.03843	-1.4818	1.75786	0.00108916
OBS_BC_233570	OBS_BC_233570	-0.611675	-0.816735	-1.70843	5.01314	-5.67937	-5.08303	-1.48102	2.61938	0.389055	V2LHS_118186	NM_052939, AF416901, AF416902, AF416903, AF416904, AF416905, AF459027, AK098122, AK125622, AL833391, BC013698, BC028933, DQ892459, DQ895672	NM_052939	AF416901, AF416902, AF416903, AF416904, AF416905, AF459027, AK098122, AK125622, AL833391, BC013698, BC028933, DQ892459, DQ895672	-	115352	FCRL3	FCRH3, IFGP3, IRTA3, SPAP2
OBS_BC_222663	OBS_BC_222663	-1.30224	-0.019066	-2.31475	-1.29095	-1.73943	-2.21944	-1.48098	2.65494	0.00751277	V2LHS_240895	NM_001033047, AK290029, AK295772, AK302477, AK304279, AL832465	NM_001033047	AK290029, AK295772, AK302477, AK304279, AL832465	NW_001838915, NW_922162	255743	NPNT	EGFL6L, POEM
OBS_BC_208221	OBS_BC_208221	-1.2283	-3.00786	-3.48915	0.575457	3.02258	-4.75617	-1.48057	2.0266	0.264501	V2LHS_285036	NM_006307, AK289430, AK293127, AK298802, BC020684, CR591734, CR597663, CR606094, CR609268, CR613384, CR625902, U61374, U78093	NM_006307	AK289430, AK293127, AK298802, BC020684, CR591734, CR597663, CR606094, CR609268, CR613384, CR625902, U61374, U78093	NT_079573, NW_001842361, NW_927701	8406	SRPX	DRS, ETX1, SRPX1
OBS_BC_252079	OBS_BC_252079	-0.645023	-0.551042	-2.54431	-2.06675	-0.924637	-2.145	-1.47946	2.03277	0.00879337
OBS_BC_249026	OBS_BC_249026	-1.61686	-1.21924	-1.5368	-1.46449	-1.76529	-1.27349	-1.47936	0.603177	1.11488e-05
OBS_BC_233962	OBS_BC_233962	-2.03046	-2.75372	-1.07013	-1.31446	-0.450863	-1.25625	-1.47931	0.559558	0.00635014
OBS_BC_201680	OBS_BC_201680	3.66793	0.403102	0.235437	-4.14921	-4.16788	-4.86471	-1.47922	2.37459	0.339038	V2LHS_236559	NM_016561, AK291114, AK300778, AK313890, BC003054, CR613606, DQ890648, DQ893828	NM_016561	AK291114, AK300778, AK313890, BC003054, CR613606, DQ890648, DQ893828	NT_010393, NW_001838343, NW_926018	51283	BFAR	BAR, RNF47
OBS_BC_219771	OBS_BC_219771	-3.45931	3.74553	-3.27943	-3.58383	-1.13514	-1.16271	-1.47915	2.98333	0.251725	V2LHS_157040	NM_198887, AF514997, AK023349, AK074311, AK095994, AK304244, AM392678, BC040121, BC046637, BC047539, BC065028, BX647097	NM_198887	AF514997, AK023349, AK074311, AK095994, AK304244, AM392678, BC040121, BC046637, BC047539, BC065028, BX647097	NT_025741, NW_923184	348995	NUP43	bA350J20.1, FLJ13287, p42
OBS_BC_247922	OBS_BC_247922	-0.839043	-2.01579	-1.06443	-1.46962	-2.26033	-1.22473	-1.47899	1.92241	0.00127084
OBS_BC_231712	OBS_BC_231712	-0.425751	-1.44864	-2.15296	-1.6245	-1.9819	-1.23382	-1.47793	0.559499	0.00202847
OBS_BC_222495	OBS_BC_222495	-1.60575	-0.0228529	-5.36001	-3.23739	-0.634924	1.99517	-1.47763	1.78304	0.218356	V2LHS_151900	NM_002437, AF088036, AK093305, AK123373, BC001115, BC016289, CR604090, CR607626, DQ892279, DQ895479, X76538, BG714998, BI602840	NM_002437	AF088036, AK093305, AK123373, BC001115, BC016289, CR604090, CR607626, DQ892279, DQ895479, X76538	NG_008075, NT_022184, NW_001838768, NW_927719	4358	MPV17	SYM1
OBS_BC_222203	OBS_BC_222203	-4.21201	-4.3793	-3.14425	2.7862	-3.07323	3.16282	-1.47663	2.92337	0.347642	V2LHS_41484	NM_004657, AF085481, AK026943, AK290378, BC016475	NM_004657	AF085481, AK026943, AK290378, BC016475	NT_005403, NW_001838863, NW_921585	8436	SDPR	PS-p68, SDR
OBS_BC_220273	OBS_BC_220273	-2.09209	-3.76649	-1.03383	-0.702314	-2.1479	0.884349	-1.47638	2.58275	0.0704328	V2LHS_170343	NM_002715, AK097599, BC002657, CR593738, CR594228, X12646	NM_002715	AK097599, BC002657, CR593738, CR594228, X12646	NT_034772, NW_001838952, NW_922784	5515	PPP2CA	PP2Ac, PP2CA, RP-C
OBS_BC_230718	OBS_BC_230718	-1.15241	-1.04182	-2.01402	-1.3397	-0.84841	-2.46179	-1.47636	1.14454	0.00220454
OBS_BC_240039	OBS_BC_240039	-1.29579	-1.8546	-3.47196	2.71887	-0.568674	-4.38543	-1.47626	1.73235	0.206427	Not Available (V2LHS_57340)	NM_006260, AK292947, AK312861, BC047936, CR601256	NM_006260	AK292947, AK312861, BC047936, CR601256	NT_009952, NW_001838084, NW_925517	5611	DNAJC3	HP58, P58, P58IPK, PRKRI
OBS_BC_237394	OBS_BC_237394	-2.03682	-1.39465	-2.13062	-0.467864	-0.822546	-2.00494	-1.47624	1.74558	0.00363951
OBS_BC_236486	OBS_BC_236486	-0.527321	-1.88171	-0.783766	1.44252	-3.38278	-3.7226	-1.47594	1.38883	0.120847	V2LHS_53074	NR_001448, AJ132821, AJ132822, AJ132823, AJ132826, AJ132827, BC026083, BC047448, BC067864	NR_001448	AJ132821, AJ132822, AJ132823, AJ132826, AJ132827, BC026083, BC047448, BC067864	NT_007995, NW_001839129, NW_923907	255926	ADAM5P	ADAM5, TMDCII
OBS_BC_224881	OBS_BC_224881	-1.04292	2.95774	-4.08035	-0.981862	-1.30551	-4.40239	-1.47588	2.21995	0.232704	V2LHS_199408	NM_014170, NM_138485, AF161484, AK093419, AK289611, AK292651, BC000003, BC010137, BC037163, CR594357, CR624891, DQ892307, DQ895506, BG655089, BX354218, CK818022	NM_014170, NM_138485	AF161484, AK093419, AK289611, AK292651, BC000003, BC010137, BC037163, CR594357, CR624891, DQ892307, DQ895506	NW_001838881, NW_921807	29083	GTPBP8	HSPC135
OBS_BC_253241	OBS_BC_253241	0.374217	-3.92502	-0.353089	4.47949	-3.75419	-5.67664	-1.47587	3.08148	0.375122	V2LHS_83488	NM_000142, NM_022965, AB209441, M64347	NM_000142, NM_022965	AB209441, M64347	NT_006081, NW_001838896, NW_921918	2261	FGFR3	ACH, CD333, CEK2, HSFGFR3EX, JTK4
OBS_BC_218905	OBS_BC_218905	-1.57246	-0.736249	-0.921965	0.528915	-0.987175	-5.16479	-1.47562	2.82384	0.120792	V2LHS_264813	NR_024274, AF211119, BX091351	NR_024274	AF211119	NG_007485, NT_008413, NW_001839149, NW_924062	51198	C9orf53	bA149I2.3
OBS_BC_218309	OBS_BC_218309	-4.33889	2.47051	-1.46043	-3.44552	-0.712314	-1.36584	-1.47541	2.06651	0.188853	V2LHS_262959	NM_004579, BC039839, U07349	NM_004579	BC039839, U07349	NT_033903, NW_001838025, NW_925106	5871	MAP4K2	BL44, GCK, RAB8IP
OBS_BC_232209	OBS_BC_232209	2.40233	-5.72373	-5.1456	-0.150672	5.58435	-5.81482	-1.47469	3.63351	0.488791	V2LHS_131259	NM_000910, U32500	NM_000910	U32500	-	4887	NPY2R	-
OBS_BC_241204	OBS_BC_241204	-1.66094	-1.91867	-2.17445	-0.987227	-0.704159	-1.4026	-1.47468	3.28272	0.00131305
OBS_BC_215103	OBS_BC_215103	-3.73348	0.0544718	-5.54041	-3.89531	-0.279973	4.5529	-1.47363	2.50721	0.371298	V2LHS_130281	NM_016066, NM_197962, AF132495, AF151891, AF290514, AY038988, BC028113, BU157087	NM_016066, NM_197962	AF132495, AF151891, AF290514, AY038988, BC028113	NW_001838533, NW_926128	51022	GLRX2	bA101E13.1, GRX2
OBS_BC_250007	OBS_BC_250007	-2.22785	-0.597738	-0.0370941	-2.9607	-1.89143	-1.12679	-1.4736	2.58483	0.0209802	V2LHS_229884	NM_000629, AK222770, AK222812, BC021825, CR607541, J03171, BG116121	NM_000629	AK222770, AK222812, BC021825, CR607541, J03171	AC_000064, AC_000153, NC_000021, NT_011512, NW_001838706, NW_927384	3454	IFNAR1	AVP, IFN-alpha-REC, IFNAR, IFNBR, IFRC
OBS_BC_214086	OBS_BC_214086	-4.98078	-0.233125	-4.19974	-2.03571	0.779435	1.82849	-1.47357	1.98798	0.245019	V2LHS_95314	NM_014774, AB007963, AK001487, BC002525, BC018842, CR606100	NM_014774	AB007963, AK001487, BC002525, BC018842, CR606100	NT_032977, NW_001838578, NW_921351	9813	KIAA0494	RP11-8J9.3
OBS_BC_248649	OBS_BC_248649	5.14178	-6.08498	-5.39828	0.0467358	0.512297	-3.05441	-1.47281	3.39454	0.432005	V2LHS_155441	NM_018053, AK001169, AK054909, AK091615, AY534246, BC003606, BC013379, BC028564	NM_018053	AK001169, AK054909, AK091615, AY534246, BC003606, BC013379, BC028564	NT_004610, NT_009952, NW_001838084, NW_001838576, NW_921351, NW_925517	55113	XKR8	FLJ10307, RP11-460I13.3, XRG8
OBS_BC_209353	OBS_BC_209353	-5.81196	-3.07466	-0.097488	0.237057	-4.3759	4.2862	-1.47279	3.77779	0.372244	V2LHS_195068	NM_005271, NM_012084, XM_001716770, AB209406, AK094782, AK122685, AK222818, AK294685, AK297441, AK297456, AK303458, AK311722, AK313356, BC040132, BC112946, J03248, M20867, M37154, X07674, X07769	NM_005271, NM_012084, XM_001716770	AB209406, AK094782, AK122685, AK222818, AK294685, AK297441, AK297456, AK303458, AK311722, AK313356, BC040132, BC112946, J03248, M20867, M37154, X07674, X07769	NG_002763, NT_008583, NT_011786, NT_030059, NT_030772, NT_031847, NW_001837987, NW_001837992, NW_001841722, NW_001842397, NW_924796, NW_924862, NW_926938, NW_927721	2746, 2747, 100133994	GLUD1, GLUD2, LOC100133994	GDH, GDH1, GDH2, GLUD, GLUDP1, MGC132003
OBS_BC_213464	OBS_BC_213464	-0.790045	-3.18915	1.91987	0.930531	-2.60586	-5.10019	-1.47247	3.05917	0.231782	V2LHS_254870	NM_012289, NM_203500, AF361886, AK056204, BC002417, BC002930, BC003156, BC014118, BC015945, BC021957, CR598894, DQ893639, DQ895597, EU176209	NM_012289, NM_203500	AF361886, AK056204, BC002417, BC002930, BC003156, BC014118, BC015945, BC021957, CR598894, DQ893639, DQ895597, EU176209	NT_011295, NW_001838483, NW_927195	9817	KEAP1	INrf2, KIAA0132, KLHL19, MGC10630, MGC1114, MGC20887, MGC4407, MGC9454
OBS_BC_248331	OBS_BC_248331	-1.00546	-0.433158	-2.41746	-2.86727	-0.587115	-1.52386	-1.47239	1.90843	0.0149879
OBS_BC_242417	OBS_BC_242417	-2.18016	0.897865	-3.92764	-2.50636	0.692837	-1.81056	-1.47234	1.44418	0.115896
OBS_BC_232292	OBS_BC_232292	-1.02698	-2.2291	-1.67466	-1.5893	-1.06097	-1.25007	-1.47185	1.31644	0.000526288
OBS_BC_235410	OBS_BC_235410	-0.10327	-2.61851	0.0943566	1.59545	-5.01533	-2.78196	-1.47154	1.66149	0.196797	V2LHS_76140	NM_000261, AK097310, AK300924, AK300943, AK301297, AK315443, BC029261, D88214, DQ892415, DQ895629, FJ227302, U85257	NM_000261	AK097310, AK300924, AK300943, AK301297, AK315443, BC029261, D88214, DQ892415, DQ895629, FJ227302, U85257	NG_008859, NW_001838533, NW_926128	4653	MYOC	GLC1A, GPOA, JOAG, JOAG1, myocilin, TIGR
OBS_BC_241953	OBS_BC_241953	-4.75833	-0.671206	0.860174	3.91123	-3.91858	-4.24803	-1.47079	2.84243	0.344345	V2LHS_197156	NM_005885, AK296585, AK300034, AK314686, BC013761, BC039293, BC046148, BC111494, BC136461, BC142679, BC142694	NM_005885	AK296585, AK300034, AK314686, BC013761, BC039293, BC046148, BC111494, BC136461, BC142679, BC142694	NT_006576, NW_001838927, NW_922518	10299	41339	KIAA0597, MARCH-VI, RNF176, TEB4
OBS_BC_213681	OBS_BC_213681	-3.49711	-1.10083	-3.21645	-0.897388	-0.660123	0.548722	-1.47053	2.55674	0.0705168	V2LHS_150112	NM_001729, AM392725, AM392995, AM393303, AM393550, BC011618, S55606	NM_001729	AM392725, AM392995, AM393303, AM393550, BC011618, S55606	NW_001838915, NW_922162	685	BTC	-
OBS_BC_226232	OBS_BC_226232	0.469751	0.198163	-4.19069	-3.28343	-2.00004	-0.0142994	-1.47009	1.70536	0.12889	V2LHS_179675	NM_001002838, NM_020922, AB046786, AJ409088, AY082340, AY352048, BC156469	NM_001002838, NM_020922	AB046786, AJ409088, AY082340, AY352048, BC156469	NT_011630, NW_927709	65267	WNK3	KIAA1566, PRKWNK3
OBS_BC_207136	OBS_BC_207136	1.42491	1.8129	-2.17714	-3.52176	-1.11795	-5.2407	-1.46996	2.29319	0.24951	V2LHS_36305	NM_004739, AB016591, AF295807, AK301569, BC023656, BC053650, CR601321	NM_004739	AB016591, AF295807, AK301569, BC023656, BC053650, CR601321	-	9219	MTA2	DKFZp686F2281, MTA1L1, PID
OBS_BC_234209	OBS_BC_234209	-1.23092	-1.63079	-1.11183	-0.983634	-1.69416	-2.16516	-1.46941	1.88755	0.000458453
OBS_BC_207266	OBS_BC_207266	-1.64033	-1.35925	-0.517875	-1.98549	-1.52307	-1.78941	-1.46924	0.457237	0.000911583
OBS_BC_246999	OBS_BC_246999	-1.43824	-1.77088	-2.27522	-0.977091	-1.35308	-1.00023	-1.46912	0.480116	0.00075844	V2LHS_15801	NM_145173, AK124445, AK124672, AL833958, BC017484, BC030660, CR614848	NM_145173	AK124445, AK124672, AL833958, BC017484, BC030660, CR614848	NT_011255, NW_001838476, NW_927173	148252	DIRAS1	Di-Ras1, FLJ42681, GBTS1, RIG
OBS_BC_206500	OBS_BC_206500	0.571191	-1.58276	-2.89795	-4.14589	4.40289	-5.15762	-1.46836	2.38718	0.352022	V2LHS_278926	NR_003542, AY358224, BR000409	NR_003542	AY358224, BR000409	NT_022792	643036	UNQ9368	SLED1
OBS_BC_222129	OBS_BC_222129	-0.369864	-5.09195	-1.16631	1.58003	-3.6057	-0.152133	-1.46765	2.88396	0.20226	V2LHS_138999	NM_033027, AB053121, AB063301, AL117565, BC028213, BC038949	NM_033027	AB053121, AB063301, AL117565, BC028213, BC038949	NT_022517, NW_001838877, NW_921651	64651	AXUD1	DKFZp566F164, FAM130B, TAIP-3, URAX1
OBS_BC_234259	OBS_BC_234259	-5.0469	-1.71055	-2.2654	2.72824	-1.5975	-0.913642	-1.46762	2.36369	0.211104	Not Available (V2LHS_134155)	X77753	-	X77753	NT_032977, NW_001838579, NW_921351	4070	TACSTD2	EGP-1, GA733, GA733-1, M1S1, TROP2
OBS_BC_241085	OBS_BC_241085	0.53228	-2.40796	-1.50153	-1.97098	-1.26855	-2.1883	-1.46751	1.83732	0.0199448
OBS_BC_206867	OBS_BC_206867	0.738826	-1.34211	-1.00682	-2.2386	-1.84625	-3.10873	-1.46728	1.13718	0.0402103	V2LHS_260303	NM_000235, NM_001127605, AK096406, AK125193, AK222760, AK290241, AK293491, AK297079, AK314665, BC012287, CR592516, M74775, U08464, X76488, Z31690	NM_000235, NM_001127605	AK096406, AK125193, AK222760, AK290241, AK293491, AK297079, AK314665, BC012287, CR592516, M74775, U08464, X76488, Z31690	NG_008194, NT_030059, NW_001838005, NW_924884	3988	LIPA	CESD, LAL
OBS_BC_260191	OBS_BC_260191	-4.0255	-2.29569	0.701354	-0.198247	-2.20483	-0.77839	-1.46688	1.44883	0.0891403
OBS_BC_235767	OBS_BC_235767	-1.37045	-1.30022	-1.8353	2.73672	-4.2466	-2.78362	-1.46658	1.95091	0.18483	V2LHS_209329	NM_014380, NM_206915, NM_206917, AF187064, AK057859, AY833562, BC003190, BC051713, CR593909, CR601593, CR605989, CD048295	NM_014380, NM_206915, NM_206917	AF187064, AK057859, AY833562, BC003190, BC051713, CR593909, CR601593, CR605989	NT_011651, NW_001842388, NW_927716	27018	NGFRAP1	Bex, BEX3, DXS6984E, HGR74, NADE
OBS_BC_248534	OBS_BC_248534	-1.19158	-0.284061	-0.997694	-1.48664	2.2274	-7.06181	-1.46573	2.59282	0.292733	V2LHS_115314	NM_001025068, NM_001025069, NM_016300, NM_198399, AF112220, AK055064, AK289649, AK289868, AK294484, BC017805, BC036399, BC036548, BC041385, BC051828, BC066651, EU831438, EU831530, AV718064, AV718166, BG535216, BX488342	NM_001025068, NM_001025069, NM_016300, NM_198399	AF112220, AK055064, AK289649, AK289868, AK294484, BC017805, BC036399, BC036548, BC041385, BC051828, BC066651, EU831438, EU831530	NT_022517, NW_001838877, NW_921651	10777	ARPP-21	FLJ32997, RCS
OBS_BC_238430	OBS_BC_238430	-1.38645	-1.61895	-0.876967	-1.75147	-1.48236	-1.66869	-1.46415	2.07026	9.29933e-05
OBS_BC_214777	OBS_BC_214777	-4.09771	-2.69664	-1.21783	0.52643	-2.1144	0.820774	-1.46323	1.30108	0.118468	V2LHS_150193	NM_001742, BC069611, L00587, X69920	NM_001742	BC069611, L00587, X69920	NT_007933, NT_079595, NW_001839064, NW_923574	799	CALCR	CRT, CTR, CTR1
OBS_BC_245721	OBS_BC_245721	-1.73806	-1.54606	-0.922358	-0.708012	-1.69692	-2.16314	-1.46243	1.33523	0.00123179
OBS_BC_222060	OBS_BC_222060	-0.711632	-2.91755	3.3669	-2.75048	-3.7328	-2.02604	-1.46194	1.77417	0.222934	V2LHS_152627	NM_002577, XR_016124, AK291339, BC069613, U24153, U25975	NM_002577, XR_016124	AK291339, BC069613, U24153, U25975	NG_008857, NT_029928, NT_037852, NW_001838889	5062, 646214	LOC646214, PAK2	PAK65, PAKgamma
OBS_BC_208700	OBS_BC_208700	-1.98739	-1.95174	-3.25078	-2.93463	2.14169	-0.788257	-1.46185	2.18382	0.128178	V2LHS_119643	AK057583	-	AK057583	NT_011362, NW_001838667, NW_927339	55370	PPP4R1L	C20orf192, PRO1085
OBS_BC_236011	OBS_BC_236011	-6.79889	0.721291	-0.437632	-4.39593	-2.29963	4.45218	-1.45977	2.98344	0.408438	Not Available (V2LHS_194300)	NM_006808, AJ293399, AK223384, CR456883, CR542159, L25085	NM_006808	AJ293399, AK223384, CR456883, CR542159, L25085	NT_008470, NT_009237, NW_001838022, NW_001839236, NW_924539, NW_925006	10952	SEC61B	-
OBS_BC_240050	OBS_BC_240050	-1.09157	-1.50218	-2.14027	-0.925347	-1.9021	-1.19129	-1.45879	2.6924	0.000692185
OBS_BC_223598	OBS_BC_223598	-2.15587	-1.14362	-1.04511	-2.20586	-1.71015	-0.488191	-1.45813	0.561939	0.00334361
OBS_BC_233471	OBS_BC_233471	-1.14105	-2.75535	-1.58561	-1.67058	-1.03907	-0.556167	-1.45797	0.684477	0.00513296
OBS_BC_253204	OBS_BC_253204	-1.94311	-4.80388	-3.88959	2.37393	-4.34442	3.86106	-1.45767	2.54923	0.379501	V2LHS_239449	NM_000125, NM_001122740, NM_001122741, NM_001122742, X03635	NM_000125, NM_001122740, NM_001122741, NM_001122742	X03635	NG_008493, NT_025741, NW_923184	2099	ESR1	DKFZp686N23123, ER, Era, ESR, ESRA, NR3A1
OBS_BC_230281	OBS_BC_230281	4.48578	-5.60934	-4.98522	1.38774	-4.2321	0.208723	-1.4574	3.72004	0.422514	V2LHS_97086	NM_001012665, NM_015522, NM_016008, AF151818, AK074206, AK223432, AL050006, AY083346, BC006969, BC016324, BC040558, BC058823, CR600166, CR622142, BG716986, BX493698	NM_001012665, NM_015522, NM_016008	AF151818, AK074206, AK223432, AL050006, AY083346, BC006969, BC016324, BC040558, BC058823, CR600166, CR622142	NT_022184, NW_927719	51626	DYNC2LI1	CGI-60, D2LIC, DKFZp564A033, LIC3
OBS_BC_251493	OBS_BC_251493	-0.455099	-0.0899935	-3.3859	-0.41262	-3.84252	-0.557717	-1.45731	2.98113	0.0875666	V2LHS_194790	NM_004130, AK299962, AK312283, BC000033, BC031096, CR536547, CR593401, CR594956, CR601242, CR602596, CR604931, CR619386, CR626037, U31525, U44131, X79537	NM_004130	AK299962, AK312283, BC000033, BC031096, CR536547, CR593401, CR594956, CR601242, CR602596, CR604931, CR619386, CR626037, U31525, U44131, X79537	NT_032977, NW_001838579, NW_921351	2992	GYG1	GYG
OBS_BC_255147	OBS_BC_255147	0.485296	-0.687068	-2.31692	-4.1642	-4.78195	2.72233	-1.45708	2.23889	0.267605	V2LHS_151904	NM_001009567, NM_002438, BC142642, DQ663787, J05550, X55635	NM_001009567, NM_002438	BC142642, DQ663787, J05550, X55635	NT_008705, NT_077569, NW_001837931, NW_924584	4360, 414308	MRC1, MRC1L1	bA541I19.1, CD206, CLEC13D, CLEC13DL, MMR
OBS_BC_243852	OBS_BC_243852	-0.936531	3.3422	-3.56888	-1.68907	-1.38901	-4.50064	-1.45699	2.66358	0.247014	V2LHS_273001	NM_001412, AK312320, BC000793, BC067851, BC110421, BT007064, EU831819, EU831896, L18960	NM_001412	AK312320, BC000793, BC067851, BC110421, BT007064, EU831819, EU831896, L18960	NG_002419, NT_004873, NT_011757, NW_001838569, NW_001842360, NW_927700	1964, 280661	EIF1AP1, EIF1AX	eIF-1A, eIF-4C, EIF1A, EIF1AP1, EIF4C
OBS_BC_226549	OBS_BC_226549	-3.00495	-3.18	0.185733	2.62198	-2.38817	-2.96984	-1.45587	2.42979	0.191225	V2LHS_72137	NM_006003, XM_001716642, XM_001718335, XM_001727022, AK291134, BC000649, BC010035, BC067832, CR592326, CR592425, CR594419, CR601299, DQ891841, BF210184, BF979273	NM_006003, XM_001716642, XM_001718335, XM_001727022	AK291134, BC000649, BC010035, BC067832, CR592326, CR592425, CR594419, CR601299, DQ891841	AC_000065, AC_000154, NC_000022, NT_011109, NT_011520, NW_001838491, NW_001838745, NW_927206, NW_927628	7386, 100128525	LOC100128525, UQCRFS1	RIP1, RIS1, RISP, UQCR5
OBS_BC_215156	OBS_BC_215156	-0.650766	-1.81893	-1.83611	-2.38361	-1.18367	-0.862113	-1.45587	1.65335	0.00303534
OBS_BC_250251	OBS_BC_250251	-2.38449	-1.92011	-0.44385	-0.732072	-2.78592	-0.468518	-1.45583	0.830211	0.0184146
OBS_BC_234134	OBS_BC_234134	-1.46465	-2.33024	-0.727906	-0.953655	-1.16929	-2.0842	-1.45499	0.819838	0.00250406
OBS_BC_225734	OBS_BC_225734	-1.57729	-0.966218	-3.08433	-2.28793	-0.510342	-0.300726	-1.45447	0.84481	0.0214707	V2LHS_241809	NM_012294, BC039203, D87467	NM_012294	BC039203, D87467	NT_007819, NT_079592, NW_001839003, NW_923240	9771	RAPGEF5	GFR, KIAA0277, MR-GEF, REPAC
OBS_BC_232341	OBS_BC_232341	-4.94397	5.32974	-5.13956	-2.62839	-0.619987	-0.721537	-1.45395	2.70052	0.398219	V2LHS_130887	NM_000840, AK291406, BC022496, BC041407, DQ315362, DQ315363, DQ892396, DQ893287, DQ896619, EU432123, X77748	NM_000840	AK291406, BC022496, BC041407, DQ315362, DQ315363, DQ892396, DQ893287, DQ896619, EU432123, X77748	NT_007933, NT_079595, NW_001839064, NW_923574	2913	GRM3	GLUR3, GPRC1C, mGlu3, MGLUR3
OBS_BC_236584	OBS_BC_236584	-6.46733	-0.512016	-1.14796	3.34352	-3.18159	-0.757468	-1.45381	3.39778	0.322273	Not Available (V2LHS_62026)	NM_004948, NM_024421, BC148349, X72925, CU444724	NM_004948, NM_024421	BC148349, X72925	NT_010966, NW_001838467, NW_927095	1823	DSC1	CDHF1, DG2/DG3
OBS_BC_232600	OBS_BC_232600	0.171142	-0.778568	-5.45134	-1.79282	-3.74856	2.87958	-1.45343	2.95167	0.280116	V2LHS_201524	NM_006420, AB209397, AF084521, AK022623, AK074303, AK302526	NM_006420	AB209397, AF084521, AK022623, AK074303, AK302526	NT_011362, NW_001838666, NW_927339	10564	ARFGEF2	BIG2, dJ1164I10.1, FLJ23723
OBS_BC_223486	OBS_BC_223486	1.74447	-6.35608	1.90804	-1.7438	-2.50656	-1.76656	-1.45341	2.86181	0.297312	V2LHS_152759	NM_001035511, NM_001035512, NM_001035513, NM_003001, XM_001717960, XM_001723532, XM_001725207, AK131051, AK294305, BC012735, BC020808, BC033626, BC066329, CR591478, CR594069, CR594901, CR597554, CR602016, CR606805, CR608606, CR613513, CR614683, CR618151, CR621523, D49737, U57877	NM_001035511, NM_001035512, NM_001035513, NM_003001, XM_001717960, XM_001723532, XM_001725207	AK131051, AK294305, BC012735, BC020808, BC033626, BC066329, CR591478, CR594069, CR594901, CR597554, CR602016, CR606805, CR608606, CR613513, CR614683, CR618151, CR621523, D49737, U57877	NT_010718, NT_022184, NW_001838403, NW_001838531, NW_001838768, NW_925683, NW_926584, NW_927719	6391, 642502	hCG_1776980, SDHC	CYB560, CYBL, LOC642502, PGL3, QPS1, SDH3
OBS_BC_256859	OBS_BC_256859	-1.69522	0.810995	-1.61601	0.0891409	-4.65347	-1.65436	-1.45316	2.42574	0.118467	V2LHS_172725	NM_001114735, NM_004049, AL110097, AY234180, BC016281, BT007103, CR541937, CR541962, DQ891109, DQ894290, U27467, U29680, Y09397, BG198875, BG216703, CD640106	NM_001114735, NM_004049	AL110097, AY234180, BC016281, BT007103, CR541937, CR541962, DQ891109, DQ894290, U27467, U29680, Y09397	NT_010194, NW_001838219, NW_925907	597	BCL2A1	ACC-1, ACC-2, BCL2L5, BFL1, GRS, HBPA1
OBS_BC_221361	OBS_BC_221361	-3.09536	-3.39427	2.44376	-1.75645	-0.755267	-2.16123	-1.45314	1.92127	0.15591	V2LHS_171426	NM_003279, AK291323, BC005323, CR541864, CR541884, M22307, X07898, BU854061	NM_003279	AK291323, BC005323, CR541864, CR541884, M22307, X07898	NT_011362, NW_001838666, NW_927339	7125	TNNC2	-
OBS_BC_222302	OBS_BC_222302	-1.02967	-1.73057	-0.501144	-2.07311	-1.36283	-2.02129	-1.4531	1.49572	0.00213445
OBS_BC_250476	OBS_BC_250476	-3.02025	-2.16485	-3.42404	-3.49005	-0.121784	3.50326	-1.45295	1.88805	0.249527	V2LHS_82418	NM_000196, BC036780, BC064536, CR599954, CR623797, CR626533, U14631, U26726	NM_000196	BC036780, BC064536, CR599954, CR623797, CR626533, U14631, U26726	NT_010498, NW_001838290, NW_926462	3291	HSD11B2	AME, AME1, HSD11K, HSD2, SDR9C3
OBS_BC_218482	OBS_BC_218482	-3.81951	-2.65291	0.661669	-3.41035	2.53946	-2.03548	-1.45285	2.50375	0.216193	V2LHS_202941	NM_001037328, NM_004602, NM_017452, NM_017453, NM_017454, AB209561, AF061938, AF061939, AF061940, AF061941, AJ132258, AK025519, AK091405, AK291487, AK292859, AL136601, AY529074, AY546099, BC001893, BC007532, BC010169, BC050432, BC095397, EU832501, EU832582	NM_001037328, NM_004602, NM_017452, NM_017453, NM_017454	AB209561, AF061938, AF061939, AF061940, AF061941, AJ132258, AK025519, AK091405, AK291487, AK292859, AL136601, AY529074, AY546099, BC001893, BC007532, BC010169, BC050432, BC095397, EU832501, EU832582	NT_011362, NW_001838666, NW_927339	6780	STAU1	FLJ25010, STAU
OBS_BC_225027	OBS_BC_225027	-0.573498	-3.34123	-6.17439	-1.75727	-0.161428	3.29136	-1.45274	2.73898	0.315439	V2LHS_87193	NM_014506, AF007872, BC006480, BC015578	NM_014506	AF007872, BC006480, BC015578	NT_008470, NW_001839239, NW_924573	27348	TOR1B	DQ1, MGC4386
OBS_BC_249986	OBS_BC_249986	-0.312912	-1.62356	-0.134779	-2.15196	-2.69822	-1.7933	-1.45245	2.25875	0.0176306	V2LHS_192585	NM_001114173, NM_001814, NM_148170, AF234263, AF234264, AF254757, AF525032, AF525033, AK223038, AK292117, AK296190, AK311923, AM393622, BC008059, BC023559, BC054028, BC100891, BC100892, BC100893, BC100894, BC107770, BC109386, BC110071, BC113850, BC113897, BC146692, BX537913, CR593092, CR594896, CR595572, CR595605, CR597937, CR598242, CR601206, CR601485, CR606590, CR609574, CR610023, CR610221, CR6…	NM_001114173, NM_001814, NM_148170	AF234263, AF234264, AF254757, AF525032, AF525033, AK223038, AK292117, AK296190, AK311923, AM393622, BC008059, BC023559, BC054028, BC100891, BC100892, BC100893, BC100894, BC107770, BC109386, BC110071, BC113850, BC113897, BC146692, BX537913, CR593092, CR594896, CR595572, CR595605, CR597937, CR598242, CR601206, CR601485, CR606590, CR609574, CR610023, CR610221, CR612418, CR612501, CR612734, CR613100,…	NG_007952, NT_008984, NW_001838029, NW_925129	1075	CTSC	CPPI, DPP1, DPPI, HMS, JP, JPD, PALS, PLS
OBS_BC_232468	OBS_BC_232468	1.04196	0.619658	-2.82584	-1.2053	-4.92258	-1.41478	-1.45115	1.64394	0.169272	V2LHS_151139	NM_001924, BC011757, CR608507, CR609553, CR611787, CR612467, CR612719, CR613302, CR623510, DQ008445, EF581092, EF614238, M60974	NM_001924	BC011757, CR608507, CR609553, CR611787, CR612467, CR612719, CR613302, CR623510, DQ008445, EF581092, EF614238, M60974	NT_032977, NW_001838579, NW_921351	1647	GADD45A	DDIT1, GADD45
OBS_BC_242664	OBS_BC_242664	-3.35915	-5.39289	-1.22284	-2.32124	3.08514	0.50506	-1.45099	2.50269	0.286454	V2LHS_161636	NM_001042758, NM_015326, XR_041778, AB007925, AK293335, BC112927, BC132872, BC132874	NM_001042758, NM_015326, XR_041778	AB007925, AK293335, BC112927, BC132872, BC132874	NG_006429, NT_021877, NT_077389, NT_079485	23380, 647135, 653464	SRGAP2, SRGAP2P1, SRGAP2P2	FNBP2, KIAA0456, MGC131678, SRGAP2L, srGAP3
OBS_BC_256441	OBS_BC_256441	-1.89452	-0.661728	-2.64316	-1.17387	-0.438369	-1.89135	-1.4505	2.08738	0.00829324	V2LHS_65702	NM_021194, AB451467, BC121015, BC121016	NM_021194	AB451467, BC121015, BC121016	NT_021877, NW_001838537, NW_926794	7779	SLC30A1	ZNT1, ZRC1
[truncated: 56,887 more rows]
