# Supplementary material for: An in vivo genome‐wide shRNA screen identifies BCL6 as a targetable biomarker of paclitaxel resistance in breast cancer
Source: Mol Oncol. 2021 May 18;15(8):2046–64. doi: 10.1002/1878-0261.12964 (PMC8333778; doi:10.1002/1878-0261.12964)
Supplement: Supplementary file 3 — File S2. The patient cohort expression data in an excel file. [file MOL2-15-2046-s002.xlsx]

## Sheet: Resistance genes
Gene expressiojn values from microarray																												Average gene expression for multiple probes															Unlogged gene expression
Sample Identification	pathologic_response_pcr_rd: RD	CLCN3	CLCN3*1	CLCN3*2	CLCN3*3	TOR1A	TOR1A*1	BCL6	CHKB	APAF1	SNPH	PAEP	SLC6A7	SOCS1	SOCS1*1	SOCS1*2	PRKCQ	PRKCQ*1	APAF1*1	APAF1*2	SOCS1*3	BCL6*1	COPS4	RANBP17	DNAJA4			CLCN3	TOR1A	CHKB	BCL6	APAF1	SNPH	PAEP	SLC6A7	SOCS1	PRKCQ	COPS4	RANBP17	DNAJA4			CLCN3	TOR1A	CHKB	BCL6	APAF1	SNPH	PAEP
GSM505327	pcr_vs_rd: RD	6.02347	5.52302	8.71018	7.36646	7.15249	7.36483	8.01425	7.90218	4.38689	7.76727	4.51917	6.50284	4.28808	3.61908	4.80365	5.69797	6.50817	3.90445	6.47996	5.56759	5.39699	8.0114	5.89172	7.64744			6.90578	7.25866	7.90218	6.70562	4.92376	7.76727	4.51917	6.50284	4.5696	6.10307	8.0114	5.89172	7.64744			119.908	153.135	239.217	104.374	30.353	217.862	22.9302
GSM505328	pcr_vs_rd: RD	5.97282	5.2123	8.19718	6.6382	7.36824	7.61695	8.95871	7.74741	4.13262	5.75924	4.64208	6.58604	4.70409	3.5716	5.08976	6.02062	6.90997	3.81989	6.62387	5.52936	6.28228	8.27758	5.38579	7.5214			6.50512	7.4926	7.74741	7.6205	4.8588	5.75924	4.64208	6.58604	4.7237	6.46529	8.27758	5.38579	7.5214			90.8317	180.093	214.883	196.788	29.0164	54.1632	24.9692
GSM505329	pcr_vs_rd: RD	5.53396	4.87443	7.49613	6.11472	6.91472	7.35374	6.64468	7.37777	4.07453	6.04557	4.7653	6.78936	4.39928	3.69154	4.90983	5.88685	6.88008	3.97195	6.75792	5.64399	5.62601	6.82296	5.94141	7.60336			6.00481	7.13423	7.37777	6.13535	4.9348	6.04557	4.7653	6.78936	4.66116	6.38346	6.82296	5.94141	7.60336			64.2138	140.481	166.315	70.2948	30.586	66.054	27.1955
GSM505330	pcr_vs_rd: RD	5.81473	5.31258	8.67173	6.17918	6.81012	7.25994	6.30425	7.76933	4.05607	5.95789	4.75151	6.52957	4.78087	3.80382	4.78806	5.89834	6.7346	3.96519	6.47461	5.82283	5.40274	8.23243	5.88921	7.92326			6.49456	7.03503	7.76933	5.85349	4.83196	5.95789	4.75151	6.52957	4.7989	6.31647	8.23243	5.88921	7.92326			90.1688	131.146	218.173	57.8199	28.4815	62.1591	26.9368
GSM505331	pcr_vs_rd: RD	6.38276	5.85311	8.25573	8.11269	7.07585	7.46469	8.97891	7.39272	3.99849	5.24003	4.62432	6.64602	4.59328	3.61538	4.90035	5.93337	6.91649	3.91457	6.44866	5.54963	6.5919	8.29296	5.03124	7.40351			7.15107	7.27027	7.39272	7.78541	4.78724	5.24003	4.62432	6.64602	4.66466	6.42493	8.29296	5.03124	7.40351			142.13	154.372	168.046	220.618	27.6123	37.7925	24.6638
GSM505333	pcr_vs_rd: RD	5.45199	4.72128	7.45073	6.0823	6.7501	7.20917	7.70659	8.22205	3.91626	5.98087	4.71077	6.6973	4.78776	3.46165	5.39549	6.36832	7.47804	4.10096	7.12865	6.09233	6.01091	6.81864	5.40981	7.98802			5.92657	6.97964	8.22205	6.85875	5.04862	5.98087	4.71077	6.6973	4.93431	6.92318	6.81864	5.40981	7.98802			60.8242	126.206	298.596	116.062	33.0969	63.1572	26.1868
GSM505334	pcr_vs_rd: RD	6.43028	5.59633	8.62746	7.88199	7.47456	7.7596	6.03397	7.4537	4.3532	5.29348	4.57306	6.42696	4.53563	3.721	5.14838	5.58179	6.51108	3.84985	6.49278	5.55787	5.37172	8.00088	5.18934	7.2592			7.13401	7.61708	7.4537	5.70285	4.89861	5.29348	4.57306	6.42696	4.74072	6.04643	8.00088	5.18934	7.2592			140.46	196.322	175.302	52.0869	29.8283	39.2191	23.8028
GSM505337	pcr_vs_rd: RD	5.31981	4.66016	7.64513	5.64144	7.10579	7.41305	7.94947	8.1063	3.9073	6.55559	4.98424	7.22206	4.9814	4.1303	5.30674	6.72585	7.34035	3.69867	6.94575	6.13235	5.84617	6.60639	5.63621	7.99433			5.81663	7.25942	8.1063	6.89782	4.85058	6.55559	4.98424	7.22206	5.1377	7.0331	6.60639	5.63621	7.99433			56.3613	153.216	275.576	119.248	28.8515	94.0654	31.6523
GSM505338	pcr_vs_rd: RD	5.6607	4.68184	7.5486	5.49911	7.34604	7.23211	8.71624	7.92718	4.33005	5.99074	5.18723	7.20506	5.13859	4.45283	5.19343	7.23238	7.42515	3.7758	6.86926	6.13427	6.23166	6.72827	5.51458	7.96415			5.84756	7.28907	7.92718	7.47395	4.9917	5.99074	5.18723	7.20506	5.22978	7.32877	6.72827	5.51458	7.96415			57.5826	156.397	243.399	177.78	31.8165	63.5905	36.4344
GSM505340	pcr_vs_rd: RD	6.20814	5.62884	8.49053	7.01852	6.94834	7.35073	8.50953	7.48669	3.90536	6.56963	5.0061	6.48799	4.57237	3.88689	4.98484	5.97233	6.81301	3.93068	6.60698	6.13443	6.13675	6.87761	5.66828	7.65379			6.83651	7.14954	7.48669	7.32314	4.81434	6.56963	5.0061	6.48799	4.89463	6.39267	6.87761	5.66828	7.65379			114.286	141.98	179.357	160.134	28.1359	94.9852	32.1356
GSM505343	pcr_vs_rd: RD	5.42994	5.05365	7.53422	6.11159	7.2918	7.50712	8.15794	7.90144	3.90411	5.60523	5.19441	6.76612	4.16216	3.85296	5.25162	6.58724	6.63152	3.96682	6.28754	6.06418	5.66313	7.45771	5.27626	7.73297			6.03235	7.39946	7.90144	6.91053	4.71949	5.60523	5.19441	6.76612	4.83273	6.60938	7.45771	5.27626	7.73297			65.4513	168.834	239.095	120.303	26.3456	48.6791	36.6161
GSM505345	pcr_vs_rd: RD	5.57827	4.86692	7.49952	5.95877	7.19141	7.43615	7.36064	7.70843	3.59598	6.09169	5.00434	7.18035	4.88937	3.79281	5.73651	6.80801	7.69967	4.65082	7.16042	5.91905	5.99838	6.08422	5.70207	8.35699			5.97587	7.31378	7.70843	6.67951	5.13574	6.09169	5.00434	7.18035	5.08443	7.25384	6.08422	5.70207	8.35699			62.9385	159.099	209.155	102.502	35.157	68.1997	32.0964
GSM505346	pcr_vs_rd: RD	5.54504	4.8935	7.70169	6.12516	7.26153	7.01246	9.55678	7.52172	3.65976	5.40122	4.67857	6.72891	4.75068	3.93749	4.93755	5.98165	6.90269	4.1286	6.69859	5.66001	6.78306	7.7617	5.2965	7.7208			6.06635	7.137	7.52172	8.16992	4.82898	5.40122	4.67857	6.72891	4.82143	6.44217	7.7617	5.2965	7.7208			67.0119	140.75	183.765	287.999	28.4229	42.2601	25.6089
GSM505347	pcr_vs_rd: RD	6.77762	5.73044	8.96044	7.97017	7.25716	7.27554	9.13216	7.71355	3.97009	5.49414	4.77641	6.80309	4.45525	3.7368	4.986	6.35767	6.69235	3.87879	6.68484	5.78512	6.39058	7.76201	5.3984	7.59215			7.35967	7.26635	7.71355	7.76137	4.84457	5.49414	4.77641	6.80309	4.74079	6.52501	7.76201	5.3984	7.59215			164.241	153.953	209.899	216.972	28.7317	45.0714	27.4058
GSM505348	pcr_vs_rd: RD	5.6927	5.25717	8.15912	6.78341	6.51516	7.12283	8.13171	7.86371	3.95271	5.63825	5.15077	6.65503	4.76929	3.97292	5.03828	6.40265	6.93832	3.94254	6.76533	5.57831	6.22355	7.37071	5.55156	7.72425			6.4731	6.819	7.86371	7.17763	4.88686	5.63825	5.15077	6.65503	4.8397	6.67048	7.37071	5.55156	7.72425			88.8376	112.907	232.922	144.771	29.5863	49.806	35.5252
GSM505350	pcr_vs_rd: RD	6.56885	5.84297	8.50744	7.82182	6.65539	6.81394	10.508	7.91694	3.84947	5.4932	4.90021	6.60327	4.57155	3.60144	4.87792	6.23694	6.85079	3.94684	6.6048	5.66244	7.63477	7.81813	5.3296	7.59783			7.18527	6.73466	7.91694	9.07137	4.80037	5.4932	4.90021	6.60327	4.67834	6.54387	7.81813	5.3296	7.59783			145.54	106.497	241.678	537.967	27.8647	45.0422	29.8614
GSM505352	pcr_vs_rd: RD	6.21206	5.7964	8.59008	8.13913	6.98932	7.57826	8.10055	7.8643	3.66269	6.55118	4.66814	6.42796	4.56601	3.64266	4.88322	6.06731	6.80855	3.85183	6.36807	5.64168	6.17759	7.82097	5.66456	7.56785			7.18442	7.28379	7.8643	7.13907	4.62753	6.55118	4.66814	6.42796	4.68339	6.43793	7.82097	5.66456	7.56785			145.454	155.826	233.018	140.953	24.7187	93.7781	25.4243
GSM505353	pcr_vs_rd: RD	6.77165	6.72365	9.51434	7.98212	7.19962	7.44312	6.81045	7.39761	4.09187	5.29109	4.63865	6.40235	4.55646	3.63229	5.36006	5.95744	6.96753	3.81936	6.29606	5.52677	5.31851	8.48673	5.45948	7.54215			7.74794	7.32137	7.39761	6.06448	4.73577	5.29109	4.63865	6.40235	4.76889	6.46249	8.48673	5.45948	7.54215			214.962	159.938	168.618	66.9253	26.6445	39.1541	24.9099
GSM505354	pcr_vs_rd: RD	6.49546	5.25055	8.32544	7.39675	7.14785	7.37155	7.61406	7.86108	3.89921	5.90758	4.74123	6.6558	4.46525	3.46761	4.91308	5.89704	7.06011	3.96562	6.85111	5.61853	5.61011	7.40822	5.71615	7.63373			6.86705	7.2597	7.86108	6.61209	4.90531	5.90758	4.74123	6.6558	4.61612	6.47857	7.40822	5.71615	7.63373			116.731	153.245	232.499	97.8221	29.9672	60.0286	26.7457
GSM505355	pcr_vs_rd: RD	5.24029	4.20866	7.05109	5.41429	7.06944	7.54457	7.53937	7.89616	3.56493	5.82122	4.85615	7.08456	4.60807	3.94989	5.38568	6.34624	7.21605	3.9783	6.70083	6.24194	5.92412	6.83236	5.75756	7.91671			5.47858	7.30701	7.89616	6.73174	4.74802	5.82122	4.85615	7.08456	5.0464	6.78115	6.83236	5.75756	7.91671			44.588	158.354	238.221	106.281	26.8718	56.5407	28.9632
GSM505361	pcr_vs_rd: RD	6.35743	5.57303	8.24817	7.5564	7.27769	7.48884	7.93329	7.61799	3.90492	5.29913	5.00244	6.43348	4.50333	3.50233	5.10369	5.87179	6.66032	3.84129	6.38924	5.60597	5.78991	7.90616	5.54996	7.40744			6.93376	7.38326	7.61799	6.8616	4.71182	5.29913	5.00244	6.43348	4.67883	6.26605	7.90616	5.54996	7.40744			122.256	166.949	196.446	116.291	26.2058	39.3728	32.0542
GSM505362	pcr_vs_rd: RD	5.4075	4.99727	7.59612	6.31097	7.16873	7.00436	7.84352	8.03005	4.00501	6.29536	4.7557	6.83309	4.74548	3.93075	5.26579	6.51715	7.25714	4.39424	6.81008	5.99197	5.92464	7.04042	5.47081	7.91884			6.07796	7.08654	8.03005	6.88408	5.06978	6.29536	4.7557	6.83309	4.9835	6.88714	7.04042	5.47081	7.91884			67.5538	135.913	261.389	118.118	33.5857	78.5402	27.0153
GSM505363	pcr_vs_rd: RD	5.98615	5.62719	9.33644	7.57374	7.19642	7.58128	7.87012	7.84608	3.98929	5.29934	4.82944	6.53596	4.50088	3.69717	5.06833	5.75365	6.91286	4.14508	6.16179	5.70327	5.6735	8.21562	5.35942	7.55032			7.13088	7.38885	7.84608	6.77181	4.76538	5.29934	4.82944	6.53596	4.74241	6.33326	8.21562	5.35942	7.55032			140.155	167.597	230.093	109.274	27.1972	39.3785	28.432
GSM505364	pcr_vs_rd: RD	6.16698	5.42567	8.18366	7.25431	6.99973	7.49482	8.15825	8.22884	3.88318	5.96672	4.36684	6.73065	4.55417	3.87061	5.35274	6.19984	6.75574	4.1941	6.48322	5.72502	5.79857	7.56045	5.94032	7.64256			6.75765	7.24727	8.22884	6.97841	4.8535	5.96672	4.36684	6.73065	4.87563	6.47779	7.56045	5.94032	7.64256			108.207	151.931	300.004	126.099	28.9101	62.5406	20.6325
GSM505365	pcr_vs_rd: RD	4.96526	4.99742	7.63385	5.93322	6.55643	7.57906	7.74679	7.91512	3.81011	5.90107	5.07666	6.71414	4.12565	3.65864	5.11958	6.64217	7.39106	4.39799	6.91057	5.69206	5.55844	6.83775	5.76669	7.69177			5.88244	7.06775	7.91512	6.65262	5.03956	5.90107	5.07666	6.71414	4.64898	7.01661	6.83775	5.76669	7.69177			58.9915	134.154	241.372	100.609	32.8896	59.7583	33.7464
GSM505366	pcr_vs_rd: RD	6.99009	5.82341	8.66074	7.70976	7.0357	7.52852	8.52934	7.64085	3.90407	5.75832	4.79843	6.3048	4.51476	3.77597	4.84203	5.77604	6.87765	3.99534	6.55121	5.6352	5.96828	7.12953	5.3906	7.35997			7.296	7.28211	7.64085	7.24881	4.81687	5.75832	4.79843	6.3048	4.69199	6.32684	7.12953	5.3906	7.35997			157.15	155.644	199.584	152.093	28.1853	54.1288	27.8274
GSM505367	pcr_vs_rd: RD	5.42789	5.0879	7.5808	5.84305	7.25526	7.42035	6.65555	7.46411	3.89371	6.31594	4.75962	6.46799	4.81523	3.69573	4.9425	5.9172	6.9242	4.05584	6.55329	5.92105	5.33359	6.85922	5.98451	7.69774			5.98491	7.33781	7.46411	5.99457	4.83428	6.31594	4.75962	6.46799	4.84362	6.4207	6.85922	5.98451	7.69774			63.3341	161.771	176.572	63.7597	28.5275	79.6689	27.0887
GSM505369	pcr_vs_rd: RD	5.78472	5.13487	7.69482	6.91086	7.44359	7.65044	10.1838	7.79267	3.66348	6.06586	4.83433	6.66587	4.67014	3.67646	5.04283	6.43343	7.17435	4.026	6.57243	5.79099	7.51128	6.6576	5.90818	7.48275			6.38132	7.54702	7.79267	8.84756	4.75397	6.06586	4.83433	6.66587	4.7951	6.80389	6.6576	5.90818	7.48275			83.362	187.016	221.731	460.661	26.9828	66.9892	28.5284
GSM505371	pcr_vs_rd: RD	4.97472	5.03189	6.98011	5.80863	7.26598	7.31833	7.86261	7.92193	3.74803	6.24805	4.95608	6.9301	4.64667	3.90614	5.46146	6.23925	7.1694	4.0976	6.67324	5.66245	5.96953	6.63144	5.45776	8.03102			5.69884	7.29216	7.92193	6.91607	4.83962	6.24805	4.95608	6.9301	4.91918	6.70432	6.63144	5.45776	8.03102			51.9423	156.732	242.516	120.766	28.6333	76.0063	31.0404
GSM505372	pcr_vs_rd: RD	5.25973	4.61257	7.07115	6.12598	7.30725	7.45334	8.06891	8.29755	3.76759	5.86318	4.82046	6.83386	4.71267	3.69576	5.30578	6.53703	6.97713	3.87662	6.66504	5.90512	5.76282	6.53302	6.01501	7.877			5.76736	7.3803	8.29755	6.91587	4.76975	5.86318	4.82046	6.83386	4.90483	6.75708	6.53302	6.01501	7.877			54.4688	166.606	314.639	120.749	27.2795	58.2095	28.2555
GSM505374	pcr_vs_rd: RD	5.57881	5.54637	8.34129	6.75702	6.88026	7.09646	7.81203	8.3869	4.30133	6.23674	4.7035	6.77786	4.56035	3.6593	5.07653	5.82155	6.55822	3.88877	6.36618	5.76393	5.62516	7.36304	5.41608	7.68367			6.55587	6.98836	8.3869	6.7186	4.85209	6.23674	4.7035	6.77786	4.76503	6.18989	7.36304	5.41608	7.68367			94.0836	126.971	334.742	105.317	28.8819	75.4131	26.0552
GSM505375	pcr_vs_rd: RD	5.73897	5.35702	8.50501	7.16087	7.22202	7.1607	9.32626	8.2146	3.39288	6.23559	4.98618	6.85036	4.75936	3.97179	5.08645	6.01005	6.991	3.92351	6.57701	5.85662	6.56218	7.30904	5.49134	8.09002			6.69047	7.19136	8.2146	7.94422	4.63113	6.23559	4.98618	6.85036	4.91855	6.50052	7.30904	5.49134	8.09002			103.284	146.155	297.058	246.291	24.7805	75.353	31.695
GSM505376	pcr_vs_rd: RD	5.42103	4.74022	6.62843	5.92138	6.73204	7.20411	9.10512	8.16339	3.55673	5.77049	4.46786	6.848	4.52171	3.57231	5.67668	5.61933	6.7545	3.5261	6.23866	5.77207	7.0052	5.31893	5.93459	7.62901			5.67776	6.96808	8.16339	8.05516	4.4405	5.77049	4.46786	6.848	4.88569	6.18692	5.31893	5.93459	7.62901			51.189	125.199	286.698	265.977	21.7132	54.5873	22.129
GSM505378	pcr_vs_rd: RD	6.64058	6.02743	8.91878	7.80804	8.05536	8.38275	5.95943	7.55366	4.23038	5.68651	4.3264	6.30365	4.25265	3.49536	4.87723	5.52692	6.43368	3.78569	6.05231	5.49789	4.94745	8.24638	6.25014	7.37909			7.34871	8.21905	7.55366	5.45344	4.68946	5.68651	4.3264	6.30365	4.53078	5.9803	8.24638	6.25014	7.37909			162.998	297.976	187.88	43.8178	25.8029	51.5004	20.0621
GSM505380	pcr_vs_rd: RD	6.24113	6.07166	8.89338	7.60511	7.17728	7.11637	8.63433	7.61363	4.08046	5.80271	4.63872	6.44641	4.70684	3.70427	5.49897	5.88914	6.49215	3.59661	6.34727	5.7188	5.94202	8.19649	5.52578	7.41449			7.20282	7.14682	7.61363	7.28817	4.67478	5.80271	4.63872	6.44641	4.90722	6.19064	8.19649	5.52578	7.41449			147.321	141.713	195.853	156.3	25.5416	55.8201	24.9111
GSM505382	pcr_vs_rd: RD	6.14877	5.13969	8.05619	7.37713	7.05152	7.67336	9.65464	7.97373	3.87933	5.54501	4.68308	6.56455	4.65698	3.74921	5.12611	5.86139	6.69905	3.82366	6.53829	5.6983	6.66641	7.3084	5.50913	7.40809			6.68045	7.36244	7.97373	8.16052	4.74709	5.54501	4.68308	6.56455	4.80765	6.28022	7.3084	5.50913	7.40809			102.569	164.556	251.382	286.129	26.8545	46.689	25.6891
GSM505384	pcr_vs_rd: RD	6.03094	5.33422	8.42154	7.41367	6.86678	7.65175	8.33452	7.73196	4.17226	6.89289	4.41122	6.33664	4.47046	3.44069	5.11075	6.01964	6.83143	3.77603	6.31485	5.6368	5.50309	8.09102	5.69604	7.39487			6.80009	7.25927	7.73196	6.9188	4.75438	6.89289	4.41122	6.33664	4.66468	6.42553	8.09102	5.69604	7.39487			111.438	153.199	212.594	120.995	26.9905	118.841	21.277
GSM505388	pcr_vs_rd: RD	6.4395	5.8085	8.43561	7.40518	7.50122	7.82114	8.59777	6.62451	3.71209	5.017	4.39207	6.35735	4.64445	3.83389	4.91609	5.33476	5.96373	3.4104	5.85776	5.52954	6.04755	7.83878	5.90343	7.33153			7.0222	7.66118	6.62451	7.32266	4.32675	5.017	4.39207	6.35735	4.73099	5.64924	7.83878	5.90343	7.33153			129.985	202.416	98.668	160.081	20.067	32.3793	20.9964
GSM505392	pcr_vs_rd: RD	6.42694	5.26228	7.63681	6.81648	7.61018	7.81621	8.37401	8.31944	3.76419	5.57455	4.48152	6.9531	4.98222	4.12768	5.66723	5.95673	6.8871	3.64618	6.11973	5.91188	6.04808	7.57203	5.38087	7.34465			6.53563	7.71319	8.31944	7.21104	4.51004	5.57455	4.48152	6.9531	5.17225	6.42191	7.57203	5.38087	7.34465			92.7726	209.847	319.449	148.163	22.7854	47.6547	22.3394
GSM505394	pcr_vs_rd: RD	6.05396	5.12769	7.27106	6.58906	7.34951	7.73324	7.48633	8.16904	4.02573	7.39984	4.4534	6.34566	4.63785	3.83598	6.01909	5.94843	6.72915	3.70153	6.0642	5.57394	5.74891	6.39238	5.41247	7.68952			6.26044	7.54137	8.16904	6.61762	4.59715	7.39984	4.4534	6.34566	5.01672	6.33879	6.39238	5.41247	7.68952			76.6622	186.286	287.822	98.1978	24.2037	168.878	21.9081
GSM505398	pcr_vs_rd: RD	6.14512	4.87486	6.82712	7.19705	7.25423	7.31415	8.21403	8.07795	3.84995	6.74817	4.65037	6.66815	4.64492	3.94093	5.2701	5.70811	6.50525	3.81546	6.25791	5.94894	6.12895	6.42781	5.59379	7.44079			6.26103	7.28419	8.07795	7.17149	4.64111	6.74817	4.65037	6.66815	4.95122	6.10668	6.42781	5.59379	7.44079			76.6936	155.869	270.213	144.156	24.9524	107.498	25.1132
GSM505400	pcr_vs_rd: RD	6.61329	5.79979	8.06571	8.28329	7.02479	7.59203	9.14057	7.64882	3.82666	5.21004	4.70605	6.79222	4.83556	3.58484	5.41647	5.63703	6.44741	3.68838	6.4125	5.62022	6.0461	8.00495	5.11111	7.28088			7.19052	7.30841	7.64882	7.59333	4.64251	5.21004	4.70605	6.79222	4.86427	6.04222	8.00495	5.11111	7.28088			146.07	158.508	200.69	193.117	24.9767	37.0152	26.1012
GSM505402	pcr_vs_rd: RD	5.8045	5.19977	7.20002	5.95902	6.56843	7.46528	8.54415	8.44861	3.84818	6.24533	4.62939	7.13827	4.3214	3.88305	5.37897	6.40227	6.98082	4.08043	6.59451	6.19277	6.0456	6.02167	5.31123	8.10491			6.04083	7.01686	8.44861	7.29488	4.84104	6.24533	4.62939	7.13827	4.94404	6.69155	6.02167	5.31123	8.10491			65.837	129.504	349.369	157.028	28.6614	75.8635	24.7506
GSM505404	pcr_vs_rd: RD	5.92967	4.47076	6.90752	6.04842	7.5293	7.83745	7.66596	7.7725	3.92459	5.98913	4.50187	6.91848	4.23302	3.87575	5.21927	5.7059	6.97698	4.07495	6.3812	6.11521	5.92047	5.34056	6.11021	7.78828			5.83909	7.68338	7.7725	6.79321	4.79358	5.98913	4.50187	6.91848	4.86081	6.34144	5.34056	6.11021	7.78828			57.2456	205.554	218.653	110.908	27.7339	63.5194	22.6568
GSM505406	pcr_vs_rd: RD	5.64038	5.18595	8.31765	6.78408	6.91816	6.92665	8.48191	7.46427	3.76737	5.74061	4.62412	6.57068	4.60776	3.87074	5.12638	5.62062	6.45635	3.6607	6.19042	5.70229	5.40472	7.52709	5.54745	7.63762			6.48202	6.92241	7.46427	6.94332	4.5395	5.74061	4.62412	6.57068	4.82679	6.03849	7.52709	5.54745	7.63762			89.3884	121.297	176.591	123.068	23.2555	53.4684	24.6604
GSM505408	pcr_vs_rd: RD	6.64836	5.89183	9.05371	7.76711	7.58546	7.4317	6.6188	7.70922	4.12917	5.86554	4.55266	6.38206	4.49676	3.64607	4.65078	5.58914	6.50152	3.79792	6.21362	5.60556	4.99591	7.55142	5.13934	7.5187			7.34025	7.50858	7.70922	5.80735	4.71357	5.86554	4.55266	6.38206	4.59979	6.04533	7.55142	5.13934	7.5187			162.045	182.099	209.27	56	26.2377	58.3047	23.4686
GSM505410	pcr_vs_rd: RD	5.78418	5.32657	7.90091	6.28198	6.79527	7.01823	9.08592	7.66262	3.67189	5.45175	4.75587	6.76938	5.10415	3.93224	4.83941	6.16247	6.73179	4.24577	6.44931	6.36834	6.58465	6.78252	5.81554	7.71263			6.32341	6.90675	7.66262	7.83528	4.78899	5.45175	4.75587	6.76938	5.06103	6.44713	6.78252	5.81554	7.71263			80.0822	119.988	202.618	228.379	27.6458	43.7664	27.0184
GSM505412	pcr_vs_rd: RD	5.93023	5.08174	8.11546	6.78548	7.44613	7.10709	8.93923	7.82207	3.83165	5.68598	4.63412	6.83726	4.87281	3.91424	5.13725	6.14198	6.72081	3.89234	6.62058	6.14358	6.45651	7.44326	5.80048	7.71942			6.47823	7.27661	7.82207	7.69787	4.78152	5.68598	4.63412	6.83726	5.01697	6.4314	7.44326	5.80048	7.71942			89.1539	155.052	226.296	207.63	27.5031	51.4812	24.8319
GSM505413	pcr_vs_rd: RD	5.92647	4.30448	7.0524	6.56918	7.19338	7.68564	8.18276	8.08793	3.71153	6.14857	4.97021	7.42567	5.15885	4.30989	5.40985	6.75316	6.46238	3.8631	7.15453	6.18448	6.38881	5.93128	6.23935	7.96005			5.96313	7.43951	8.08793	7.28579	4.90972	6.14857	4.97021	7.42567	5.26577	6.60777	5.93128	6.23935	7.96005			62.3853	173.587	272.088	156.042	30.0589	70.9421	31.346
GSM505414	pcr_vs_rd: RD	6.26751	5.33986	8.31727	6.74386	6.72699	7.16923	8.38763	7.48967	3.88562	5.85975	5.31282	6.86296	5.27121	3.93273	5.67509	6.70756	7.3413	3.91174	6.71357	6.26956	6.1491	7.58379	6.09158	7.8826			6.66713	6.94811	7.48967	7.26837	4.83698	5.85975	5.31282	6.86296	5.28715	7.02443	7.58379	6.09158	7.8826			101.626	123.478	179.727	154.169	28.5809	58.071	39.7481
GSM505415	pcr_vs_rd: RD	6.2019	5.13071	7.96424	6.62144	7.16768	7.16906	8.93809	7.9347	3.98903	5.56158	5.21514	6.85987	4.90907	4.10658	5.12049	6.78914	6.98797	3.82513	6.88505	6.11091	6.64618	7.08875	5.86079	7.92544			6.47957	7.16837	7.9347	7.79214	4.89973	5.56158	5.21514	6.85987	5.06176	6.88856	7.08875	5.86079	7.92544			89.2371	143.845	244.671	221.649	29.8516	47.2283	37.146
GSM505416	pcr_vs_rd: RD	5.79276	5.22517	7.70334	6.29411	6.91251	7.36988	8.77701	8.28775	3.92329	6.10229	5.1483	7.16109	5.16739	3.89625	5.90924	6.71956	6.79153	3.79167	6.93651	6.29432	6.51603	6.75025	5.82941	7.54218			6.25385	7.14119	8.28775	7.64652	4.88382	6.10229	5.1483	7.16109	5.3168	6.75554	6.75025	5.82941	7.54218			76.3124	141.161	312.508	200.369	29.5241	68.7022	35.4643
GSM505417	pcr_vs_rd: RD	6.2577	4.51873	7.15185	6.39933	7.11101	7.43307	7.96735	7.7576	3.8489	5.54414	4.72285	6.65162	5.01735	4.0895	5.64879	6.1465	7.02359	4.12937	7.01731	6.02252	6.1952	6.94503	5.56062	7.43581			6.0819	7.27204	7.7576	7.08127	4.99853	5.54414	4.72285	6.65162	5.19454	6.58504	6.94503	5.56062	7.43581			67.7383	154.562	216.406	135.418	31.9674	46.6607	26.407
GSM505418	pcr_vs_rd: RD	5.93211	5.48078	7.96129	7.3629	7.2246	8.00815	7.15411	7.32231	3.79029	6.8748	4.84178	6.96542	5.07185	3.93717	5.63181	5.76394	6.66843	4.11478	6.29219	5.86286	5.93909	6.36878	6.00069	7.30043			6.68427	7.61637	7.32231	6.5466	4.73242	6.8748	4.84178	6.96542	5.12592	6.21618	6.36878	6.00069	7.30043			102.841	196.226	160.043	93.4809	26.5828	117.36	28.6762
GSM505420	pcr_vs_rd: RD	6.33354	5.38087	8.25904	7.5667	7.41472	7.78326	7.63305	7.78214	3.11341	5.93217	4.75455	6.71937	4.81701	3.61171	5.14849	6.0262	6.89448	3.87679	6.34748	5.79886	6.3466	7.95504	5.61031	7.25813			6.88504	7.59899	7.78214	6.98983	4.44589	5.93217	4.75455	6.71937	4.84402	6.46034	7.95504	5.61031	7.25813			118.196	193.876	220.119	127.1	21.7945	61.0606	26.9937
GSM505421	pcr_vs_rd: RD	5.8361	5.09982	7.71579	6.72116	6.80773	6.59851	7.51065	7.85941	3.73131	5.44392	5.01555	6.88276	5.1269	3.88313	4.97287	6.30958	7.25086	4.00851	6.75936	6.08032	5.99734	5.94223	5.69275	7.50669			6.34322	6.70312	7.85941	6.754	4.83306	5.44392	5.01555	6.88276	5.01581	6.78022	5.94223	5.69275	7.50669			81.1894	104.194	232.23	107.933	28.5034	43.5293	32.3467
GSM505422	pcr_vs_rd: RD	7.11197	6.11414	8.83058	7.61707	7.53096	7.78696	8.89298	7.33449	3.95509	5.47408	4.61442	6.6016	4.95984	3.87756	4.81452	5.9781	6.77345	4.07487	6.78645	5.80364	6.90687	7.47601	5.2376	7.6814			7.41844	7.65896	7.33449	7.89992	4.93881	5.47408	4.61442	6.6016	4.86389	6.37578	7.47601	5.2376	7.6814			171.07	202.105	161.399	238.844	30.6711	44.4489	24.4951
GSM505424	pcr_vs_rd: RD	5.91682	5.14452	7.60076	5.39471	6.96435	7.27206	7.37896	7.72246	4.11287	6.03613	4.69738	7.14918	4.8229	3.54256	5.31484	7.50929	7.42263	3.97738	7.15532	6.29724	5.47591	7.09499	5.95975	8.05741			6.0142	7.1182	7.72246	6.42743	5.08186	6.03613	4.69738	7.14918	4.99438	7.46596	7.09499	5.95975	8.05741			64.6332	138.929	211.199	86.0696	33.8681	65.6231	25.9449
GSM505425	pcr_vs_rd: RD	6.52051	5.28191	8.27947	7.23111	7.49985	8.37452	6.67017	7.718	3.82453	6.09494	4.99523	6.68251	4.99173	3.99442	5.38475	6.20133	6.72737	3.63271	6.41962	6.11976	5.41459	7.13583	5.86074	7.39827			6.82825	7.93718	7.718	6.04238	4.62562	6.09494	4.99523	6.68251	5.12267	6.46435	7.13583	5.86074	7.39827			113.634	245.093	210.548	65.908	24.686	68.3534	31.8944
GSM505426	pcr_vs_rd: RD	6.04357	4.98036	8.25587	6.25126	7.11252	7.05574	7.62719	7.6265	3.77015	5.55799	4.76398	6.90977	5.15521	3.98284	5.4277	5.95445	6.86251	3.7185	6.74187	5.83138	5.80583	7.0709	5.77578	7.51806			6.38276	7.08413	7.6265	6.71651	4.74351	5.55799	4.76398	6.90977	5.09928	6.40848	7.0709	5.77578	7.51806			83.4456	135.686	197.608	105.165	26.7879	47.1108	27.1708
GSM505427	pcr_vs_rd: RD	5.94119	5.56687	8.37366	7.04262	6.58331	7.41949	7.97678	7.96579	3.65305	5.65071	4.50154	6.25766	4.32364	3.4942	5.30826	6.35855	7.18395	3.85195	6.13075	5.62283	5.46426	7.61367	5.35087	7.94894			6.73108	7.0014	7.96579	6.72052	4.54525	5.65071	4.50154	6.25766	4.68723	6.77125	7.61367	5.35087	7.94894			106.233	128.124	250	105.458	23.3484	50.238	22.6517
GSM505429	pcr_vs_rd: RD	6.39399	5.43057	8.69622	7.70383	6.82123	7.65011	8.46195	7.16271	3.82342	5.39865	4.56394	6.39056	4.38761	3.37972	5.22502	5.62545	6.90053	3.83822	6.06758	5.62933	5.4843	7.79815	5.90819	7.68341			7.05616	7.23567	7.16271	6.97313	4.57641	5.39865	4.56394	6.39056	4.65542	6.26299	7.79815	5.90819	7.68341			133.08	150.714	143.282	125.638	23.8581	42.1848	23.6528
GSM505430	pcr_vs_rd: RD	6.10198	5.34705	8.4109	6.51628	7.79365	8.01343	6.29497	7.47675	4.02065	6.15707	4.73653	6.53987	4.23081	3.48865	5.01203	5.53522	6.94391	3.80504	6.20397	5.77813	5.19736	7.219	5.46081	7.62908			6.59405	7.90354	7.47675	5.74616	4.67655	6.15707	4.73653	6.53987	4.6274	6.23956	7.219	5.46081	7.62908			96.6067	239.443	178.125	53.6744	25.573	71.3613	26.6587
GSM505431	pcr_vs_rd: RD	6.83922	6.43217	9.31779	7.62655	6.69569	7.28726	7.06225	7.44406	3.99944	7.032	4.47368	6.34301	4.27676	3.68265	4.60487	5.51203	7.17096	3.79839	6.21543	5.29469	5.30861	7.8599	5.64068	7.73301			7.55394	6.99148	7.44406	6.18543	4.67109	7.032	4.47368	6.34301	4.46474	6.34149	7.8599	5.64068	7.73301			187.915	127.246	174.134	72.778	25.4764	130.871	22.2184
GSM505432	pcr_vs_rd: RD	5.57902	5.06332	8.41444	6.83598	6.74141	7.63424	9.00786	7.70114	3.98378	5.34605	4.71678	6.39942	4.25067	3.44519	5.16876	5.61589	6.88535	3.79973	6.34169	5.57556	5.74791	7.79776	5.57238	7.74039			6.47319	7.18783	7.70114	7.37789	4.7084	5.34605	4.71678	6.39942	4.61004	6.25062	7.79776	5.57238	7.74039			88.8433	145.798	208.102	166.328	26.1438	40.6744	26.2962
GSM505433	pcr_vs_rd: RD	5.76489	5.57612	8.15821	6.78101	6.77841	7.07141	8.97259	7.80399	4.01448	5.44044	4.80944	6.50706	4.79489	3.42074	5.01924	6.01343	6.62085	3.83511	6.23269	5.67689	6.04262	7.80884	5.2574	7.90533			6.57006	6.92491	7.80399	7.50761	4.69409	5.44044	4.80944	6.50706	4.72794	6.31714	7.80884	5.2574	7.90533			95.0133	121.508	223.478	181.976	25.8859	43.4246	28.0405
GSM505448	pcr_vs_rd: RD	6.67192	5.39924	7.37471	7.01675	7.02878	7.02376	9.01291	7.63598	4.02765	6.18404	4.35819	6.99504	4.32838	3.77721	5.20786	5.07264	6.45165	3.85693	5.79106	5.92271	5.61631	7.55432	5.93332	6.72939			6.61566	7.02627	7.63598	7.31461	4.55855	6.18404	4.35819	6.99504	4.80904	5.76214	7.55432	5.93332	6.72939			98.0643	130.352	198.911	159.191	23.5646	72.7077	20.509
GSM505450	pcr_vs_rd: RD	6.54852	5.70565	8.50114	7.98051	7.52236	7.4306	8.52695	8.14215	4.1659	6.31616	4.43815	6.61114	4.19267	3.73025	5.63268	5.60147	6.55128	3.40581	5.64002	5.76172	5.07267	8.35508	5.54822	7.26729			7.18396	7.47648	8.14215	6.79981	4.40391	6.31616	4.43815	6.61114	4.82933	6.07637	8.35508	5.54822	7.26729			145.407	178.092	282.509	111.416	21.1694	79.6811	21.6778
GSM505451	pcr_vs_rd: RD	7.0281	5.69461	8.22583	7.91153	7.41715	7.44312	8.6444	7.54521	3.78339	5.94616	4.26985	6.59242	4.17676	3.50414	5.09428	4.75777	5.76163	3.46411	5.40926	5.41641	5.38323	8.41297	5.69019	6.68891			7.21502	7.43013	7.54521	7.01381	4.21892	5.94616	4.26985	6.59242	4.5479	5.2597	8.41297	5.69019	6.68891			148.572	172.462	186.782	129.231	18.6218	61.6558	19.2909
GSM505452	pcr_vs_rd: RD	6.44274	5.38628	7.99327	7.02895	7.59137	7.06733	9.63447	8.13943	4.04858	6.44658	4.64552	6.92792	4.00331	4.19483	5.50924	6.1526	6.67254	3.80428	5.74346	6.00218	6.5566	7.80134	5.36274	6.95579			6.71281	7.32935	8.13943	8.09553	4.53211	6.44658	4.64552	6.92792	4.92739	6.41257	7.80134	5.36274	6.95579			104.896	160.825	281.976	273.526	23.1366	87.2199	25.0289
GSM505453	pcr_vs_rd: RD	6.30885	5.34128	7.41249	6.37696	6.84171	6.82997	8.58732	8.24454	3.84877	6.0237	4.60156	6.6206	5.23616	4.20759	5.56624	8.56271	7.75641	3.65497	5.2371	5.97384	5.35219	8.10903	5.15975	7.22853			6.35989	6.83584	8.24454	6.96976	4.24695	6.0237	4.60156	6.6206	5.24596	8.15956	8.10903	5.15975	7.22853			82.1332	114.233	303.288	125.345	18.9871	65.06	24.2776
GSM505456	pcr_vs_rd: RD	7.35286	5.95847	8.06343	8.54127	7.21049	7.22346	9.24889	6.67315	3.804	5.39559	4.72938	6.54458	4.91024	3.67679	5.28884	4.84246	5.88501	3.69837	5.47686	5.61924	6.14362	8.57465	5.40367	7.03126			7.47901	7.21698	6.67315	7.69626	4.32641	5.39559	4.72938	6.54458	4.87378	5.36374	8.57465	5.40367	7.03126			178.405	148.774	102.051	207.398	20.0623	42.0955	26.5268
GSM505457	pcr_vs_rd: RD	6.44978	5.19365	7.65459	6.46291	8.08576	7.15855	8.34601	7.42572	3.72563	6.02237	4.36189	7.00889	4.5073	4.30603	5.21485	5.82414	6.31907	3.7348	6.16142	6.09981	5.87041	7.20389	5.21328	7.27235			6.44023	7.62215	7.42572	7.10821	4.54062	6.02237	4.36189	7.00889	5.032	6.0716	7.20389	5.21328	7.27235			86.8368	197.014	171.936	137.97	23.2735	65.0002	20.5618
GSM505458	pcr_vs_rd: RD	6.27637	5.21307	8.11543	7.44516	7.47889	7.55558	9.16478	8.05064	3.74809	5.87196	4.47293	6.94329	4.54551	3.64035	5.09751	5.83563	6.25785	3.37397	5.91567	6.03624	6.01795	7.99438	5.18843	6.95276			6.76251	7.51724	8.05064	7.59136	4.34591	5.87196	4.47293	6.94329	4.8299	6.04674	7.99438	5.18843	6.95276			108.572	183.195	265.145	192.854	20.3353	58.5646	22.2067
GSM505460	pcr_vs_rd: RD	6.04025	5.06314	6.88853	6.7094	7.22347	6.8956	9.97105	7.08047	3.99277	5.21081	4.50792	6.67367	4.80597	3.93778	5.58898	5.31862	6.09104	3.74917	6.47216	5.70312	7.00277	7.19909	5.27448	6.8019			6.17533	7.05954	7.08047	8.48691	4.73803	5.21081	4.50792	6.67367	5.00896	5.70483	7.19909	5.27448	6.8019			72.2703	133.393	135.342	358.768	26.6864	37.0348	22.752
GSM505461	pcr_vs_rd: RD	7.05655	5.54279	8.11566	8.41226	7.83829	7.16884	7.5583	6.96572	3.69677	5.822	4.74003	6.74146	4.47606	3.9681	5.29601	5.56755	5.74818	3.7236	5.56189	5.47422	4.9332	7.91589	5.34277	6.86104			7.28182	7.50357	6.96572	6.24575	4.32742	5.822	4.74003	6.74146	4.8036	5.65787	7.91589	5.34277	6.86104			155.613	181.467	124.995	75.8853	20.0763	56.5715	26.7233
GSM505464	pcr_vs_rd: RD	7.7622	6.93842	9.26768	9.13708	7.69224	7.5493	8.19869	8.19631	4.04875	6.00863	4.74675	6.36863	3.83596	4.29722	5.04042	5.4567	6.28155	3.5231	6.00431	5.72561	5.10985	8.07113	5.52498	7.14934			8.27634	7.62077	8.19631	6.65427	4.52538	6.00863	4.74675	6.36863	4.7248	5.86913	8.07113	5.52498	7.14934			310.047	196.826	293.316	100.725	23.0291	64.3842	26.848
GSM505465	pcr_vs_rd: RD	7.02814	5.87578	8.07588	8.26985	6.89605	7.17988	9.04801	7.8009	3.93507	6.01867	4.46179	6.64161	4.34028	3.8979	4.91706	5.01439	5.90481	3.67555	5.70784	5.68049	5.49077	8.18895	5.12469	6.89048			7.31241	7.03796	7.8009	7.26939	4.43949	6.01867	4.46179	6.64161	4.70893	5.4596	8.18895	5.12469	6.89048			158.948	131.413	223	154.278	21.698	64.8338	22.036
GSM505468	pcr_vs_rd: RD	5.53662	5.22576	7.43095	5.09705	6.97444	7.28725	7.54869	7.8759	3.99405	6.46575	5.20114	6.96784	4.1778	3.90507	5.44049	5.94626	7.28237	3.73332	6.05891	5.86688	5.42274	6.40338	5.45454	7.9781			5.8226	7.13085	7.8759	6.48572	4.59543	6.46575	5.20114	6.96784	4.84756	6.61432	6.40338	5.45454	7.9781			56.5948	140.152	234.9	89.6179	24.1747	88.3864	36.7873
GSM505469	pcr_vs_rd: RD	7.24704	6.88146	8.76964	8.66755	6.73979	7.1631	10.4302	7.80131	4.05342	5.37158	4.69235	6.7056	4.27165	3.63522	5.11434	4.82242	5.78992	3.71459	4.89329	5.67489	6.38551	8.43042	5.81097	6.84928			7.89142	6.95144	7.80131	8.40787	4.22043	5.37158	4.69235	6.7056	4.67403	5.30617	8.43042	5.81097	6.84928			237.44	123.764	223.063	339.642	18.6413	41.4007	25.8545
GSM505471	pcr_vs_rd: RD	6.93278	5.89485	8.36442	7.77749	7.14631	7.23775	8.48625	7.51081	3.9241	5.72614	4.58044	6.81609	4.58401	3.89828	5.35657	5.18531	5.97877	3.67875	5.78967	5.68116	5.17051	8.57094	5.31805	7.2206			7.24238	7.19203	7.51081	6.82838	4.46417	5.72614	4.58044	6.81609	4.88001	5.58204	8.57094	5.31805	7.2206			151.417	146.223	182.381	113.644	22.0724	52.9346	23.9248
GSM505472	pcr_vs_rd: RD	6.449	5.08717	7.4839	5.98002	7.18032	7.20722	9.50371	8.13594	4.63276	6.06289	5.22119	6.69907	4.82464	4.76153	4.71052	6.61452	6.80067	3.68949	6.46383	6.01736	5.62649	7.23277	5.82281	7.11639			6.25002	7.19377	8.13594	7.5651	4.92869	6.06289	5.22119	6.69907	5.07851	6.70759	7.23277	5.82281	7.11639			76.1103	146.4	281.295	189.375	30.4568	66.8516	37.3021
GSM505473	pcr_vs_rd: RD	6.21014	5.38421	7.83717	7.51868	7.40195	7.13165	9.48031	7.94963	4.03975	6.42324	4.58928	6.59319	5.36336	3.7399	6.45269	7.42527	7.23339	3.90923	5.64178	5.60504	7.03134	8.5022	5.44682	6.7555			6.73755	7.2668	7.94963	8.25582	4.53025	6.42324	4.58928	6.59319	5.29025	7.32933	8.5022	5.44682	6.7555			106.71	154.001	247.215	305.669	23.1069	85.82	24.0719
GSM505474	pcr_vs_rd: RD	6.43122	5.34748	8.08843	7.11513	7.70901	7.27982	7.78319	7.94644	4.07006	5.82798	4.74307	7.01852	4.87607	4.25035	4.94035	5.26513	6.21536	3.41995	5.73271	6.14609	5.53829	7.5321	5.74378	7.41184			6.74557	7.49442	7.94644	6.66074	4.40757	5.82798	4.74307	7.01852	5.05321	5.74025	7.5321	5.74378	7.41184			107.304	180.32	246.67	101.177	21.2232	56.8063	26.7798
GSM505475	pcr_vs_rd: RD	5.88868	5.39274	7.69492	7.56214	7.24289	7.31852	9.34823	7.74158	4.01818	6.07388	4.33681	6.491	4.67527	3.56128	6.01709	6.13876	6.05644	3.65079	5.69035	5.94534	5.78502	7.12094	5.84896	6.69585			6.63462	7.2807	7.74158	7.56662	4.45311	6.07388	4.33681	6.491	5.04974	6.0976	7.12094	5.84896	6.69585			99.3619	155.493	214.017	189.575	21.9038	67.363	20.2074
GSM505476	pcr_vs_rd: RD	6.41712	5.4502	7.55483	7.41771	7.35783	6.9872	9.01222	7.81922	3.71967	6.33889	4.8458	6.67781	4.38758	4.02398	5.32506	6.17923	6.68795	3.63609	6.23834	5.82899	5.33489	8.12968	5.94409	6.98263			6.70996	7.17251	7.81922	7.17356	4.53137	6.33889	4.8458	6.67781	4.8914	6.43359	8.12968	5.94409	6.98263			104.689	144.258	225.85	144.363	23.1248	80.9461	28.7563
GSM505477	pcr_vs_rd: RD	7.03179	5.52881	8.25012	7.78253	6.9302	6.9134	9.33656	7.33559	4.13627	5.60886	4.6415	6.55485	4.27734	3.88346	4.80612	4.97144	6.04912	3.65094	5.75551	5.54909	6.04474	8.52958	5.44952	6.96654			7.14831	6.9218	7.33559	7.69065	4.51424	5.60886	4.6415	6.55485	4.629	5.51028	8.52958	5.44952	6.96654			141.859	121.247	161.522	206.593	22.8519	48.8017	24.9592
GSM505479	pcr_vs_rd: RD	6.86912	5.44662	7.77366	7.53806	7.26434	7.30178	8.77593	7.11181	3.69166	5.76262	4.71681	6.39875	4.55135	4.2046	4.7944	4.60056	5.83388	3.62736	5.83871	5.77906	5.92706	7.69834	4.78807	6.93337			6.90687	7.28306	7.11181	7.3515	4.38591	5.76262	4.71681	6.39875	4.83235	5.21722	7.69834	4.78807	6.93337			119.998	155.747	138.314	163.313	20.907	54.2904	26.2967
GSM505480	pcr_vs_rd: RD	5.98137	5.1508	7.73313	6.83033	8.05246	7.30322	7.47576	7.12879	3.80697	6.20136	5.34304	6.47179	4.23245	3.77385	4.83963	5.3444	6.12078	3.66727	5.51305	5.75294	4.68948	8.02901	6.17697	7.31069			6.42391	7.67784	7.12879	6.08262	4.32909	6.20136	5.34304	6.47179	4.64972	5.73259	8.02901	6.17697	7.31069			85.8595	204.767	139.952	67.7723	20.0996	73.5863	40.5896
GSM505481	pcr_vs_rd: RD	4.61358	4.49947	6.90647	5.54453	7.69891	7.4277	9.33626	7.3151	4.09278	5.61407	6.11286	6.86255	5.05828	3.98884	5.46004	5.35629	6.06582	3.64648	6.15304	5.79223	5.84067	7.46239	4.95543	7.04235			5.39101	7.56331	7.3151	7.58846	4.63077	5.61407	6.11286	6.86255	5.07485	5.71105	7.46239	4.95543	7.04235			41.962	189.14	159.245	192.466	24.7742	48.9782	69.2075
GSM505482	pcr_vs_rd: RD	7.24286	6.11312	7.96067	8.56982	7.49214	7.49056	8.3186	7.01664	3.80933	5.99347	4.33033	6.67324	4.19773	3.91096	5.14768	4.67871	5.69262	3.4199	5.29972	5.73748	4.94134	8.31102	5.85305	7.09241			7.47162	7.49135	7.01664	6.62997	4.17632	5.99347	4.33033	6.67324	4.74846	5.18567	8.31102	5.85305	7.09241			177.493	179.937	129.485	99.0421	18.0799	63.7108	20.1168
GSM505483	pcr_vs_rd: RD	6.25614	5.42609	7.49882	6.58541	6.95978	6.95221	9.18417	8.06043	4.43342	5.46896	4.1757	6.6841	4.53565	3.79497	6.03042	5.81459	6.15324	3.78858	5.9469	5.68588	6.01398	7.97139	5.0264	6.88578			6.44161	6.95599	8.06043	7.59908	4.72297	5.46896	4.1757	6.6841	5.01173	5.98391	7.97139	5.0264	6.88578			86.9198	124.155	266.95	193.888	26.4092	44.2915	18.0722
GSM505484	pcr_vs_rd: RD	7.60041	7.08928	9.00833	8.84878	7.78669	7.78202	9.09127	7.43772	4.0786	7.90455	4.21225	6.32588	4.22958	3.68826	5.06511	4.90879	5.92993	3.74099	5.35748	5.61581	5.91608	8.31877	4.87351	6.67158			8.1367	7.78435	7.43772	7.50368	4.39236	7.90455	4.21225	6.32588	4.64969	5.41936	8.31877	4.87351	6.67158			281.443	220.457	173.371	181.481	21.0006	239.611	18.5359
GSM505485	pcr_vs_rd: RD	6.6464	5.36905	8.2795	7.48902	7.68621	7.43067	9.7205	7.88825	3.84377	5.75697	4.63521	6.62974	4.31645	3.76891	5.10253	5.45936	6.28168	3.57593	5.82504	5.7645	6.46136	8.51823	5.61371	7.33922			6.94599	7.55844	7.88825	8.09093	4.41491	5.75697	4.63521	6.62974	4.7381	5.87052	8.51823	5.61371	7.33922			123.297	188.502	236.92	272.655	21.3315	54.0779	24.8507
GSM505486	pcr_vs_rd: RD	6.52991	5.36423	7.86169	7.12092	6.86763	6.82729	10.2143	8.46938	3.71948	6.23562	4.66106	6.52398	4.99989	3.88154	5.3695	5.26939	5.66313	3.57174	5.13706	6.24496	6.29643	6.96231	5.89073	6.85996			6.71918	6.84746	8.46938	8.25537	4.14276	6.23562	4.66106	6.52398	5.12397	5.46626	6.96231	5.89073	6.85996			105.36	115.157	354.436	305.572	17.6642	75.3542	25.3
GSM505487	pcr_vs_rd: RD	6.36328	5.31792	7.48366	6.6499	7.39849	7.18485	10.7131	7.6112	3.92104	5.99896	4.85834	6.4672	4.10133	3.68901	5.26004	5.58044	6.23922	3.93577	6.55331	6.12195	6.84343	7.78208	5.60022	7.37971			6.45369	7.29167	7.6112	8.77826	4.80337	5.99896	4.85834	6.4672	4.79308	5.90983	7.78208	5.60022	7.37971			87.6506	156.68	195.524	439.055	27.9228	63.9537	29.0073
GSM505488	pcr_vs_rd: RD	6.67083	6.11656	8.11741	7.30918	6.97015	7.17113	8.51588	8.15222	3.9172	6.72189	4.60997	6.72984	4.34036	3.97111	5.48791	5.53798	5.85617	3.34798	5.81498	5.4606	4.6602	8.43038	5.66245	6.90924			7.0535	7.07064	8.15222	6.58804	4.36005	6.72189	4.60997	6.72984	4.815	5.69708	8.43038	5.66245	6.90924			132.835	134.423	284.487	96.2049	20.5356	105.558	24.4197
GSM505506	pcr_vs_rd: RD	5.91468	5.53333	8.71925	7.7449	6.99474	7.68869	8.32549	7.79884	3.59627	5.70322	4.59676	6.59852	4.58273	3.51081	4.99504	6.1139	6.81625	3.99673	6.51804	5.80184	6.13017	7.8038	5.65312	7.8191			6.97804	7.34171	7.79884	7.22783	4.70368	5.70322	4.59676	6.59852	4.72261	6.46507	7.8038	5.65312	7.8191			126.066	162.209	222.682	149.897	26.0585	52.1004	24.1971
GSM505508	pcr_vs_rd: RD	5.49522	4.81265	7.49298	5.34627	6.93289	7.14011	8.89633	8.07726	3.69671	6.09401	5.01604	7.44407	5.15663	3.81052	5.23951	6.60858	7.26871	4.1424	6.88562	6.12639	5.72599	6.32621	5.67761	8.26797			5.78678	7.0365	8.07726	7.31116	4.90824	6.09401	5.01604	7.44407	5.08326	6.93865	6.32621	5.67761	8.26797			55.207	131.28	270.084	158.81	30.0281	68.3095	32.3577
GSM505509	pcr_vs_rd: RD	6.35948	5.38966	8.63491	7.76723	7.25888	7.93171	7.67535	7.63619	3.65246	5.57005	4.79185	6.64685	4.50346	3.53655	4.96424	6.14036	6.86239	3.94911	6.56959	5.82024	5.66834	7.79494	5.73668	7.6947			7.03782	7.59529	7.63619	6.67185	4.72372	5.57005	4.79185	6.64685	4.70612	6.50137	7.79494	5.73668	7.6947			131.4	193.38	198.94	101.959	26.4229	47.5063	27.7008
GSM505510	pcr_vs_rd: RD	5.37046	4.99316	7.83412	5.74385	7.52065	7.37179	10.7688	7.9782	5.52536	6.0489	4.92244	6.97501	5.20798	3.81426	5.24874	6.75035	7.24735	4.19912	7.22289	5.67116	7.537	6.30301	5.67684	8.21354			5.9854	7.44622	7.9782	9.15289	5.64912	6.0489	4.92244	6.97501	4.98554	6.99885	6.30301	5.67684	8.21354			63.3554	174.395	252.16	569.24	50.1828	66.2062	30.3251
GSM505512	pcr_vs_rd: RD	5.7698	5.15587	8.44329	7.20274	7.26903	7.48878	8.93834	7.46298	3.70105	5.68812	4.86906	6.34286	4.93449	3.55167	5.11084	6.07024	6.96728	4.07965	6.67914	5.75581	6.3304	7.61313	5.58529	7.76493			6.64293	7.3789	7.46298	7.63437	4.81995	5.68812	4.86906	6.34286	4.8382	6.51876	7.61313	5.58529	7.76493			99.9356	166.445	176.434	198.689	28.2455	51.5579	29.2236
GSM505513	pcr_vs_rd: RD	4.74888	4.75192	6.53909	5.57084	6.9481	7.45512	8.15572	7.93462	3.51294	5.39531	4.45955	6.37829	4.46541	3.62515	5.79491	5.88397	6.86089	3.77497	5.9937	5.72489	5.16619	7.02976	5.81801	7.69399			5.40268	7.20161	7.93462	6.66095	4.4272	5.39531	4.45955	6.37829	4.90259	6.37243	7.02976	5.81801	7.69399			42.3028	147.198	244.657	101.192	21.514	42.0871	22.0018
GSM505514	pcr_vs_rd: RD	5.03598	4.49347	7.23597	6.50715	7.06785	7.55394	8.48554	7.7432	4.13163	5.42359	4.63201	6.29025	4.95942	3.66728	6.97396	6.92939	7.51577	3.76874	6.20098	5.54572	5.78464	7.52055	5.21559	7.67139			5.81814	7.31089	7.7432	7.13509	4.70045	5.42359	4.63201	6.29025	5.28659	7.22258	7.52055	5.21559	7.67139			56.4202	158.781	214.258	140.565	26.0002	42.9202	24.7955
GSM505515	pcr_vs_rd: RD	5.96236	5.39198	8.19813	6.65147	7.04091	7.51265	7.90567	7.86181	4.05663	5.64288	4.77612	7.06955	5.11664	3.7757	5.29307	6.22441	6.83523	3.83911	6.55211	5.68664	5.8658	7.23311	5.66789	7.68002			6.55098	7.27678	7.86181	6.88573	4.81595	5.64288	4.77612	7.06955	4.96801	6.52982	7.23311	5.66789	7.68002			93.7655	155.07	232.616	118.253	28.1673	49.9662	27.4004
GSM505516	pcr_vs_rd: RD	5.99346	5.66443	8.71481	7.96944	7.22281	7.76611	8.53675	7.11515	3.78592	5.36237	4.45046	6.43916	4.64615	3.52163	5.13373	5.94171	6.82222	3.7967	6.29642	5.38542	5.72928	8.31505	6.24489	7.68159			7.08553	7.49446	7.11515	7.13301	4.62635	5.36237	4.45046	6.43916	4.67173	6.38196	8.31505	6.24489	7.68159			135.818	180.325	138.635	140.362	24.6984	41.1372	21.8636
GSM505517	pcr_vs_rd: RD	5.3591	5.05131	7.44339	5.42845	7.16102	7.32548	8.24218	7.85442	3.91528	6.17695	4.88683	7.10953	4.82312	3.82039	4.97049	6.64595	7.51659	4.27296	7.25448	6.48539	5.91794	6.53816	5.63686	8.29019			5.82056	7.24325	7.85442	7.08006	5.14757	6.17695	4.88683	7.10953	5.02485	7.08127	6.53816	5.63686	8.29019			56.5151	151.508	231.428	135.304	35.4465	72.3515	29.5858
GSM505518	pcr_vs_rd: RD	5.4947	5.09192	7.92355	7.33641	7.26791	7.73027	7.83826	7.42389	3.66742	5.32865	4.8271	6.56191	5.05659	3.51583	5.08328	6.23909	6.99352	3.8339	6.6573	5.62658	6.03085	8.37946	5.45701	7.7457			6.46165	7.49909	7.42389	6.93455	4.71954	5.32865	4.8271	6.56191	4.82057	6.6163	8.37946	5.45701	7.7457			88.1353	180.905	171.717	122.323	26.3465	40.1869	28.3858
GSM505519	pcr_vs_rd: RD	5.88837	5.14925	8.10329	7.02168	7.07926	7.26297	7.58843	7.61153	3.58911	5.52264	5.00541	6.55529	5.08864	3.57422	4.91188	6.10432	7.11337	4.01701	6.5404	5.77242	5.72579	8.75432	6.09524	7.61096			6.54065	7.17111	7.61153	6.65711	4.71551	5.52264	5.00541	6.55529	4.83679	6.60884	8.75432	6.09524	7.61096			93.0959	144.119	195.569	100.923	26.273	45.9706	32.1202
GSM505520	pcr_vs_rd: RD	5.59112	4.90613	8.41698	6.51399	6.84663	7.26496	9.01615	8.16111	4.02952	5.67817	4.38966	6.81497	4.75986	3.75919	5.09639	5.71945	6.49936	3.96124	6.24332	5.68108	5.98848	7.34073	5.53413	7.89068			6.35706	7.0558	8.16111	7.50231	4.7447	5.67817	4.38966	6.81497	4.82413	6.10941	7.34073	5.53413	7.89068			81.9718	133.047	286.246	181.31	26.8099	51.2035	20.9614
GSM505522	pcr_vs_rd: RD	5.44125	5.09859	8.05338	6.32266	7.20857	7.3453	7.81591	7.71104	3.83314	6.10619	5.0209	7.08164	5.02709	3.50014	5.35015	6.63637	7.23854	4.28565	6.98358	6.1799	6.26532	7.00637	5.86166	8.32131			6.22897	7.27694	7.71104	7.04061	5.03413	6.10619	5.0209	7.08164	5.01432	6.93745	7.00637	5.86166	8.32131			75.0078	155.087	209.533	131.655	32.7659	68.8883	32.4671
GSM505523	pcr_vs_rd: RD	5.35302	5.16847	8.03024	6.0964	7.03356	7.40398	8.56072	7.45867	3.65326	5.80167	4.6321	6.74923	4.51702	3.36511	4.98266	6.76523	7.32862	4.25094	6.88926	5.75157	6.24057	6.82173	5.68533	8.3521			6.16203	7.21877	7.45867	7.40064	4.93115	5.80167	4.6321	6.74923	4.65409	7.04692	6.82173	5.68533	8.3521			71.6072	148.959	175.908	168.972	30.5088	55.7797	24.7971
GSM505524	pcr_vs_rd: RD	5.26766	5.00741	7.7449	6.71836	7.30355	7.53269	8.53832	7.33336	4.5162	5.31906	5.04306	6.61234	4.82085	3.5438	5.35861	5.84588	6.81106	3.9018	6.31656	5.79978	5.82606	7.37211	5.56896	7.75056			6.18458	7.41812	7.33336	7.18219	4.91152	5.31906	5.04306	6.61234	4.88076	6.32847	7.37211	5.56896	7.75056			72.7352	171.032	161.273	145.229	30.0964	39.9204	32.9695
GSM505525	pcr_vs_rd: RD	4.99816	4.87113	7.23228	5.40223	6.84395	7.52355	7.51435	8.0375	3.93555	5.94646	4.67564	6.82859	5.03419	3.84934	5.05328	7.88884	8.15878	4.12174	7.11459	5.93565	6.08583	6.96521	5.80219	8.52108			5.62595	7.18375	8.0375	6.80009	5.0573	5.94646	4.67564	6.82859	4.96812	8.02381	6.96521	5.80219	8.52108			49.3832	145.387	262.741	111.437	33.2964	61.6685	25.5569
GSM505526	pcr_vs_rd: RD	6.15513	5.21488	8.25631	7.75488	7.18805	7.29747	8.13964	7.4957	4.2281	5.61365	4.57779	6.44609	4.7867	3.70128	5.19129	5.90905	6.80481	3.84495	6.48916	5.78276	5.75234	7.59577	5.39023	7.64691			6.8453	7.24276	7.4957	6.94599	4.85407	5.61365	4.57779	6.44609	4.86551	6.35693	7.59577	5.39023	7.64691			114.985	151.457	180.48	123.297	28.9215	48.9641	23.881
GSM505527	pcr_vs_rd: RD	5.28118	4.66694	7.17908	6.19943	7.20473	7.70375	9.35997	7.52644	3.78295	5.51306	4.82392	6.75281	4.95385	3.45461	5.34177	6.25849	6.84179	4.01829	6.58692	5.72013	6.47664	7.12484	5.77758	7.71253			5.83166	7.45424	7.52644	7.91831	4.79605	5.51306	4.82392	6.75281	4.86759	6.55014	7.12484	5.77758	7.71253			56.9513	175.368	184.368	241.907	27.7815	45.6663	28.3233
GSM505528	pcr_vs_rd: RD	5.61616	4.97147	7.80256	7.03066	6.69634	7.32264	7.62969	7.74026	3.60602	6.06558	4.54582	6.98123	4.84958	3.7371	5.23877	6.63119	7.08728	3.759	6.29194	5.98782	5.81426	7.08561	5.65878	8.169			6.35521	7.00949	7.74026	6.72197	4.55232	6.06558	4.54582	6.98123	4.95332	6.85923	7.08561	5.65878	8.169			81.8672	128.845	213.822	105.564	23.4631	66.9764	23.3576
GSM505529	pcr_vs_rd: RD	6.1658	5.97871	8.66725	7.49703	7.20684	7.55353	8.47897	7.56671	4.16391	5.75785	4.73332	6.64638	4.58606	3.56836	5.04053	6.01242	6.92993	3.84523	6.4527	5.71293	5.64459	7.57017	5.72644	7.76334			7.0772	7.38019	7.56671	7.06178	4.82061	5.75785	4.73332	6.64638	4.72697	6.47117	7.57017	5.72644	7.76334			135.036	166.593	189.586	133.6	28.2585	54.111	26.5993
GSM505530	pcr_vs_rd: RD	5.7307	5.0782	7.82083	6.96454	7.00609	7.52812	8.81847	7.63587	3.61066	5.88325	4.91402	6.73555	4.64793	3.55974	4.79892	6.15426	6.94633	4.31533	6.7304	5.79336	6.14302	7.44575	5.53711	7.86266			6.39857	7.2671	7.63587	7.48074	4.88546	5.88325	4.91402	6.73555	4.69999	6.5503	7.44575	5.53711	7.86266			84.3647	154.034	198.896	178.619	29.5577	59.0247	30.1487
GSM505532	pcr_vs_rd: RD	6.10165	5.80135	9.08681	7.31315	7.33515	7.34499	8.7071	7.75456	3.84762	5.47194	4.90112	6.89561	4.80376	3.38441	4.99475	6.44193	7.04228	4.03537	6.74395	5.7971	6.33948	7.74129	5.80548	7.99578			7.07574	7.34007	7.75456	7.52329	4.87564	5.47194	4.90112	6.89561	4.745	6.74211	7.74129	5.80548	7.99578			134.9	162.024	215.952	183.966	29.3573	44.3832	29.8802
GSM505533	pcr_vs_rd: RD	5.56411	4.94901	7.73511	5.807	6.53486	7.26966	8.00921	7.85786	3.81049	5.87561	4.69044	6.67701	4.90698	3.5268	5.3417	7.31093	7.75161	4.30623	7.16135	5.78896	6.04424	6.57914	5.91972	8.52057			6.01381	6.90226	7.85786	7.02672	5.09269	5.87561	4.69044	6.67701	4.89111	7.53127	6.57914	5.91972	8.52057			64.6155	119.615	231.98	130.393	34.1235	58.7131	25.8204
GSM505534	pcr_vs_rd: RD	5.78091	5.195	8.07649	6.99029	6.91946	7.3017	6.83172	7.43735	3.83937	5.80337	4.72487	6.75571	4.68971	3.63522	5.18094	6.0946	7.04867	4.09962	6.67938	5.84652	5.56679	7.16256	5.57516	7.88743			6.51067	7.11058	7.43735	6.19926	4.87279	5.80337	4.72487	6.75571	4.8381	6.57163	7.16256	5.57516	7.88743			91.1817	138.197	173.326	73.4788	29.2992	55.8454	26.4441
GSM505536	pcr_vs_rd: RD	6.02245	5.22846	8.28064	7.3598	7.00388	7.46561	8.85121	7.74105	3.79788	5.50081	4.46862	6.41693	4.57143	3.4696	5.14587	6.16989	6.76255	3.63649	6.35125	5.33642	6.30783	7.96506	5.12179	7.25852			6.72284	7.23475	7.74105	7.57952	4.59521	5.50081	4.46862	6.41693	4.63083	6.46622	7.96506	5.12179	7.25852			105.627	150.618	213.938	191.277	24.171	45.2802	22.1405
GSM505537	pcr_vs_rd: RD	5.75195	5.41846	8.14497	7.29996	7.16989	7.30898	8.70529	7.41759	3.83338	5.61513	4.73924	6.71494	4.91253	3.74199	5.21123	6.39972	6.93303	4.0226	6.64717	5.44998	6.11696	7.28795	5.71045	8.03342			6.65383	7.23944	7.41759	7.41112	4.83438	5.61513	4.73924	6.71494	4.82893	6.66637	7.28795	5.71045	8.03342			100.694	151.108	170.969	170.204	28.5295	49.0143	26.7087
GSM505538	pcr_vs_rd: RD	4.89631	4.48835	7.65295	5.62643	7.27205	7.33217	8.50266	7.52702	3.87495	6.10412	4.70722	7.17941	4.98981	4.04443	5.3442	6.8811	7.15373	4.27092	6.95316	6.08157	6.34649	6.76721	5.7416	8.50967			5.66601	7.30211	7.52702	7.42457	5.03301	6.10412	4.70722	7.17941	5.115	7.01742	6.76721	5.7416	8.50967			50.7736	157.817	184.442	171.798	32.7406	68.7895	26.1224
GSM505539	pcr_vs_rd: RD	6.10531	5.62074	8.68033	7.47958	6.88007	7.58442	8.58081	7.83072	3.76105	5.80008	4.99327	6.40464	4.40572	3.26389	4.76167	6.03612	6.70977	4.05057	6.60135	5.72219	6.23666	8.05132	5.58817	7.86304			6.97149	7.23225	7.83072	7.40874	4.80432	5.80008	4.99327	6.40464	4.53837	6.37294	8.05132	5.58817	7.86304			125.495	150.357	227.657	169.923	27.9412	55.7184	31.851
GSM505541	pcr_vs_rd: RD	5.64869	5.17217	8.05218	6.73526	7.18442	7.62534	8.08098	7.54031	3.89166	5.62525	4.69869	6.32114	4.65335	3.34428	5.02912	6.3937	6.84572	4.01752	6.60563	5.79595	6.21085	7.07194	5.83334	7.85631			6.40207	7.40488	7.54031	7.14592	4.83827	5.62525	4.69869	6.32114	4.70568	6.61971	7.07194	5.83334	7.85631			84.57	169.469	186.148	141.624	28.6065	49.3594	25.9684
GSM505542	pcr_vs_rd: RD	6.29831	5.47538	8.94863	7.34641	7.21654	7.40603	7.61492	7.57218	3.79412	5.62987	4.6397	6.946	4.77138	3.76271	5.00327	6.39383	6.98267	3.7771	6.5006	5.8973	5.52653	8.39217	5.77385	7.80655			7.01719	7.31129	7.57218	6.57072	4.69061	5.62987	4.6397	6.946	4.85867	6.68825	8.39217	5.77385	7.80655			129.534	158.824	190.306	95.0572	25.8234	49.5175	24.9281
GSM505543	pcr_vs_rd: RD	4.94487	4.35183	7.00424	5.80329	7.05006	7.24952	7.09098	7.49332	3.74004	5.43038	4.72451	6.62859	5.29789	3.75941	5.88898	6.6837	7.00064	3.75782	6.35908	5.84038	5.1407	7.41294	5.49517	7.6325			5.52606	7.14979	7.49332	6.11584	4.61898	5.43038	4.72451	6.62859	5.19666	6.84217	7.41294	5.49517	7.6325			46.0797	142.004	180.183	69.3508	24.5726	43.1228	26.4374
GSM505544	pcr_vs_rd: RD	5.61954	5.23367	8.11492	6.40287	6.70391	7.74921	10.0476	7.75362	4.16274	5.71624	4.65813	6.38339	4.6039	3.5024	5.23933	6.38413	6.88295	3.83665	6.37474	5.64563	6.38339	7.79022	5.79563	7.70865			6.34275	7.22656	7.75362	8.2155	4.79138	5.71624	4.65813	6.38339	4.74782	6.63354	7.79022	5.79563	7.70865			81.1629	149.766	215.811	297.243	27.6916	52.5727	25.2487
GSM505546	pcr_vs_rd: RD	6.05087	5.12477	8.20072	6.95324	6.63955	7.29104	8.02697	7.38935	3.82096	6.24008	4.92367	7.0089	4.81359	3.77707	5.30141	6.64755	7.18272	3.81955	6.88974	6.03868	6.24277	5.99654	5.83782	8.26991			6.5824	6.96529	7.38935	7.13487	4.84342	6.24008	4.92367	7.0089	4.98269	6.91513	5.99654	5.83782	8.26991			95.8296	124.957	167.655	140.543	28.7087	75.588	30.351
GSM505547	pcr_vs_rd: RD	5.19469	5.17087	7.55958	6.64506	7.2416	7.35219	7.93732	7.37234	3.60658	5.31859	4.58229	6.57239	4.77218	3.59789	4.85472	5.91284	7.05668	3.91863	6.5207	5.79974	5.75767	7.38138	5.77406	7.78142			6.14255	7.29689	7.37234	6.84749	4.68197	5.31859	4.58229	6.57239	4.75613	6.48476	7.38138	5.77406	7.78142			70.6468	157.248	165.689	115.16	25.6693	39.9076	23.9556
GSM505548	pcr_vs_rd: RD	5.02466	4.94068	7.60353	6.00714	6.40705	7.48857	8.43072	7.81399	3.74429	5.83751	4.93147	6.53911	4.20311	3.58711	5.30431	6.4774	7.17444	4.22302	6.81111	5.99874	5.83553	6.38522	5.99567	8.07137			5.894	6.94781	7.81399	7.13312	4.92614	5.83751	4.93147	6.53911	4.77332	6.82592	6.38522	5.99567	8.07137			59.4664	123.452	225.032	140.373	30.403	57.1827	30.5155
GSM505549	pcr_vs_rd: RD	5.73058	5.1691	8.0887	6.55566	7.06349	7.35424	8.75922	7.84067	3.56806	5.77685	4.83208	6.88063	4.58297	3.70556	5.04308	6.23901	6.84239	4.12689	6.70509	5.72958	6.11953	7.359	5.64666	8.07979			6.38601	7.20886	7.84067	7.43937	4.80001	5.77685	4.83208	6.88063	4.7653	6.5407	7.359	5.64666	8.07979			83.6335	147.94	229.233	173.57	27.8578	54.8282	28.484
GSM505550	pcr_vs_rd: RD	5.54362	5.13017	8.08551	6.25356	7.02073	7.35357	8.00801	7.854	3.72241	5.679	4.82859	7.32298	4.70247	3.57597	5.30073	6.64769	7.20109	4.08433	6.98988	5.90359	6.33943	6.95622	5.90839	8.44205			6.25322	7.18715	7.854	7.17372	4.93221	5.679	4.82859	7.32298	4.87069	6.92439	6.95622	5.90839	8.44205			76.2791	145.73	231.36	144.379	30.5311	51.2329	28.4151
GSM505551	pcr_vs_rd: RD	5.04484	4.53964	7.25312	4.99573	7.02976	7.66034	9.76652	7.79463	4.0132	5.99984	4.80076	7.02724	5.28377	3.72283	4.98381	6.90295	7.42918	4.17973	7.27312	6.06129	6.1768	5.98604	5.83761	8.61294			5.45833	7.34505	7.79463	7.97166	5.15535	5.99984	4.80076	7.02724	5.01292	7.16607	5.98604	5.83761	8.61294			43.9665	162.585	222.033	251.021	35.6382	63.993	27.8723
GSM505552	pcr_vs_rd: RD	5.45543	5.25333	8.13991	6.74437	6.91173	7.47626	8.30184	7.90008	3.85596	5.78013	4.8259	6.54628	5.31279	3.41148	6.0009	7.05417	7.76652	4.13826	7.01267	5.78145	6.20671	7.64113	5.55624	7.72543			6.39826	7.194	7.90008	7.25428	5.0023	5.78013	4.8259	6.54628	5.12665	7.41035	7.64113	5.55624	7.72543			84.3469	146.423	238.87	152.67	32.051	54.953	28.3622
GSM505553	pcr_vs_rd: RD	5.16764	4.97968	6.95824	5.43139	7.01118	7.30961	7.43858	7.60569	3.87002	5.9982	4.83493	6.50278	4.53773	3.60465	4.86036	6.56161	7.14556	3.79188	6.84033	5.95144	5.79132	6.20151	5.84381	7.85801			5.63423	7.1604	7.60569	6.61495	4.83408	5.9982	4.83493	6.50278	4.73855	6.85359	6.20151	5.84381	7.85801			49.6676	143.052	194.778	98.0161	28.5235	63.9202	28.5404
GSM505554	pcr_vs_rd: RD	5.20397	4.78744	7.72977	6.63231	7.26689	7.33942	10.6592	7.90001	3.82705	5.56083	4.90874	6.74612	5.10524	3.47248	5.43502	6.28345	7.03364	3.81793	6.62314	5.83182	7.32738	7.09067	5.49568	7.86022			6.08837	7.30315	7.90001	8.99327	4.75604	5.56083	4.90874	6.74612	4.96114	6.65854	7.09067	5.49568	7.86022			68.0429	157.931	238.858	509.617	27.0216	47.2039	30.0385
GSM505555	pcr_vs_rd: RD	5.9781	5.48063	8.23101	7.59258	7.35486	7.66393	8.29115	7.90879	3.56127	5.45251	4.73703	6.64825	4.9066	3.65964	5.03165	7.38484	7.55696	3.8444	6.58446	5.79975	6.05187	7.02231	6.00868	7.74643			6.82058	7.5094	7.90879	7.17151	4.66337	5.45251	4.73703	6.64825	4.84941	7.4709	7.02231	6.00868	7.74643			113.032	182.202	240.316	144.158	25.3405	43.7894	26.6679
GSM505556	pcr_vs_rd: RD	5.61844	4.80028	7.74286	6.41437	6.48788	7.66693	8.00753	7.38303	3.7779	5.77138	4.69462	6.74247	5.02552	3.61062	5.12431	6.32093	7.04501	4.23022	6.831	5.87074	5.88137	7.11911	5.69182	7.98886			6.14399	7.07741	7.38303	6.94445	4.94637	5.77138	4.69462	6.74247	4.9078	6.68297	7.11911	5.69182	7.98886			70.7172	135.055	166.922	123.165	30.8323	54.6209	25.8954
GSM505557	pcr_vs_rd: RD	6.20287	5.70647	8.62828	7.79234	6.61754	7.49746	8.36278	7.55156	3.8757	5.58441	4.66757	6.39727	4.59478	3.4518	4.65483	6.56581	7.12881	3.83966	6.60835	5.62775	5.83372	7.73391	5.49778	7.79565			7.08249	7.0575	7.55156	7.09825	4.77457	5.58441	4.66757	6.39727	4.58229	6.84731	7.73391	5.49778	7.79565			135.532	133.205	187.606	137.02	27.3709	47.9815	25.4144
GSM505558	pcr_vs_rd: RD	5.3518	4.23506	6.96883	5.76332	6.98307	7.47683	6.8657	7.84061	3.62074	6.25252	5.43373	7.30215	4.88214	4.00331	5.14248	7.12867	7.58368	4.14448	7.19557	6.08571	6.2223	6.20148	5.682	8.39513			5.57975	7.22995	7.84061	6.544	4.98693	6.25252	5.43373	7.30215	5.02841	7.35617	6.20148	5.682	8.39513			47.827	150.117	229.224	93.3128	31.7114	76.2422	43.223
GSM505560	pcr_vs_rd: RD	5.41725	5.16265	7.92789	6.60151	7.02873	7.5204	8.59731	7.95586	3.8332	5.60264	4.7081	6.59374	4.91517	3.42558	5.29074	6.59861	7.1687	4.0009	6.54477	5.66597	6.20842	6.76359	5.50298	7.81165			6.27732	7.27457	7.95586	7.40287	4.79296	5.60264	4.7081	6.59374	4.82436	6.88365	6.76359	5.50298	7.81165			77.5644	154.833	248.287	169.233	27.722	48.5917	26.1384
GSM505561	pcr_vs_rd: RD	5.86614	5.10529	7.95075	7.02094	7.31209	7.66092	8.14708	7.62181	3.76787	5.39254	4.61202	6.70113	4.65627	3.45855	5.00514	6.56349	6.94275	4.02973	6.94592	5.72759	6.12164	6.94313	5.96421	7.99689			6.48578	7.4865	7.62181	7.13436	4.91451	5.39254	4.61202	6.70113	4.71189	6.75312	6.94313	5.96421	7.99689			89.6219	179.334	196.967	140.493	30.1588	42.0064	24.4544
GSM505563	pcr_vs_rd: RD	5.17271	5.05012	7.7245	6.07505	6.7214	7.51479	8.13878	8.27507	4.11994	5.76369	4.86614	6.61094	4.71408	3.61186	5.49719	6.84181	7.35499	4.05604	6.66093	5.81339	6.01431	6.99639	5.60217	7.97037			6.00559	7.1181	8.27507	7.07655	4.94564	5.76369	4.86614	6.61094	4.90913	7.0984	6.99639	5.60217	7.97037			64.2486	138.919	309.774	134.975	30.8167	54.3306	29.1645
GSM505565	pcr_vs_rd: RD	5.99683	5.40029	8.68591	7.51941	6.79988	7.26264	9.27513	7.1386	3.97143	5.56533	4.71739	6.80377	4.49555	3.81669	5.11912	6.30511	6.91055	4.20315	6.71925	5.79015	6.55716	8.01375	5.57294	7.93598			6.90061	7.03126	7.1386	7.91614	4.96461	5.56533	4.71739	6.80377	4.80538	6.60783	8.01375	5.57294	7.93598			119.479	130.804	140.908	241.544	31.2245	47.3514	26.3072
GSM505567	pcr_vs_rd: RD	5.58324	4.94608	7.9278	6.15749	6.58557	7.09986	8.30553	7.78138	3.89048	6.04937	5.14171	7.16954	5.15786	3.75087	5.12728	6.55956	7.28965	4.2398	7.10905	5.9854	6.4234	7.36717	5.62577	8.19436			6.15365	6.84271	7.78138	7.36447	5.07978	6.04937	5.14171	7.16954	5.00535	6.92461	7.36717	5.62577	8.19436			71.1924	114.779	220.003	164.788	33.8194	66.228	35.3029
GSM505568	pcr_vs_rd: RD	5.19205	4.53484	7.32733	5.67062	7.36965	7.48855	8.871	8.03637	4.58571	5.99488	5.01638	7.10063	5.17453	3.95976	5.19054	8.0179	8.05784	4.00106	7.00626	5.91062	6.2837	7.01795	5.47419	8.18815			5.68121	7.4291	8.03637	7.57735	5.19768	5.99488	5.01638	7.10063	5.05886	8.03787	7.01795	5.47419	8.18815			51.3115	172.338	262.535	190.99	36.6993	63.7734	32.3655
GSM505569	pcr_vs_rd: RD	5.71929	5.65152	8.49675	7.46678	7.19159	7.96673	8.10908	8.10616	3.94229	5.94402	4.38792	6.57967	4.45397	3.4409	4.79925	5.82731	6.95525	3.95644	6.54326	5.64714	5.93222	7.88849	5.60906	7.6516			6.83359	7.57916	8.10616	7.02065	4.814	5.94402	4.38792	6.57967	4.58531	6.39128	7.88849	5.60906	7.6516			114.055	191.229	275.549	129.845	28.1292	61.5643	20.9362
GSM505570	pcr_vs_rd: RD	5.76444	5.18402	8.13288	7.09352	6.61484	7.37105	9.19636	7.85317	3.72308	5.76454	4.95766	6.62963	4.79722	3.54751	5.02128	6.35298	7.1118	4.36634	6.66477	5.64428	6.42631	6.9618	5.75055	7.94333			6.54371	6.99294	7.85317	7.81133	4.91806	5.76454	4.95766	6.62963	4.75257	6.73239	6.9618	5.75055	7.94333			93.2941	127.375	231.228	224.618	30.2332	54.3623	31.0744
GSM505571	pcr_vs_rd: RD	5.54634	4.90797	7.58243	6.01981	6.98179	7.16907	9.06422	7.78536	3.93187	5.6572	4.92151	7.04441	4.93223	3.79899	5.19216	6.74329	7.42831	3.74388	6.77761	6.08809	6.10285	7.15956	6.65615	7.90568			6.01414	7.07543	7.78536	7.58353	4.81779	5.6572	4.92151	7.04441	5.00287	7.0858	7.15956	6.65615	7.90568			64.6303	134.87	220.611	191.81	28.2032	50.4646	30.3055
GSM505572	pcr_vs_rd: RD	5.10352	4.9041	7.04737	5.24	7.27395	7.17034	8.09804	8.36763	3.89816	6.03576	4.87621	7.03283	5.46242	3.91929	5.2997	6.97141	7.40181	4.25525	7.30949	6.02594	6.34742	5.76602	5.79699	8.29139			5.57375	7.22215	8.36763	7.22273	5.1543	6.03576	4.87621	7.03283	5.17684	7.18661	5.76602	5.79699	8.29139			47.6282	149.308	330.298	149.368	35.6122	65.6063	29.3687
GSM505573	pcr_vs_rd: RD	5.29027	5.08294	7.88201	6.53593	7.13983	7.93687	9.0708	7.28513	3.86063	5.55792	4.48053	6.50003	4.5683	3.45775	4.7132	5.91152	6.77495	3.98115	6.17694	5.53766	6.36265	7.45781	5.85344	7.59457			6.19779	7.53835	7.28513	7.71672	4.67291	5.55792	4.48053	6.50003	4.56923	6.34323	7.45781	5.85344	7.59457			73.404	185.896	155.971	210.361	25.5086	47.1085	22.3242
GSM505574	pcr_vs_rd: RD	5.34599	5.01762	7.344	6.67686	6.96768	7.34813	8.30578	8.017	3.5414	6.08604	4.74435	6.7799	4.65715	3.60431	5.11465	5.97782	6.95527	3.8885	6.24599	5.78157	5.92719	7.17631	5.99467	7.73699			6.09612	7.1579	8.017	7.11649	4.55863	6.08604	4.74435	6.7799	4.78942	6.46655	7.17631	5.99467	7.73699			68.4092	142.805	259.034	138.764	23.566	67.933	26.8036
GSM505575	pcr_vs_rd: RD	5.49168	5.0919	7.66157	6.78322	7.53707	7.8883	8.19273	7.30977	3.72022	5.12568	4.66306	6.48714	4.53911	3.6812	5.06433	5.87441	6.81738	4.00957	6.18174	5.70378	5.72485	8.05695	5.41713	7.84456			6.25709	7.71268	7.30977	6.95879	4.63718	5.12568	4.66306	6.48714	4.74711	6.3459	8.05695	5.41713	7.84456			76.4843	209.773	158.658	124.395	24.8845	34.9128	25.3351
GSM505576	pcr_vs_rd: RD	6.21479	5.3725	8.45382	7.60499	6.94277	7.55336	8.24192	7.09212	3.61373	5.37358	4.8283	6.69402	4.81513	3.64933	4.91943	6.14091	7.03106	4.0453	6.52094	5.81935	6.10095	7.94872	5.53	7.62716			6.91152	7.24807	7.09212	7.17144	4.72666	5.37358	4.8283	6.69402	4.80081	6.58599	7.94872	5.53	7.62716			120.386	152.015	136.44	144.151	26.4768	41.458	28.4095
GSM505577	pcr_vs_rd: RD	5.51066	5.19617	7.57328	6.64216	7.20751	7.71487	7.11758	7.33883	3.57783	5.48865	4.85926	6.46949	4.67673	3.70966	4.89791	6.12404	7.11663	3.91008	6.30082	5.8331	5.57734	7.35834	5.39798	7.85352			6.23057	7.46119	7.33883	6.34746	4.59624	5.48865	4.85926	6.46949	4.77935	6.62034	7.35834	5.39798	7.85352			75.091	176.214	161.886	81.4282	24.1884	44.9001	29.0258
GSM505578	pcr_vs_rd: RD	6.19534	5.90851	8.75879	7.77276	7.34946	7.43837	8.94352	7.32789	3.8672	5.20815	4.6811	6.4725	4.50406	3.67272	4.76078	6.02646	6.73646	4.08713	6.35097	5.55228	6.28645	8.19918	5.61382	7.45923			7.15885	7.39391	7.32789	7.61499	4.76843	5.20815	4.6811	6.4725	4.62246	6.38146	8.19918	5.61382	7.45923			142.899	168.186	160.662	196.037	27.2547	36.9667	25.6537
GSM505579	pcr_vs_rd: RD	4.70176	4.63004	7.19675	5.12889	7.5628	8.04844	7.81143	7.15228	3.91461	6.31867	4.85834	6.40273	4.84597	3.48453	4.93834	6.17209	6.95511	3.79523	6.63788	5.70052	5.63731	7.13972	6.18814	8.04105			5.41436	7.80562	7.15228	6.72437	4.78258	6.31867	4.85834	6.40273	4.74234	6.5636	7.13972	6.18814	8.04105			42.6467	223.731	142.25	105.739	27.5232	79.8193	29.0072
GSM505581	pcr_vs_rd: RD	5.93364	5.08562	8.05917	6.79136	6.6693	7.63786	8.93937	7.95335	3.8262	5.84201	4.56906	6.57603	4.41662	3.54507	5.14063	6.46325	7.22719	4.15895	6.64255	5.85116	6.57166	7.26384	5.57471	8.0885			6.46745	7.15358	7.95335	7.75551	4.8759	5.84201	4.56906	6.57603	4.73837	6.84522	7.26384	5.57471	8.0885			88.4903	142.378	247.855	216.094	29.3624	57.3614	23.7369
GSM505582	pcr_vs_rd: RD	5.40676	5.02425	8.20713	6.58281	6.86534	7.75881	8.00934	7.81673	3.73855	5.87474	4.66031	6.51074	4.5914	3.47416	5.41606	6.49229	7.08066	3.99551	6.4665	5.8993	5.84876	7.57253	5.48027	7.72319			6.30524	7.31207	7.81673	6.92905	4.73352	5.87474	4.66031	6.51074	4.84523	6.78647	7.57253	5.48027	7.72319			79.0797	158.911	225.46	121.857	26.603	58.6777	25.2868
GSM505585	pcr_vs_rd: RD	5.11344	4.85779	7.38485	5.39305	6.74846	7.46261	8.08394	7.6343	3.87862	6.01411	4.76401	7.23888	5.05333	3.84298	5.33617	6.633	7.44154	4.07363	7.04199	5.83846	6.32249	6.42318	5.85231	8.47263			5.68728	7.10553	7.6343	7.20321	4.99808	6.01411	4.76401	7.23888	5.01774	7.03727	6.42318	5.85231	8.47263			51.5279	137.714	198.68	147.361	31.9575	64.6291	27.1713
GSM505586	pcr_vs_rd: RD	5.64821	5.1038	7.71059	6.29227	6.93652	7.51597	8.01853	8.13118	3.85585	5.51579	4.88613	6.8149	4.74989	3.93393	5.10212	6.35937	6.85647	4.38423	6.66639	5.90076	6.20556	7.28552	5.97515	8.12559			6.18872	7.22625	8.13118	7.11205	4.96882	5.51579	4.88613	6.8149	4.92168	6.60792	7.28552	5.97515	8.12559			72.944	149.733	280.368	138.337	31.3159	45.7529	29.5713
GSM505587	pcr_vs_rd: RD	5.99783	5.47454	8.51971	7.67714	6.97492	7.64801	6.90963	7.79665	3.74182	5.34896	4.74948	6.79616	4.60497	3.71195	4.98584	6.11206	7.04034	3.91111	6.50322	5.54885	5.85728	7.79994	5.668	7.88126			6.9173	7.31146	7.79665	6.38345	4.71872	5.34896	4.74948	6.79616	4.7129	6.5762	7.79994	5.668	7.88126			120.869	158.844	222.344	83.4856	26.3315	40.7566	26.899
GSM505588	pcr_vs_rd: RD	5.27055	5.05644	7.5382	6.45786	6.7069	7.14121	8.77433	8.45596	3.94106	5.79867	4.84626	6.99656	4.60274	3.68493	5.35336	6.90077	7.12318	4.08893	6.64668	5.87871	6.20427	6.5932	5.81777	7.93088			6.08076	6.92406	8.45596	7.4893	4.89222	5.79867	4.84626	6.99656	4.87994	7.01197	6.5932	5.81777	7.93088			67.6849	121.436	351.154	179.682	29.6965	55.6638	28.7654
GSM505589	pcr_vs_rd: RD	6.46002	5.78223	9.16084	7.81277	6.52802	7.34572	7.31739	8.37685	3.81302	5.71246	4.44953	6.43009	4.54333	3.41945	4.80504	5.74111	6.62775	4.04037	6.45018	5.80405	5.49486	7.8866	5.24862	7.55319			7.30396	6.93687	8.37685	6.40612	4.76785	5.71246	4.44953	6.43009	4.64297	6.18443	7.8866	5.24862	7.55319			158.02	122.52	332.416	84.8077	27.2438	52.435	21.8496
GSM505590	pcr_vs_rd: RD	5.85293	5.18015	8.3635	7.5637	6.99264	7.60108	8.47362	7.28381	3.78829	5.48591	4.59461	6.50203	4.45763	3.50606	5.04674	5.80663	6.75749	3.97289	6.69933	5.67442	6.14861	8.21008	5.69885	7.6679			6.74007	7.29686	7.28381	7.31111	4.82017	5.48591	4.59461	6.50203	4.67121	6.28206	8.21008	5.69885	7.6679			106.896	157.244	155.828	158.805	28.2498	44.8149	24.1611
GSM505591	pcr_vs_rd: RD	5.9582	5.56597	8.55014	7.23368	6.38398	6.77374	9.1932	8.00467	3.67362	5.42482	4.89007	6.51275	4.7175	3.65688	4.9415	5.95204	6.90696	3.97977	6.53351	5.8052	6.35973	7.76535	5.52842	7.58457			6.827	6.57886	8.00467	7.77646	4.72897	5.42482	4.89007	6.51275	4.78027	6.4295	7.76535	5.52842	7.58457			113.535	95.5947	256.83	219.255	26.5192	42.957	29.6522
GSM505592	pcr_vs_rd: RD	5.56555	5.11724	7.80506	6.83107	7.22231	7.35105	8.8867	7.31926	3.70607	5.43419	5.3796	6.47313	4.81511	3.52993	5.01648	6.87838	7.29641	4.1178	6.67085	5.77179	6.14874	7.17201	5.79799	7.89917			6.32973	7.28668	7.31926	7.51772	4.83157	5.43419	5.3796	6.47313	4.78333	7.0874	7.17201	5.79799	7.89917			80.4339	156.139	159.704	183.256	28.474	43.2368	41.6314
GSM505593	pcr_vs_rd: RD	6.2631	5.97238	9.05724	7.74696	7.21598	7.81969	9.051	7.53799	3.73805	5.60093	4.74167	6.47924	4.69059	3.53457	4.91692	5.88062	6.64793	3.88589	6.22311	5.68371	6.57331	7.75271	5.73527	7.77208			7.25992	7.51783	7.53799	7.81216	4.61568	5.60093	4.74167	6.47924	4.70645	6.26428	7.75271	5.73527	7.77208			153.269	183.271	185.849	224.747	24.5165	48.5343	26.7538
GSM505594	pcr_vs_rd: RD	5.28705	4.99359	7.64627	5.9635	7.15162	7.38509	7.34443	8.01752	3.92528	5.95168	4.76483	6.82533	4.92347	3.74919	5.26729	7.27654	7.87686	4.14068	6.706	5.72974	6.05743	7.39974	5.71756	7.99246			5.97261	7.26835	8.01752	6.70093	4.92399	5.95168	4.76483	6.82533	4.91742	7.5767	7.39974	5.71756	7.99246			62.7962	154.167	259.128	104.035	30.3577	61.8922	27.1868
GSM505595	pcr_vs_rd: RD	6.30391	5.3764	8.28432	7.04281	6.79713	7.49353	7.52189	7.56955	3.77615	5.97308	4.82116	7.12028	5.14729	3.68648	5.27572	6.65312	7.00566	3.98939	6.53378	6.28642	5.65863	6.89584	5.85754	8.09069			6.75186	7.14533	7.56955	6.59026	4.76644	5.97308	4.82116	7.12028	5.09898	6.82939	6.89584	5.85754	8.09069			107.774	141.566	189.96	96.3532	27.217	62.8167	28.2692
GSM505596	pcr_vs_rd: RD	5.56559	4.95327	7.85944	6.67538	6.99575	7.19699	6.55159	7.44941	3.73188	5.78287	4.89218	6.89561	4.93383	3.71695	5.35623	6.54106	7.39921	4.14115	7.04899	5.75626	5.77794	7.49374	6.03657	8.12574			6.26342	7.09637	7.44941	6.16476	4.974	5.78287	4.89218	6.89561	4.94082	6.97013	7.49374	6.03657	8.12574			76.8206	136.842	174.781	71.7428	31.4286	55.0577	29.6956
GSM505597	pcr_vs_rd: RD	5.35187	4.93509	7.77142	5.55613	6.78348	7.19905	7.55661	7.58854	3.8682	6.09168	4.78702	6.99001	4.91395	3.9635	5.18856	6.7261	7.23788	4.15385	7.13868	6.00626	6.07263	6.5102	5.86242	8.39842			5.90362	6.99127	7.58854	6.81462	5.05357	6.09168	4.78702	6.99001	5.01806	6.98199	6.5102	5.86242	8.39842			59.8643	127.227	192.476	112.565	33.2106	68.199	27.6081
GSM505599	pcr_vs_rd: RD	5.61152	4.95638	7.56421	5.33984	7.06409	7.34464	7.86424	8.18221	3.8111	5.62466	5.02066	7.43605	4.9173	4.08326	5.40451	6.76979	7.43442	4.08754	6.9631	6.1585	5.86324	5.98119	6.06135	8.36073			5.86799	7.20437	8.18221	6.86374	4.95392	5.62466	5.02066	7.43605	5.14089	7.1021	5.98119	6.06135	8.36073			58.4037	147.479	290.463	116.464	30.994	49.3391	32.4615
GSM505600	pcr_vs_rd: RD	5.4697	5.01156	8.22224	6.64892	6.7167	7.2231	8.3424	7.65453	3.67882	5.94043	4.72987	6.66406	4.82222	3.8281	5.177	6.29749	6.84095	4.02533	6.63861	5.70305	5.66761	7.1413	5.76101	7.96945			6.3381	6.9699	7.65453	7.005	4.78092	5.94043	4.72987	6.66406	4.88259	6.56922	7.1413	5.76101	7.96945			80.902	125.357	201.486	128.445	27.4916	61.4113	26.5359
GSM505601	pcr_vs_rd: RD	4.76444	5.03831	7.37567	5.88191	6.89062	7.51901	8.74195	8.14878	3.82039	5.95914	4.72378	6.86299	4.91411	3.61085	5.5593	7.05668	7.72945	4.06857	6.72353	5.75944	5.89828	6.86554	5.797	8.28619			5.76508	7.20482	8.14878	7.32012	4.87083	5.95914	4.72378	6.86299	4.96093	7.39307	6.86554	5.797	8.28619			54.383	147.525	283.81	159.8	29.2593	62.213	26.424
GSM505602	pcr_vs_rd: RD	5.65794	5.238	8.14301	6.67065	7.12513	7.25406	8.62949	7.82408	3.92447	5.55495	4.91956	6.78886	4.72057	3.72194	5.2129	6.66303	7.18728	3.91552	6.63247	5.81801	6.22321	6.93441	5.43851	8.25503			6.4274	7.18959	7.82408	7.42635	4.82415	5.55495	4.91956	6.78886	4.86835	6.92516	6.93441	5.43851	8.25503			86.0675	145.977	226.612	172.01	28.3279	47.0118	30.2646
GSM505603	pcr_vs_rd: RD	5.78211	5.4928	8.5976	7.13818	6.7684	7.57671	7.26612	7.9874	3.87344	5.5064	4.70864	6.5964	4.627	3.56938	5.58664	6.92879	7.15012	3.95744	6.40581	5.69589	5.71009	7.74581	5.58397	7.73877			6.75267	7.17256	7.9874	6.48811	4.74556	5.5064	4.70864	6.5964	4.86972	7.03946	7.74581	5.58397	7.73877			107.834	144.263	253.774	89.7666	26.826	45.4561	26.1482
GSM505604	pcr_vs_rd: RD	5.58078	5.09081	8.42697	6.23775	7.12782	7.59894	7.87308	8.13465	3.70475	5.84563	4.71786	6.79184	4.54404	3.55372	5.19148	6.50701	7.19613	4.3949	6.80654	5.7	5.94127	7.09515	5.85588	8.3406			6.33408	7.36338	8.13465	6.90717	4.96873	5.84563	4.71786	6.79184	4.74731	6.85157	7.09515	5.85588	8.3406			80.6765	164.664	281.043	120.024	31.3139	57.5056	26.3159
GSM505605	pcr_vs_rd: RD	5.70872	4.89138	8.0912	6.39024	6.92961	7.2741	8.20982	8.08553	4.16432	5.52567	4.79198	6.86674	5.14901	3.71377	5.43715	6.82595	7.29702	4.07139	6.88343	5.87822	5.97597	7.0833	5.44259	7.97569			6.27038	7.10186	8.08553	7.0929	5.03971	5.52567	4.79198	6.86674	5.04454	7.06149	7.0833	5.44259	7.97569			77.1921	137.364	271.636	136.513	32.8931	46.0672	27.7032
GSM615096	pathologic_response_pcr_rd: RD	6.48638	5.60793	8.75244	7.34634	6.24876	7.402	7.22946	7.80533	4.14199	5.97973	4.72	6.78622	4.61905	3.75124	4.92656	6.23456	7.05855	4.16034	6.56474	5.69496	5.78005	7.61406	5.68351	8.03325			7.04827	6.82538	7.80533	6.50476	4.95569	5.97973	4.72	6.78622	4.74795	6.64656	7.61406	5.68351	8.03325			132.355	113.408	223.687	90.8085	31.0321	63.1072	26.3549
GSM615097	pathologic_response_pcr_rd: RD	5.67236	4.89836	8.09457	6.68973	6.4771	7.71611	8.66203	8.05319	3.92269	6.40393	4.68272	7.16248	4.28998	3.6933	5.26126	6.5274	7.08841	4.68874	6.6949	5.91419	6.0951	7.30336	5.60717	8.34649			6.33875	7.09661	8.05319	7.37857	5.10211	6.40393	4.68272	7.16248	4.78968	6.80791	7.30336	5.60717	8.34649			80.9384	136.865	265.615	166.406	34.347	84.6789	25.6827
GSM615098	pathologic_response_pcr_rd: RD	5.78417	4.96685	7.23316	6.82867	6.74339	7.60794	8.16746	7.72459	4.22478	6.01639	4.55234	6.61445	4.56479	3.59008	5.28323	7.00612	7.53705	3.99137	6.31299	5.71017	5.51226	7.31634	5.32352	7.59306			6.20321	7.17567	7.72459	6.83986	4.84304	6.01639	4.55234	6.61445	4.78707	7.27158	7.31634	5.32352	7.59306			73.6806	144.574	211.512	114.552	28.7013	64.7311	23.4634
GSM615100	pathologic_response_pcr_rd: RD	5.7399	4.86116	7.90789	6.43217	7.21225	7.76373	8.03203	7.79787	4.02876	6.60029	4.71234	7.04355	4.66321	3.74646	5.25689	6.15696	6.90678	4.15223	6.5148	5.84576	5.84926	7.7254	5.71932	7.83489			6.23528	7.48799	7.79787	6.94065	4.8986	6.60029	4.71234	7.04355	4.87808	6.53187	7.7254	5.71932	7.83489			75.3366	179.519	222.533	122.841	29.8281	97.0252	26.2153
GSM615101	pathologic_response_pcr_rd: RD	5.99149	5.11373	7.95177	6.60501	6.71786	7.42564	7.70319	7.95084	3.85868	5.3941	4.57496	6.66272	4.40271	3.6439	5.09888	6.29071	6.903	4.20447	6.42228	5.8524	5.74792	7.69587	5.64154	8.04873			6.4155	7.07175	7.95084	6.72555	4.82848	5.3941	4.57496	6.66272	4.74947	6.59686	7.69587	5.64154	8.04873			85.3607	134.527	247.424	105.826	28.413	42.0519	23.8341
GSM615102	pathologic_response_pcr_rd: RD	6.31582	4.93285	7.5118	6.44318	6.5621	7.38253	7.6302	8.03907	4.02914	6.16242	5.02253	7.05464	4.96039	3.78182	5.45886	6.3132	7.08953	4.32286	6.71451	5.91138	5.77694	5.55372	5.90244	8.246			6.30091	6.97231	8.03907	6.70357	5.02217	6.16242	5.02253	7.05464	5.02811	6.70136	5.55372	5.90244	8.246			78.8431	125.567	263.028	104.226	32.4955	71.6265	32.5036
GSM615103	pathologic_response_pcr_rd: RD	6.17245	5.11244	7.96189	6.87024	7.05749	7.63613	7.22086	7.63384	3.97125	5.90116	4.78465	6.97323	4.56891	3.85024	5.08232	6.24275	6.9682	4.29391	6.8366	5.88477	5.86698	7.74452	5.57303	8.08893			6.52925	7.34681	7.63384	6.54392	5.03392	5.90116	4.78465	6.97323	4.84656	6.60547	7.74452	5.57303	8.08893			92.3637	162.783	198.616	93.3074	32.7612	59.7619	27.5627
GSM615104	pathologic_response_pcr_rd: RD	5.56642	4.65818	6.99389	5.99264	6.584	7.441	6.70948	7.7953	3.92523	6.80188	4.49463	7.16745	4.75998	3.78114	5.3395	6.35996	7.31612	4.64535	6.42856	6.01123	5.57888	6.57067	5.58564	8.14372			5.80278	7.0125	7.7953	6.14418	4.99972	6.80188	4.49463	7.16745	4.97296	6.83804	6.57067	5.58564	8.14372			55.8228	129.114	222.137	70.7264	31.9937	111.576	22.5434
GSM615106	pathologic_response_pcr_rd: RD	6.05049	4.79137	7.4275	6.59808	6.50853	7.44512	7.46822	7.73744	4.09044	5.79904	4.70567	7.19304	4.68598	3.73071	5.46583	6.35989	7.10736	4.23503	6.42567	5.94053	5.98094	6.81898	6.10599	8.02011			6.21686	6.97682	7.73744	6.72458	4.91704	5.79904	4.70567	7.19304	4.95576	6.73362	6.81898	6.10599	8.02011			74.381	125.96	213.403	105.755	30.2119	55.6781	26.0944
GSM615107	pathologic_response_pcr_rd: RD	5.9926	4.99521	7.57643	6.03983	7.07758	7.66215	8.26243	8.05456	4.0103	6.05989	4.46444	6.98774	4.69308	3.5963	5.58764	6.46661	7.11655	4.33857	6.42723	6.04413	6.00778	6.16841	6.00694	8.07252			6.15102	7.36986	8.05456	7.13511	4.92536	6.05989	4.46444	6.98774	4.98029	6.79158	6.16841	6.00694	8.07252			71.0625	165.406	265.866	140.566	30.3866	66.7127	22.0765
GSM615108	pathologic_response_pcr_rd: RD	5.67421	5.07262	8.21568	7.21165	7.00189	7.81998	8.26944	7.65366	4.06907	5.66927	4.58001	6.77548	4.5038	3.8785	5.36264	5.95094	6.8001	4.19393	6.53271	5.79684	6.03614	8.57741	6.67596	7.85207			6.54354	7.41094	7.65366	7.15279	4.9319	5.66927	4.58001	6.77548	4.88544	6.37552	8.57741	6.67596	7.85207			93.2829	170.182	201.364	142.3	30.5246	50.8887	23.9178
GSM615109	pathologic_response_pcr_rd: RD	5.8429	4.85701	7.5003	6.32557	6.59381	7.55796	7.78426	7.46816	3.99603	5.64625	4.64702	6.58929	4.64442	3.58783	5.76143	6.03808	6.79728	4.11938	6.45698	5.91601	5.60964	5.55945	5.60542	7.94841			6.13145	7.07589	7.46816	6.69695	4.85746	5.64625	4.64702	6.58929	4.97742	6.41768	5.55945	5.60542	7.94841			70.105	134.913	177.068	103.749	28.9896	50.0829	25.055
GSM615111	pathologic_response_pcr_rd: RD	5.25239	4.7568	7.18408	5.43027	6.93423	7.50103	6.38815	7.63939	4.08156	6.24392	4.60838	7.14336	4.46098	3.78699	5.10198	6.92081	7.38189	4.37318	6.69448	5.8381	5.76538	6.05789	5.94129	8.18795			5.65589	7.21763	7.63939	6.07677	5.04974	6.24392	4.60838	7.14336	4.79701	7.15135	6.05789	5.94129	8.18795			50.4187	148.841	199.382	67.4977	33.1225	75.7894	24.3928
GSM615112	pathologic_response_pcr_rd: RD	5.7136	5.07446	8.10563	7.2671	6.7248	7.32525	7.39859	7.62769	4.34107	5.76081	4.48861	6.55809	4.38766	3.66279	5.26522	6.07317	6.87033	4.17258	6.38533	5.67633	5.58514	8.01438	5.61544	7.87124			6.5402	7.02502	7.62769	6.49186	4.96633	5.76081	4.48861	6.55809	4.748	6.47175	8.01438	5.61544	7.87124			93.0669	130.239	197.771	90.0007	31.2618	54.2221	22.4494
GSM615113	pathologic_response_pcr_rd: RD	5.48962	4.84178	7.29865	5.70711	6.71487	7.70778	6.31559	8.00504	3.85763	6.53402	4.95251	7.10535	4.58954	4.02428	5.02939	6.72045	7.33194	4.41099	6.622	5.90322	6.02325	7.08349	6.01593	8.1133			5.83429	7.21132	8.00504	6.16942	4.96354	6.53402	4.95251	7.10535	4.88661	7.0262	7.08349	6.01593	8.1133			57.0553	148.192	256.896	71.9749	31.2015	92.6691	30.9638
GSM615114	pathologic_response_pcr_rd: RD	6.12003	4.87698	8.06224	6.79361	6.80823	7.70646	7.91751	7.72957	4.18747	5.85344	4.65839	6.85332	4.45732	3.6885	5.11239	6.40445	7.05643	4.47037	6.71381	5.77908	6.22066	7.19831	5.74615	8.14312			6.46322	7.25735	7.72957	7.06909	5.12388	5.85344	4.65839	6.85332	4.75932	6.73044	7.19831	5.74615	8.14312			88.2311	152.996	212.242	134.279	34.8692	57.8178	25.253
GSM615115	pathologic_response_pcr_rd: RD	6.01205	4.66387	7.69487	6.67232	7.00059	7.37406	7.42901	8.89798	3.64773	5.79315	4.65518	6.92837	4.61735	3.90452	5.26346	6.69192	7.19563	4.10978	6.45558	6.00964	5.8405	7.32827	5.88642	8.08932			6.26078	7.18732	8.89798	6.63476	4.7377	5.79315	4.65518	6.92837	4.94874	6.94378	7.32827	5.88642	8.08932			76.6799	145.747	477.045	99.3714	26.6802	55.4511	25.197
GSM615116	pathologic_response_pcr_rd: RD	5.81162	4.94083	7.6276	6.83772	6.9472	7.77845	8.02362	7.88563	3.84724	6.05148	4.72694	6.89718	4.50027	3.79243	5.05035	6.41849	7.13773	4.4445	6.37722	5.87037	5.84522	7.5381	5.63074	8.09695			6.30444	7.36283	7.88563	6.93442	4.88965	6.05148	4.72694	6.89718	4.80335	6.77811	7.5381	5.63074	8.09695			79.0362	164.601	236.489	122.312	29.6436	66.325	26.4819
GSM615117	pathologic_response_pcr_rd: RD	5.803	5.0682	8.21417	6.80097	6.94391	7.74165	7.5408	7.77802	4.089	5.58434	4.59807	6.75568	4.43866	3.58944	5.18245	6.57182	6.99959	4.12029	6.48	5.82441	5.52306	7.47203	5.96669	7.79298			6.47158	7.34278	7.77802	6.53193	4.89643	5.58434	4.59807	6.75568	4.75874	6.78571	7.47203	5.96669	7.79298			88.7444	162.33	219.492	92.5354	29.7833	47.9791	24.2191
GSM615120	pathologic_response_pcr_rd: RD	6.51017	5.80845	8.8534	7.56197	6.99322	7.8998	8.48596	7.75724	4.1036	5.85299	4.51504	7.031	4.34005	3.75351	4.9651	6.10751	7.00393	4.2304	6.71212	5.41753	6.30062	7.79925	5.33497	7.93092			7.18349	7.44651	7.75724	7.39329	5.01537	5.85299	4.51504	7.031	4.61905	6.55572	7.79925	5.33497	7.93092			145.361	174.431	216.353	168.113	32.3428	57.7998	22.8646
GSM615121	pathologic_response_pcr_rd: RD	6.16714	4.84591	8.09232	7.20377	7.69336	8.43283	7.59474	7.56682	3.98236	6.15581	4.67581	6.79809	4.74972	3.71975	5.09417	5.99431	6.96235	4.29175	6.48792	5.79201	5.84545	8.40431	5.76434	7.92382			6.57728	8.06309	7.56682	6.72009	4.92068	6.15581	4.67581	6.79809	4.83891	6.47833	8.40431	5.76434	7.92382			95.4905	267.444	189.601	105.426	30.2881	71.2991	25.5599
GSM615124	pathologic_response_pcr_rd: RD	5.77468	5.0348	8.34204	6.37018	6.67014	7.81379	8.18255	7.58877	4.28907	5.93721	4.55194	6.86107	4.37658	3.54113	4.88964	6.35624	6.91273	4.22556	6.69799	5.82382	6.02923	7.87776	5.76754	8.14295			6.38042	7.24196	7.58877	7.10589	5.07087	5.93721	4.55194	6.86107	4.65779	6.63448	7.87776	5.76754	8.14295			83.3104	151.373	192.507	137.748	33.6113	61.2743	23.4568
GSM615125	pathologic_response_pcr_rd: RD	6.38621	5.1561	8.29317	6.81217	6.89588	7.93396	8.69523	8.44838	3.9612	6.33884	4.73419	6.87767	4.65797	3.72451	5.23731	6.52046	7.24799	4.29269	6.72624	5.98757	6.11352	7.13663	5.7448	8.13859			6.66191	7.41492	8.44838	7.40437	4.99338	6.33884	4.73419	6.87767	4.90184	6.88423	7.13663	5.7448	8.13859			101.259	170.653	349.314	169.41	31.8534	80.9436	26.6154
GSM615126	pathologic_response_pcr_rd: RD	5.89676	5.09275	8.10168	6.92329	7.03865	7.65996	8.64703	8.26744	3.71201	5.85155	4.80508	6.86011	4.73444	3.74137	5.33699	5.84672	7.20621	4.07962	6.39484	6.0201	6.20827	7.8352	5.50353	7.997			6.50362	7.34931	8.26744	7.42765	4.72882	5.85155	4.80508	6.86011	4.95822	6.52647	7.8352	5.50353	7.997			90.737	163.066	308.139	172.165	26.5166	57.7419	27.9558
GSM615127	pathologic_response_pcr_rd: RD	6.9192	5.48008	8.71404	6.6483	6.89701	7.80612	7.1801	7.84541	4.00629	5.8841	4.82682	6.89613	4.63932	3.83099	5.19955	6.50562	7.21873	4.37583	6.92433	6.04272	5.97828	7.25106	5.85638	8.4007			6.94041	7.35156	7.84541	6.57919	5.10215	5.8841	4.82682	6.89613	4.92815	6.86217	7.25106	5.85638	8.4007			122.82	163.321	229.988	95.6167	34.3479	59.0595	28.3803
GSM615128	pathologic_response_pcr_rd: RD	5.79183	4.7936	7.92954	5.92008	6.54412	7.828	7.63896	7.64183	4.14543	6.342	4.62574	7.20889	4.6878	3.84385	5.46727	6.90198	7.24914	4.46027	6.9855	5.88043	5.81837	6.52828	5.56785	8.47581			6.10876	7.18606	7.64183	6.72866	5.19707	6.342	4.62574	7.20889	4.96984	7.07556	6.52828	5.56785	8.47581			69.0113	145.62	199.72	106.055	36.6837	81.1208	24.688
GSM615129	pathologic_response_pcr_rd: RD	5.88911	4.99532	8.00618	6.3037	6.93285	7.36744	7.58116	8.31634	4.16369	5.5689	4.63048	6.90052	4.85859	3.63063	5.51809	7.16991	7.2605	4.301	6.73796	6.06436	5.79747	6.90442	5.81113	8.20383			6.29858	7.15014	8.31634	6.68931	5.06755	5.5689	4.63048	6.90052	5.01792	7.2152	6.90442	5.81113	8.20383			78.7156	142.039	318.763	103.201	33.5339	47.4686	24.7693
GSM615130	pathologic_response_pcr_rd: RD	6.32068	5.14555	7.95919	6.55543	6.9507	7.63614	7.58729	7.93615	4.01934	6.27204	4.89226	7.11563	4.53415	3.88372	5.91673	6.97245	7.28821	4.49928	7.04199	6.17059	5.9749	6.98501	6.0029	8.43726			6.49521	7.29342	7.93615	6.7811	5.18687	6.27204	4.89226	7.11563	5.12629	7.13033	6.98501	6.0029	8.43726			90.2099	156.869	244.918	109.98	36.4253	77.2809	29.6972
GSM615131	pathologic_response_pcr_rd: RD	6.33828	5.24716	8.83158	7.25516	6.75642	7.61136	8.63876	7.99498	4.02192	7.09574	4.63856	7.24317	4.4251	3.75799	5.27052	6.78409	7.44162	4.31978	6.656	5.88227	6.11408	7.47685	5.83694	7.89717			6.91805	7.18389	7.99498	7.37642	4.99923	7.09574	4.63856	7.24317	4.83397	7.11285	7.47685	5.83694	7.89717			120.931	145.401	255.111	166.158	31.983	136.782	24.9085
GSM615132	pathologic_response_pcr_rd: RD	6.20315	4.78886	7.89801	7.21886	7.02897	7.6816	6.99039	7.51926	3.90446	5.5612	4.5731	6.79181	4.75142	3.70977	5.16988	5.98406	6.94955	4.19862	6.55373	5.80866	5.64549	7.33354	5.80244	7.68292			6.52722	7.35529	7.51926	6.31794	4.8856	5.5612	4.5731	6.79181	4.85993	6.46681	7.33354	5.80244	7.68292			92.2337	163.743	183.452	79.7791	29.5606	47.2158	23.8035
GSM615133	pathologic_response_pcr_rd: RD	5.94529	5.00017	8.26198	6.84084	6.92881	7.80172	8.10054	7.73632	3.92381	5.83156	4.75405	7.22011	4.88229	3.70007	5.24979	6.72362	7.03379	4.50339	6.74885	5.92989	6.21363	7.40251	5.40948	8.18924			6.51207	7.36527	7.73632	7.15708	5.05868	5.83156	4.75405	7.22011	4.94051	6.8787	7.40251	5.40948	8.18924			91.2699	164.879	213.239	142.724	33.3285	56.9475	26.9844
GSM615134	pathologic_response_pcr_rd: RD	6.08093	4.90861	7.87245	6.57287	6.88747	7.77846	7.55585	7.70927	4.05997	5.98558	4.73225	7.02959	4.69732	3.87095	5.08469	6.52663	7.00181	4.32835	6.80201	6.07639	6.01053	7.30073	5.77979	8.1501			6.35872	7.33297	7.70927	6.78319	5.06344	5.98558	4.73225	7.02959	4.93234	6.76422	7.30073	5.77979	8.1501			82.0663	161.229	209.277	110.14	33.4386	63.3634	26.5797
GSM615135	pathologic_response_pcr_rd: RD	6.21031	5.11093	8.46104	6.56557	6.60571	7.4631	7.81415	7.85121	4.01414	6.21479	4.59315	6.97632	4.75434	3.88013	5.09503	6.17861	7.20907	4.05652	6.8203	6.05004	6.01228	7.63164	5.65424	7.94659			6.58696	7.0344	7.85121	6.91322	4.96365	6.21479	4.59315	6.97632	4.94489	6.69384	7.63164	5.65424	7.94659			96.1332	131.089	230.913	120.527	31.2039	74.2741	24.1366
GSM615136	pathologic_response_pcr_rd: RD	5.88977	4.5733	7.19896	6.63109	6.89025	7.29025	7.19894	7.75643	3.7558	5.68083	4.62624	6.84065	4.75193	3.77038	5.04205	6.71773	7.53688	4.28028	6.44451	6.0258	5.48576	6.80046	6.33867	7.91381			6.07328	7.09025	7.75643	6.34235	4.82686	5.68083	4.62624	6.84065	4.89754	7.1273	6.80046	6.33867	7.91381			67.3348	136.263	216.231	81.1407	28.3812	51.2979	24.6965
GSM615138	pathologic_response_pcr_rd: RD	6.0833	4.94022	8.12833	6.87172	6.67225	7.4003	8.16082	8.05906	4.04714	5.7612	4.32426	7.0729	4.46211	3.78256	5.44177	6.14941	6.89429	4.17409	6.4283	5.86296	5.97963	8.01924	5.81872	7.85192			6.50589	7.03628	8.05906	7.07023	4.88318	5.7612	4.32426	7.0729	4.88735	6.52185	8.01924	5.81872	7.85192			90.8801	131.259	266.697	134.385	29.5109	54.237	20.0324
GSM615141	pathologic_response_pcr_rd: RD	5.73311	4.86437	7.46973	6.1603	6.85527	7.71193	8.37917	8.45966	3.80165	5.77106	4.608	6.64636	4.63115	4.02172	5.44792	6.30688	7.22574	4.10344	6.58431	5.98351	6.12298	6.45863	5.54463	8.0048			6.05688	7.2836	8.45966	7.25107	4.8298	5.77106	4.608	6.64636	5.02107	6.76631	6.45863	5.54463	8.0048			66.5735	155.805	352.055	152.332	28.4391	54.6086	24.3863
GSM615142	pathologic_response_pcr_rd: RD	6.05615	5.1297	7.90796	6.93672	6.79951	7.53003	8.23735	7.88481	4.11461	6.01794	4.71204	7.04976	4.71996	3.677	5.06261	5.99574	7.10045	4.30637	6.72225	6.12168	6.10439	7.75619	5.59558	8.02659			6.50763	7.16477	7.88481	7.17087	5.04774	6.01794	4.71204	7.04976	4.89531	6.5481	7.75619	5.59558	8.02659			90.9898	143.486	236.354	144.094	33.0767	64.8006	26.21
GSM615144	pathologic_response_pcr_rd: RD	6.15285	5.0297	7.75112	6.54818	7.01445	7.7342	7.46607	8.02378	3.87622	6.19382	4.83175	6.97079	4.71286	3.97617	5.18224	6.4448	7.36176	4.60668	6.8774	6.00985	6.21955	6.9636	5.57467	8.1899			6.37046	7.37433	8.02378	6.84281	5.1201	6.19382	4.83175	6.97079	4.97028	6.90328	6.9636	5.57467	8.1899			82.737	165.918	260.254	114.787	34.7779	73.2024	28.4775
GSM615145	pathologic_response_pcr_rd: RD	5.28901	4.81325	7.4414	6.08645	6.73737	7.41254	8.84842	7.53098	3.86896	5.94937	4.83723	6.89014	4.60309	4.04386	5.37897	6.16485	7.09961	4.18038	6.61026	5.98683	6.35062	6.93494	5.9231	8.08319			5.90752	7.07496	7.53098	7.59952	4.88654	5.94937	4.83723	6.89014	5.00319	6.63223	6.93494	5.9231	8.08319			60.0264	134.826	184.948	193.947	29.5797	61.7928	28.5859
GSM615147	pathologic_response_pcr_rd: RD	5.98159	4.77188	7.65735	5.81681	7.01611	7.63862	8.88787	8.07531	3.98804	5.98666	4.80749	7.14391	4.90641	3.54519	5.27975	6.04382	7.26918	4.20209	6.94971	6.19771	6.56432	6.7742	5.83649	8.16783			6.05691	7.32736	8.07531	7.72609	5.04661	5.98666	4.80749	7.14391	4.98227	6.6565	6.7742	5.83649	8.16783			66.5749	160.604	269.718	211.732	33.0508	63.4108	28.0027
GSM615148	pathologic_response_pcr_rd: RD	5.64788	4.93092	8.0982	6.24003	6.4613	7.66212	8.38164	7.61447	4.12194	6.01918	4.74189	6.90959	4.62354	3.6946	5.40705	6.71221	7.50178	4.30035	6.89071	5.9872	5.96793	7.03529	5.59685	8.14776			6.22926	7.06171	7.61447	7.17478	5.10433	6.01918	4.74189	6.90959	4.9281	7.107	7.03529	5.59685	8.14776			75.0229	133.594	195.967	144.485	34.3999	64.8567	26.7579
GSM615149	pathologic_response_pcr_rd: RD	7.21037	5.81556	9.15759	8.17135	7.19914	7.75544	8.46331	7.36349	3.95999	5.46933	4.62589	6.81328	4.60459	3.6691	5.2195	6.35175	6.8656	4.05955	6.46983	5.84354	5.95738	6.97873	6.03212	7.78741			7.58872	7.47729	7.36349	7.21034	4.82979	5.46933	4.62589	6.81328	4.83418	6.60868	6.97873	6.03212	7.78741			192.5	178.192	164.676	148.091	28.4388	44.303	24.6905
GSM615150	pathologic_response_pcr_rd: RD	5.83265	5.0002	7.97438	6.3295	6.39224	7.61023	8.12861	7.85495	4.18371	5.92649	4.79598	7.00508	4.83128	3.80065	5.36842	6.77508	7.3415	4.54476	6.90553	5.92116	6.08635	7.21614	5.70145	8.21644			6.28418	7.00123	7.85495	7.10748	5.21133	5.92649	4.79598	7.00508	4.98038	7.05829	7.21614	5.70145	8.21644			77.934	128.11	231.513	137.9	37.0483	60.8208	27.7801
GSM615151	pathologic_response_pcr_rd: RD	5.89672	4.4723	7.08434	6.00671	7.14107	7.46517	7.84431	7.43673	3.7239	5.58413	4.85026	6.89274	4.71912	3.96885	5.12403	6.32078	7.18947	4.3349	6.8355	6.20816	6.04087	6.85781	5.83712	7.98394			5.86502	7.30312	7.43673	6.94259	4.96477	5.58413	4.85026	6.89274	5.00504	6.75512	6.85781	5.83712	7.98394			58.2836	157.927	173.252	123.006	31.228	47.9722	28.8452
GSM615152	pathologic_response_pcr_rd: RD	5.88567	5.20104	8.43029	7.3198	6.587	7.37727	7.45879	7.9193	4.30044	5.70963	4.77112	6.66388	4.82417	3.6785	5.52517	5.8128	7.07011	4.02229	6.44074	5.83686	5.72598	7.81687	5.83114	7.76996			6.7092	6.98213	7.9193	6.59239	4.92115	5.70963	4.77112	6.66388	4.96618	6.44146	7.81687	5.83114	7.76996			104.633	126.425	242.073	96.4952	30.2981	52.3323	27.3055
GSM615153	pathologic_response_pcr_rd: RD	6.00623	5.01837	7.76118	6.9227	7.34137	7.72419	8.17648	7.56447	4.02214	5.77012	4.83131	7.03553	4.66231	3.68311	5.01729	5.81624	6.79833	4.05575	6.26242	5.81902	6.22319	7.57399	5.18691	7.70799			6.42712	7.53278	7.56447	7.19983	4.7801	5.77012	4.83131	7.03553	4.79543	6.30729	7.57399	5.18691	7.70799			86.051	185.179	189.292	147.016	27.476	54.5731	28.4689
GSM615155	pathologic_response_pcr_rd: RD	6.11824	5.21074	8.64407	7.28808	6.98275	8.08662	7.98263	7.67649	4.49055	5.37578	4.71792	6.73869	4.28881	3.67617	5.22224	6.09556	6.89099	4.08564	6.01636	5.34149	5.27748	8.92375	5.21661	7.65355			6.81528	7.53469	7.67649	6.63006	4.86418	5.37578	4.71792	6.73869	4.63218	6.49328	8.92375	5.21661	7.65355			112.617	185.425	204.576	99.048	29.1249	41.5214	26.317
GSM615156	pathologic_response_pcr_rd: RD	5.73949	4.74334	7.21371	6.46941	7.26562	7.94896	8.75316	7.7347	3.9863	5.64448	4.55384	7.16242	4.683	3.8034	5.31883	5.85982	6.94781	4.37389	6.568	5.993	6.0686	7.36361	5.66218	7.87702			6.04149	7.60729	7.7347	7.41088	4.97607	5.64448	4.55384	7.16242	4.94956	6.40382	7.36361	5.66218	7.87702			65.8671	194.994	212.999	170.175	31.4735	50.0215	23.4879
GSM615157	pathologic_response_pcr_rd: RD	5.92367	5.03717	7.41588	6.22364	7.02687	8.37939	8.18023	7.99253	4.06366	6.34466	4.78729	6.946	5.09289	3.73655	5.52396	7.05094	7.29864	4.36261	6.47554	6.1702	6.40453	7.88366	5.42843	7.75419			6.15009	7.70313	7.99253	7.29238	4.96727	6.34466	4.78729	6.946	5.1309	7.17479	7.88366	5.42843	7.75419			71.0168	208.388	254.677	156.756	31.2822	81.2703	27.6132
GSM615158	pathologic_response_pcr_rd: RD	6.79368	5.88108	9.0221	7.32566	6.28775	7.71803	8.79141	7.45425	4.06161	5.84863	4.82468	6.62894	4.50959	3.77112	5.02464	6.04146	7.18203	4.2431	6.52591	5.87048	5.95208	7.73084	5.49089	7.92936			7.25563	7.00289	7.45425	7.37174	4.94354	5.84863	4.82468	6.62894	4.79396	6.61175	7.73084	5.49089	7.92936			152.814	128.257	175.369	165.621	30.7719	57.6253	28.3383
GSM615159	pathologic_response_pcr_rd: RD	5.99479	4.72887	7.56945	6.45034	6.72953	7.35608	7.62701	7.78083	4.12382	6.06908	4.84412	7.19619	4.64946	3.6897	5.4234	6.35856	7.02576	4.32086	6.82405	6.09023	6.07605	7.03593	5.70611	8.26882			6.18586	7.0428	7.78083	6.85153	5.08957	6.06908	4.84412	7.19619	4.9632	6.69216	7.03593	5.70611	8.26882			72.7998	131.855	219.918	115.483	34.0498	67.1391	28.7227
GSM615160	pathologic_response_pcr_rd: RD	5.80884	5.36807	7.98783	7.72687	6.80804	7.78208	7.60529	7.79798	3.94323	5.52076	4.70308	6.87519	4.41167	3.61716	5.30673	6.17968	6.93721	4.22735	6.38884	5.79822	5.70656	7.78905	5.37115	7.88362			6.7229	7.29506	7.79798	6.65592	4.85314	5.52076	4.70308	6.87519	4.78344	6.55844	7.78905	5.37115	7.88362			105.632	157.048	222.549	100.84	28.9029	45.9109	26.0477
GSM615161	pathologic_response_pcr_rd: RD	6.53674	6.12059	9.1245	7.93199	7.31445	8.12081	8.65913	7.82559	3.97983	6.03374	4.55046	6.77841	4.49123	3.68713	5.13606	5.90537	6.75375	4.06906	6.3348	5.77361	6.01084	8.1	5.43951	7.66159			7.42846	7.71763	7.82559	7.33498	4.79456	6.03374	4.55046	6.77841	4.77201	6.32956	8.1	5.43951	7.66159			172.261	210.493	226.85	161.454	27.7528	65.5144	23.4328
GSM615162	pathologic_response_pcr_rd: RD	6.08449	5.21271	8.20836	7.12121	6.84643	7.8671	8.361	7.51638	4.17207	6.13368	4.63141	6.78239	4.43239	3.7434	5.1895	6.38064	7.09933	4.37131	6.64674	5.69473	5.9851	7.46925	5.53546	8.05234			6.65669	7.35676	7.51638	7.17305	5.06338	6.13368	4.63141	6.78239	4.76501	6.73999	7.46925	5.53546	8.05234			100.894	163.911	183.086	144.313	33.437	70.2139	24.7853
GSM615165	pathologic_response_pcr_rd: RD	6.39538	5.02875	8.34249	6.63882	6.6251	7.5129	6.80208	7.85715	4.31379	6.13149	4.6376	7.13876	4.71325	3.62315	5.52982	6.34887	7.29883	4.28663	6.93849	5.91616	5.77737	7.13766	5.66898	8.06125			6.60136	7.069	7.85715	6.28972	5.17964	6.13149	4.6376	7.13876	4.94559	6.82385	7.13766	5.66898	8.06125			97.0975	134.271	231.866	78.234	36.2432	70.1073	24.8918
GSM615166	pathologic_response_pcr_rd: RD	5.92415	4.92762	8.28602	6.81859	6.40581	7.79458	8.5844	7.76214	4.11731	5.78314	4.58552	6.55093	4.40563	3.79468	4.96679	6.23186	7.01327	4.3264	6.39718	5.6493	5.88258	7.86065	5.56286	7.91807			6.48909	7.1002	7.76214	7.23349	4.94696	5.78314	4.58552	6.55093	4.7041	6.62256	7.86065	5.56286	7.91807			89.8281	137.206	217.089	150.487	30.8449	55.0677	24.0093
GSM615168	pathologic_response_pcr_rd: RD	5.81956	5.00537	7.66765	6.69824	6.57391	7.90709	7.7793	8.16545	3.93805	5.99399	4.57499	7.14291	4.62321	3.97991	5.2032	6.47842	6.98501	4.3173	6.94052	6.04847	5.86444	7.00299	5.56226	8.26617			6.2977	7.2405	8.16545	6.82187	5.06529	5.99399	4.57499	7.14291	4.9637	6.73171	7.00299	5.56226	8.26617			78.668	151.22	287.108	113.133	33.4814	63.7339	23.8346
GSM615169	pathologic_response_pcr_rd: RD	5.78465	5.03394	7.9617	6.93088	6.74335	7.56202	8.46848	7.55067	4.19234	5.79805	4.52323	6.94173	4.61957	3.63168	5.55964	6.72757	7.2482	4.19256	6.66	5.94862	6.21049	7.39784	5.51953	8.18718			6.42779	7.15269	7.55067	7.33948	5.01497	5.79805	4.52323	6.94173	4.93988	6.98788	7.39784	5.51953	8.18718			86.091	142.289	187.49	161.959	32.3337	55.64	22.9947
GSM615170	pathologic_response_pcr_rd: RD	6.56078	5.37883	8.46448	7.62023	6.7916	7.7143	8.10839	7.40167	4.08131	5.79737	4.72712	6.69307	4.4196	3.70835	5.08319	6.24686	6.90188	4.34421	6.65297	5.71113	5.92184	7.69249	5.43652	8.01323			7.00608	7.25295	7.40167	7.01511	5.02616	5.79737	4.72712	6.69307	4.73057	6.57437	7.69249	5.43652	8.01323			128.541	152.53	169.093	129.348	32.5856	55.6136	26.4853
GSM615172	pathologic_response_pcr_rd: RD	6.21358	4.99068	8.08202	7.16835	6.70306	7.71698	8.83524	7.98364	3.90461	5.88221	4.64881	7.01149	4.95176	3.97672	5.36375	6.57589	7.06202	4.32039	6.64977	5.91639	6.31861	7.70564	6.22987	7.95602			6.61366	7.21002	7.98364	7.57692	4.95826	5.88221	4.64881	7.01149	5.05215	6.81896	7.70564	6.22987	7.95602			97.9286	148.058	253.114	190.933	31.0874	58.9822	25.0859
GSM615173	pathologic_response_pcr_rd: RD	6.19034	5.14678	8.46053	7.70575	6.7618	7.76426	7.6519	8.05332	3.93405	5.72379	4.60939	6.75947	4.46138	3.67307	5.19139	6.01613	7.0795	4.29992	6.58196	5.77854	5.8069	7.65081	5.62888	8.0586			6.87585	7.26303	8.05332	6.7294	4.93864	5.72379	4.60939	6.75947	4.77609	6.54782	7.65081	5.62888	8.0586			117.446	153.599	265.639	106.109	30.6676	52.8484	24.4098
GSM615174	pathologic_response_pcr_rd: RD	5.79467	4.95299	7.6323	6.04922	7.00039	7.99806	7.45173	8.04258	3.94459	6.06281	4.56075	7.05887	4.84098	3.74516	4.97426	5.6838	6.91025	4.33264	6.70773	6.24322	5.94098	6.6526	5.67361	7.97048			6.1073	7.49923	8.04258	6.69635	4.99499	6.06281	4.56075	7.05887	4.95091	6.29702	6.6526	5.67361	7.97048			68.9412	180.922	263.667	103.706	31.889	66.848	23.6007
GSM615176	pathologic_response_pcr_rd: RD	5.58171	4.82735	8.10711	6.64385	6.83833	7.43623	8.68533	8.12017	4.1391	5.9209	4.67493	7.35134	4.91852	3.86688	5.17289	6.69717	6.72796	4.34539	6.50136	6.1017	6.39669	7.16665	5.96746	8.42529			6.29	7.13728	8.12017	7.54101	4.99528	5.9209	4.67493	7.35134	5.015	6.71256	7.16665	5.96746	8.42529			78.2492	140.778	278.237	186.239	31.8955	60.5853	25.5444
GSM615177	pathologic_response_pcr_rd: RD	5.81157	5.08786	7.89537	6.45025	6.7884	8.04583	7.80842	7.73439	4.19058	6.04687	4.51426	6.94715	4.67693	3.75937	5.10182	6.53651	7.02847	4.57813	6.61156	6.232	5.98452	7.22944	5.85851	8.16437			6.31126	7.41711	7.73439	6.89647	5.12675	6.04687	4.51426	6.94715	4.94253	6.78249	7.22944	5.85851	8.16437			79.4108	170.912	212.953	119.136	34.9387	66.1135	22.8521
GSM615178	pathologic_response_pcr_rd: RD	5.42881	5.00759	7.53743	6.28171	6.98939	7.61202	8.13701	7.6707	3.99983	5.60671	4.97798	6.89283	4.72761	3.86126	5.47419	6.89924	7.39688	4.29775	6.51071	5.85412	5.58294	6.78239	6.00586	8.10443			6.06389	7.30071	7.6707	6.85998	4.93609	5.60671	4.97798	6.89283	4.97929	7.14806	6.78239	6.00586	8.10443			66.8978	157.664	203.756	116.161	30.6135	48.7289	31.5153
GSM615179	pathologic_response_pcr_rd: RD	7.14292	5.65932	8.59268	7.9084	7.04465	7.59735	8.71265	7.74926	4.12641	5.62857	4.89703	6.43886	4.61965	3.97926	4.96032	5.9413	7.01941	4.30977	6.68886	5.75822	6.22742	7.29084	5.36195	7.52476			7.32583	7.321	7.74926	7.47003	5.04168	5.62857	4.89703	6.43886	4.82936	6.48035	7.29084	5.36195	7.52476			160.433	159.897	215.158	177.298	32.9379	49.473	29.7956
GSM615180	pathologic_response_pcr_rd: RD	7.79808	6.82582	9.37992	9.3191	7.84704	7.68975	8.46726	8.30653	4.27726	6.01943	4.70917	6.58518	4.02282	4.42002	5.12577	5.83301	6.39527	3.83397	6.13318	5.88166	5.32741	8.22322	5.59404	7.35953			8.33073	7.76839	8.30653	6.89733	4.74814	6.01943	4.70917	6.58518	4.86257	6.11414	8.22322	5.59404	7.35953			321.959	218.032	316.602	119.208	26.874	64.8677	26.1578
GSM615182	pathologic_response_pcr_rd: RD	6.59748	5.67312	8.22742	8.27182	7.21698	7.57807	8.90402	7.47956	4.21266	5.22919	4.80575	6.86313	4.72418	3.79434	5.10991	6.08181	7.01243	4.0851	6.51473	5.65949	6.78554	8.35314	5.06034	7.76936			7.19246	7.39752	7.47956	7.84478	4.93749	5.22919	4.80575	6.86313	4.82198	6.54712	8.35314	5.06034	7.76936			146.267	168.607	178.473	229.887	30.6432	37.5096	27.9689
GSM615183	pathologic_response_pcr_rd: RD	5.01703	4.9129	7.53939	6.12052	6.71421	7.66984	7.85694	8.04305	4.04517	5.8162	5.16385	6.93569	4.30781	3.80855	5.20765	6.80639	7.60964	4.69239	7.05262	5.7823	5.70937	6.98611	5.8498	7.89725			5.89746	7.19203	8.04305	6.78315	5.26339	5.8162	5.16385	6.93569	4.77658	7.20802	6.98611	5.8498	7.89725			59.609	146.223	263.753	110.137	38.4095	56.3445	35.8486
GSM615184	pathologic_response_pcr_rd: RD	6.03502	4.97346	6.91182	6.81026	7.32191	6.95813	10.0192	7.14364	4.24522	5.32733	4.78431	6.87544	4.97397	4.11747	5.76035	5.71173	6.29442	4.05355	6.6253	5.79309	7.11986	7.43351	5.21148	6.87105			6.18264	7.14002	7.14364	8.56952	4.97469	5.32733	4.78431	6.87544	5.16122	6.00307	7.43351	5.21148	6.87105			72.6374	141.046	141.4	379.912	31.4435	40.1502	27.5563
GSM615185	pathologic_response_pcr_rd: RD	5.61155	4.78023	7.40682	5.69922	7.24887	7.57774	7.42441	7.74591	3.82717	5.96469	5.19678	7.36456	5.0148	3.9044	5.81276	6.99599	7.81819	4.83203	7.29934	5.97064	6.27721	6.1843	5.68815	8.5114			5.87446	7.41331	7.74591	6.85081	5.31951	5.96469	5.19678	7.36456	5.17565	7.40709	6.1843	5.68815	8.5114			58.6662	170.462	214.66	115.425	39.9331	62.4524	36.6764
GSM615187	pathologic_response_pcr_rd: RD	6.92717	5.59638	8.83976	8.06716	7.21019	7.41739	9.30545	7.81673	4.20846	5.35901	4.93253	6.88224	4.55557	3.94349	5.16283	6.46738	6.94289	4.15719	6.82494	5.88761	6.62279	7.89795	5.31854	7.75218			7.35762	7.31379	7.81673	7.96412	5.06353	5.35901	4.93253	6.88224	4.88738	6.70514	7.89795	5.31854	7.75218			164.008	159.1	225.46	249.712	33.4406	41.0416	30.538
GSM615188	pathologic_response_pcr_rd: RD	6.49003	5.22438	7.69304	7.4838	7.49961	7.08757	9.11104	8.00166	3.96677	6.30227	5.06199	6.81719	4.52535	4.16008	5.54548	6.29634	6.79613	3.90627	6.37209	5.98141	5.55686	8.28498	6.04348	7.22206			6.72281	7.29359	8.00166	7.33395	4.74837	6.30227	5.06199	6.81719	5.05308	6.54624	8.28498	6.04348	7.22206			105.625	156.888	256.294	161.339	26.8784	78.9176	33.405
GSM615189	pathologic_response_pcr_rd: RD	5.67395	4.8971	7.52107	5.99749	7.40664	7.61099	8.35011	7.91609	4.12308	5.72263	5.44377	6.99286	4.33779	4.0341	5.34065	6.68691	6.87669	4.28229	6.43711	6.12046	5.87275	7.59875	5.2198	7.92034			6.0224	7.50882	7.91609	7.11143	4.94749	5.72263	5.44377	6.99286	4.95825	6.7818	7.59875	5.2198	7.92034			65.0016	182.129	241.535	138.278	30.8563	52.8058	43.5248
GSM615190	pathologic_response_pcr_rd: RD	5.40663	4.52411	6.98318	6.24491	7.2712	7.54636	8.3396	8.3633	4.01299	5.71785	4.893	6.93025	4.72669	3.91662	5.41604	6.7194	7.08423	4.13017	6.74913	5.96557	5.99157	6.71696	5.97886	7.95356			5.78971	7.40878	8.3633	7.16558	4.9641	5.71785	4.893	6.93025	5.00623	6.90182	6.71696	5.97886	7.95356			55.3191	169.928	329.309	143.567	31.2136	52.6314	29.7125
GSM615192	pathologic_response_pcr_rd: RD	6.28111	5.30471	8.15698	7.36918	7.1419	7.59123	8.17822	8.36205	3.98016	5.82235	4.5793	6.87038	4.65237	4.01495	5.4669	6.34611	6.9839	4.46218	6.56463	5.79829	6.00395	7.73415	5.87842	7.73131			6.77799	7.36657	8.36205	7.09108	5.00232	5.82235	4.5793	6.87038	4.98313	6.665	7.73415	5.87842	7.73131			109.744	165.028	329.024	136.342	32.0515	56.5853	23.906
GSM615195	pathologic_response_pcr_rd: RD	5.5756	4.50677	7.37363	5.93381	6.88829	7.30634	7.7787	8.22717	4.24375	5.90507	4.80984	6.89587	4.87446	3.60814	5.47268	6.75276	7.61911	4.27828	7.18472	6.15938	6.24578	6.93443	5.4983	8.15027			5.84745	7.09732	8.22717	7.01224	5.23559	5.90507	4.80984	6.89587	5.02866	7.18593	6.93443	5.4983	8.15027			57.5782	136.932	299.657	129.091	37.6763	59.9242	28.0482
GSM615196	pathologic_response_pcr_rd: RD	5.82482	4.8398	7.60266	6.1633	7.31869	7.14116	9.71998	7.54956	3.93063	5.42553	4.79001	6.96209	4.87977	4.13069	5.02619	6.06004	7.04449	4.29093	6.69083	5.75039	6.9576	7.84414	5.3168	7.93787			6.10765	7.22993	7.54956	8.33879	4.97079	5.42553	4.79001	6.96209	4.94676	6.55227	7.84414	5.3168	7.93787			68.9581	150.116	187.346	323.762	31.3587	42.9782	27.6654
GSM615197	pathologic_response_pcr_rd: RD	6.78745	5.65712	8.39654	7.99247	6.91222	6.97022	10.7027	8.05409	4.09364	5.30125	4.99775	6.8485	4.67383	3.80915	5.11549	6.34374	7.03769	4.19042	6.68023	5.77074	7.73872	7.92304	5.41349	7.76898			7.2084	6.94122	8.05409	9.22068	4.9881	5.30125	4.99775	6.8485	4.8423	6.69072	7.92304	5.41349	7.76898			147.892	122.89	265.781	596.626	31.7371	39.4307	31.9502
GSM615198	pathologic_response_pcr_rd: RD	6.22184	5.29591	8.93896	7.39779	7.21725	7.49614	8.08821	7.93525	4.47019	7.60425	4.61415	6.75432	4.4608	3.81205	4.93557	5.8329	6.61001	4.19843	6.69321	5.63107	5.619	8.16229	5.82554	7.94815			6.96362	7.35669	7.93525	6.8536	5.12061	7.60425	4.61415	6.75432	4.70987	6.22145	8.16229	5.82554	7.94815			124.813	163.903	244.764	115.648	34.7902	194.584	24.4906
GSM615199	pathologic_response_pcr_rd: RD	6.59776	5.15548	8.39738	7.5486	7.3076	7.33938	7.77033	7.85432	4.1971	5.77232	4.82964	6.89528	4.60867	3.69663	5.00807	6.06467	7.20253	4.26482	6.91139	5.6873	5.78915	7.65519	5.78632	7.8641			6.9248	7.32349	7.85432	6.77974	5.12444	5.77232	4.82964	6.89528	4.75017	6.6336	7.65519	5.78632	7.8641			121.499	160.173	231.412	109.877	34.8826	54.6563	28.4359
GSM615200	pathologic_response_pcr_rd: RD	6.53318	5.37457	8.59874	8.03121	7.61698	7.89851	6.07712	7.62606	4.5025	5.22433	4.74909	6.50231	4.66289	3.87231	5.22469	5.7254	6.62833	4.08958	6.55819	5.71346	5.43157	8.13707	5.21144	7.43233			7.13443	7.75774	7.62606	5.75434	5.05009	5.22433	4.74909	6.50231	4.86834	6.17686	8.13707	5.21144	7.43233			140.5	216.428	197.548	53.9797	33.1306	37.3836	26.8916
GSM615203	pathologic_response_pcr_rd: RD	5.88229	5.25098	8.42889	7.30805	7.27955	7.28442	9.47556	8.24372	3.64748	6.10569	5.15519	7.0864	4.89593	4.13511	5.17653	6.13333	7.14918	4.12282	6.68548	5.94375	6.87973	7.38444	5.48587	8.21998			6.71755	7.28199	8.24372	8.17765	4.81859	6.10569	5.15519	7.0864	5.03783	6.64125	7.38444	5.48587	8.21998			105.241	155.631	303.115	289.546	28.219	68.8647	35.6343
GSM615204	pathologic_response_pcr_rd: RD	5.27122	4.92233	6.92858	5.91756	7.415	7.44358	8.01142	8.04638	4.04026	6.18533	5.03008	7.17762	4.70031	4.10047	5.2983	6.4285	7.28419	4.19028	6.7401	5.72305	6.102	6.7188	5.45333	8.18965			5.75992	7.42929	8.04638	7.05671	4.99021	6.18533	5.03008	7.17762	4.95553	6.85635	6.7188	5.45333	8.18965			54.1888	172.361	264.363	133.132	31.7836	72.7728	32.6742
GSM615205	pathologic_response_pcr_rd: RD	6.9966	6.65873	9.38433	8.20549	7.37857	7.53624	6.98458	7.53476	4.34419	5.25551	4.75597	6.56565	4.71773	3.79127	5.43285	6.04575	7.08664	4.10734	6.40612	5.64089	5.51601	8.56058	5.52393	7.74748			7.81129	7.45741	7.53476	6.25029	4.95255	5.25551	4.75597	6.56565	4.89568	6.56619	8.56058	5.52393	7.74748			224.612	175.753	185.434	76.1248	30.9647	38.2002	27.0203
GSM615206	pathologic_response_pcr_rd: RD	5.73501	5.32797	8.47	6.96421	7.0349	7.17176	7.92324	8.45463	4.49579	6.08357	4.98704	7.0328	4.70776	3.8464	5.11392	5.96744	6.7982	4.09951	6.50643	5.87679	5.87435	7.50567	5.42877	7.90694			6.6243	7.10333	8.45463	6.89879	5.03391	6.08357	4.98704	7.0328	4.88622	6.38282	7.50567	5.42877	7.90694			98.6534	137.504	350.831	119.328	32.761	67.8168	31.7139
GSM615207	pathologic_response_pcr_rd: RD	5.95208	5.43991	8.80925	7.87026	7.15197	7.82814	8.50975	7.89859	3.86158	5.64718	4.74625	6.84354	4.75703	3.72525	5.1618	6.2886	7.01593	4.33928	6.68396	5.8841	6.28833	7.94215	5.65228	8.06158			7.01787	7.49005	7.89859	7.39904	4.96161	5.64718	4.74625	6.84354	4.88204	6.65227	7.94215	5.65228	8.06158			129.596	179.776	238.624	168.785	31.1597	50.1152	26.8388
GSM615208	pathologic_response_pcr_rd: RD	6.13508	5.0514	8.33074	6.70261	7.51541	7.75561	9.10754	7.89062	4.39852	5.64894	4.79113	6.75028	4.81705	3.6984	5.19522	6.12309	7.08246	4.10797	6.82364	5.64234	6.47231	8.38802	5.39979	7.74237			6.55496	7.63551	7.89062	7.78992	5.11005	5.64894	4.79113	6.75028	4.83825	6.60278	8.38802	5.39979	7.74237			94.0242	198.846	237.309	221.31	34.5364	50.1765	27.6869
GSM615210	pathologic_response_pcr_rd: RD	6.44201	5.69282	8.61753	8.24273	7.12202	7.70981	8.22078	7.95526	3.89562	6.39448	4.69649	6.68191	4.58795	3.80433	4.90356	6.20214	6.87991	4.17052	6.48508	5.75048	6.35021	7.95392	5.66476	7.72766			7.24877	7.41592	7.95526	7.2855	4.85041	6.39448	4.69649	6.68191	4.76158	6.54102	7.95392	5.66476	7.72766			152.089	170.771	248.184	156.01	28.8481	84.1262	25.9288
GSM615214	pathologic_response_pcr_rd: RD	5.92152	5.34411	8.66028	6.2907	6.9741	7.38094	6.5026	7.81118	4.23099	5.86031	4.88829	6.72674	4.8033	4.00741	4.92522	5.92237	6.91389	4.10178	6.61999	5.90794	5.6572	8.38652	5.84215	8.16077			6.55415	7.17752	7.81118	6.0799	4.98425	5.86031	4.88829	6.72674	4.91097	6.41813	8.38652	5.84215	8.16077			93.9716	144.76	224.594	67.6445	31.6527	58.0938	29.6156
GSM615216	pathologic_response_pcr_rd: RD	6.13716	5.45231	9.31484	7.79639	7.37774	7.65115	7.99138	7.95385	4.24235	5.19406	4.91578	6.73145	4.67168	3.90507	5.18483	5.93398	7.11997	4.27676	6.31189	5.82541	5.84869	8.25311	5.30547	7.74622			7.17518	7.51445	7.95385	6.92003	4.94367	5.19406	4.91578	6.73145	4.89675	6.52698	8.25311	5.30547	7.74622			144.525	182.841	247.94	121.098	30.7745	36.6072	30.1853
GSM615217	pathologic_response_pcr_rd: RD	6.5628	5.47966	8.22006	7.71699	7.4265	7.6045	7.97729	7.74997	4.13763	5.30071	5.15073	6.692	4.6305	3.70042	5.20022	6.01956	6.77955	4.13583	6.50618	5.63686	5.99869	7.95938	5.48037	7.64503			6.99488	7.5155	7.74997	6.98799	4.92655	5.30071	5.15073	6.692	4.792	6.39955	7.95938	5.48037	7.64503			127.546	182.975	215.264	126.939	30.4115	39.416	35.5241
GSM615218	pathologic_response_pcr_rd: RD	5.26089	4.72717	7.28536	5.75601	7.50879	7.44754	9.54771	7.16831	4.47114	5.63843	7.00377	7.17434	5.56693	4.00397	5.56776	6.90765	7.33554	4.42457	6.89112	5.85412	6.75829	7.7873	5.40296	8.28644			5.75736	7.47816	7.16831	8.153	5.26228	5.63843	7.00377	7.17434	5.2482	7.1216	7.7873	5.40296	8.28644			54.0925	178.3	143.839	284.641	38.3799	49.8122	128.335
GSM615219	pathologic_response_pcr_rd: RD	5.53798	4.46425	7.55054	5.83884	7.11371	7.47907	8.15355	8.15974	4.10562	6.65603	5.0655	7.42171	5.08905	4.22791	5.38047	6.90357	7.5435	3.99256	7.00448	6.16338	6.14985	6.7685	5.59359	8.04051			5.8479	7.29639	8.15974	7.1517	5.03422	6.65603	5.0655	7.42171	5.2152	7.22353	6.7685	5.59359	8.04051			57.5962	157.193	285.974	142.192	32.7681	100.847	33.4863
GSM615220	pathologic_response_pcr_rd: RD	5.4294	4.13606	6.99977	5.59322	7.22803	7.67443	7.75393	7.89381	3.78912	5.67693	4.95277	7.27087	4.75866	4.10703	5.46335	6.37843	7.3314	4.25722	6.85268	6.2034	6.1522	6.97926	5.71273	8.11782			5.53961	7.45123	7.89381	6.95307	4.96634	5.67693	4.95277	7.27087	5.13311	6.85492	6.97926	5.71273	8.11782			46.5146	175.003	237.834	123.903	31.262	51.1595	30.9693
GSM615221	pathologic_response_pcr_rd: RD	5.89495	5.09524	8.16473	6.93227	6.66942	7.18564	8.25206	7.92734	4.19279	5.6161	5.25489	6.8467	4.85675	4.16854	5.11667	6.59214	7.09938	4.20014	6.86043	5.60908	6.42575	7.48109	5.54947	7.92139			6.5218	6.92753	7.92734	7.33891	5.08445	5.6161	5.25489	6.8467	4.93776	6.84576	7.48109	5.54947	7.92139			91.8876	121.729	243.426	161.894	33.9291	49.0471	38.1839
GSM615222	pathologic_response_pcr_rd: RD	5.83846	4.46771	7.45517	5.61707	7.49411	7.32894	8.77844	8.00699	4.41391	5.84515	5.28437	7.26589	5.26376	4.59771	5.22538	7.21927	7.59244	4.02211	6.86924	6.18527	6.46747	6.98095	5.52066	8.12403			5.8446	7.41153	8.00699	7.62296	5.10176	5.84515	5.28437	7.26589	5.31803	7.40586	6.98095	5.52066	8.12403			57.4646	170.252	257.243	197.123	34.3385	57.4864	38.9721
GSM615223	pathologic_response_pcr_rd: RD	5.38471	4.84903	7.65021	6.31916	6.9441	7.38877	9.47004	7.99124	4.85576	5.98161	5.08996	7.29867	5.4593	4.06306	5.31969	6.62448	7.24522	4.13103	6.74754	5.90442	6.09958	6.35489	5.57769	8.23129			6.05078	7.16644	7.99124	7.78481	5.24478	5.98161	5.08996	7.29867	5.18662	6.93485	6.35489	5.57769	8.23129			66.2928	143.652	254.45	220.527	37.9171	63.1895	34.0589
GSM615224	pathologic_response_pcr_rd: RD	5.71229	5.06408	7.30708	6.09884	6.70731	7.5864	8.72449	8.49656	4.16703	6.08839	4.80653	7.27978	4.48753	4.01004	5.45136	6.48227	6.97793	4.35504	6.59284	6.24449	6.23098	6.19448	5.32856	8.20584			6.04557	7.14685	8.49656	7.47774	5.0383	6.08839	4.80653	7.27978	5.04836	6.7301	6.19448	5.32856	8.20584			66.0539	141.716	361.176	178.248	32.861	68.0438	27.984
GSM615225	pathologic_response_pcr_rd: RD	6.11537	4.98337	7.75929	6.68428	6.9676	6.75605	7.69352	7.91894	3.95568	5.37714	5.09888	7.11739	5.25356	4.0655	5.09289	6.49917	7.42908	4.20257	6.79528	6.23958	6.25686	6.20255	5.67974	7.71344			6.38558	6.86183	7.91894	6.97519	4.98451	5.37714	5.09888	7.11739	5.16288	6.96413	6.20255	5.67974	7.71344			83.6086	116.309	242.013	125.818	31.6582	41.5605	34.2702
GSM615226	pathologic_response_pcr_rd: RD	6.06904	4.94134	8.10142	6.74619	7.69997	7.24934	9.08446	7.88433	4.05292	5.66126	4.72593	7.0675	4.97935	4.11276	5.18711	6.33089	6.90031	4.21114	6.7652	6.14213	6.58229	7.5916	5.71687	7.7973			6.46449	7.47465	7.88433	7.83337	5.00975	5.66126	4.72593	7.0675	5.10534	6.6156	7.5916	5.71687	7.7973			88.3094	177.867	236.276	228.076	32.2171	50.6069	26.4634
GSM615227	pathologic_response_pcr_rd: RD	6.79789	5.92366	8.96343	7.94327	8.2119	8.48895	6.07483	7.72483	4.42565	5.5661	4.43882	6.52386	4.35656	3.68188	5.08328	5.6021	6.50743	4.066	6.13088	5.64394	4.92101	8.34586	6.35974	7.50758			7.40706	8.35042	7.72483	5.49792	4.87418	5.5661	4.43882	6.52386	4.69142	6.05476	8.34586	6.35974	7.50758			169.726	326.384	211.546	45.1896	29.3274	47.3764	21.688
GSM615228	pathologic_response_pcr_rd: RD	6.21836	4.97171	8.05567	7.51498	7.19387	7.81302	9.67613	8.03408	4.13802	5.4638	4.77399	6.70954	4.76071	3.92073	5.20278	5.97953	6.88811	4.11151	6.52738	5.76491	6.78935	7.41671	5.47722	7.59559			6.69018	7.50344	8.03408	8.23274	4.92564	5.4638	4.77399	6.70954	4.91228	6.43382	7.41671	5.47722	7.59559			103.263	181.452	262.119	300.817	30.3924	44.1334	27.3599
GSM615229	pathologic_response_pcr_rd: RD	6.07234	5.05657	7.7579	6.37134	6.98209	7.49652	8.76598	8.32998	4.10858	5.95904	5.232	7.34583	5.27754	4.0631	5.97048	6.73527	6.88322	4.11375	6.9954	6.36545	6.88183	6.93729	5.77627	7.77337			6.31454	7.23931	8.32998	7.82391	5.07258	5.95904	5.232	7.34583	5.41914	6.80925	6.93729	5.77627	7.77337			79.5912	151.094	321.79	226.585	33.651	62.2087	37.5828
GSM615230	pathologic_response_pcr_rd: RD	5.81103	5.15506	7.94162	6.33379	6.94972	7.1471	8.99143	7.72176	3.96421	5.30174	4.95647	6.82307	5.13466	4.07703	5.05106	6.4969	6.95537	4.53399	6.63082	6.40997	6.81541	6.94173	5.7317	7.9588			6.31038	7.04841	7.72176	7.90342	5.043	5.30174	4.95647	6.82307	5.16818	6.72614	6.94173	5.7317	7.9588			79.362	132.368	211.097	239.423	32.9682	39.4441	31.0488
GSM615231	pathologic_response_pcr_rd: RD	6.28177	5.18997	7.94542	6.82046	7.31487	7.31145	9.04709	8.00632	4.21968	5.57284	5.29607	7.05459	4.96672	4.20567	5.20857	6.93013	7.15768	4.11584	6.93501	6.19595	6.7859	7.17893	5.82521	8.14913			6.5594	7.31316	8.00632	7.9165	5.09017	5.57284	5.29607	7.05459	5.14423	7.0439	7.17893	5.82521	8.14913			94.3142	159.031	257.124	241.603	34.064	47.5984	39.2896
GSM615232	pathologic_response_pcr_rd: RD	6.24299	4.85713	8.24075	6.23205	7.25823	7.21158	7.56942	7.77835	3.97112	5.48841	4.86461	7.10136	5.26959	4.12061	5.59148	6.10096	7.03733	4.01401	6.8233	5.9316	6.06027	7.21727	5.77008	7.60394			6.39323	7.2349	7.77835	6.81484	4.93614	5.48841	4.86461	7.10136	5.22832	6.56914	7.21727	5.77008	7.60394			84.053	150.634	219.542	112.583	30.6145	44.8927	29.1336
GSM615233	pathologic_response_pcr_rd: RD	5.53499	4.5984	7.39692	5.52579	6.87842	7.20316	9.08615	8.22088	3.89613	6.05297	5.21128	7.6615	5.1625	3.97491	5.42606	6.75599	7.51787	4.41397	7.00321	6.23645	5.94767	6.37915	5.61268	8.46301			5.76402	7.04079	8.22088	7.51691	5.10444	6.05297	5.21128	7.6615	5.19998	7.13693	6.37915	5.61268	8.46301			54.343	131.671	298.353	183.153	34.4024	66.3935	37.0469
GSM615234	pathologic_response_pcr_rd: RD	6.17328	4.72336	7.05341	7.04731	7.27926	7.45793	8.30752	8.07727	4.09266	6.54445	4.75476	6.92807	4.74819	4.1259	5.29887	6.0995	6.59296	4.10125	6.3942	6.05141	6.30118	6.57916	5.578	7.82328			6.24934	7.3686	8.07727	7.30435	4.8627	6.54445	4.75476	6.92807	5.05609	6.34623	6.57916	5.578	7.82328			76.0746	165.26	270.085	158.063	29.0951	93.342	26.9976
GSM615235	pathologic_response_pcr_rd: RD	6.93344	5.79517	9.04259	7.90037	7.74799	7.58563	6.85645	7.7467	4.21439	5.87722	4.66922	6.54976	4.60199	3.81006	4.90609	5.6403	6.70647	4.1229	6.2875	5.6984	5.21129	7.71099	5.1511	7.72524			7.41789	7.66681	7.7467	6.03387	4.87493	5.87722	4.66922	6.54976	4.75414	6.17339	7.71099	5.1511	7.72524			171.005	203.208	214.777	65.5205	29.3427	58.7788	25.4433
GSM615236	pathologic_response_pcr_rd: RD	6.43175	5.11252	7.55605	6.80318	7.86241	7.90225	8.53868	8.32473	4.01097	5.6035	4.56442	7.17713	5.0977	4.27517	5.73115	6.04149	6.98164	3.94249	6.19145	5.97267	6.26356	7.76377	5.41476	7.57858			6.47588	7.88233	8.32473	7.40112	4.71497	5.6035	4.56442	7.17713	5.26917	6.51157	7.76377	5.41476	7.57858			89.0088	235.949	320.623	169.028	26.2632	48.6206	23.6608
GSM615237	pathologic_response_pcr_rd: RD	6.52571	5.28408	8.59909	7.72433	7.34672	8.04776	7.86996	7.65619	3.85918	5.55902	4.87933	6.81459	4.64486	3.70485	5.08452	6.25753	6.96158	4.2301	6.75568	5.90537	5.94739	7.90143	5.69239	7.93522			7.0333	7.69724	7.65619	6.90867	4.94832	5.55902	4.87933	6.81459	4.8349	6.60955	7.90143	5.69239	7.93522			130.989	207.539	201.718	120.149	30.8741	47.1446	29.4323
GSM615238	pathologic_response_pcr_rd: RD	5.95942	5.04831	7.71894	5.5996	7.04135	7.3961	7.54673	7.90717	4.30947	5.96292	4.78745	7.38937	4.96244	3.74116	5.43673	7.58059	7.57161	4.2724	7.21116	6.46684	5.55094	7.24103	5.92361	8.21566			6.08157	7.21873	7.90717	6.54883	5.26434	5.96292	4.78745	7.38937	5.15179	7.5761	7.24103	5.92361	8.21566			67.7227	148.954	240.046	93.6257	38.4348	62.3762	27.6163
GSM615239	pathologic_response_pcr_rd: RD	5.54293	4.83796	7.7874	5.79911	7.68336	7.51276	10.8541	8.07347	5.69851	5.83694	5.05468	7.20454	5.32051	4.03059	5.32336	6.89308	7.37933	4.41881	7.4629	5.7617	7.72828	6.4139	5.59459	8.44773			5.99185	7.59806	8.07347	9.2912	5.86007	5.83694	5.05468	7.20454	5.10904	7.1362	6.4139	5.59459	8.44773			63.6395	193.751	269.374	626.512	58.0842	57.1602	33.2362
GSM615241	pathologic_response_pcr_rd: RD	7.33802	5.8741	8.88658	7.68092	7.7321	7.87355	9.01258	7.35966	4.17954	5.29174	4.73427	6.78598	5.04309	4.01918	4.96723	6.12433	6.95128	4.4166	6.7882	5.86726	7.04858	7.69406	5.24	7.89371			7.4449	7.80283	7.35966	8.03058	5.12811	5.29174	4.73427	6.78598	4.97419	6.53781	7.69406	5.24	7.89371			174.237	223.298	164.24	261.484	34.9716	39.1716	26.6169
GSM615243	pathologic_response_pcr_rd: RD	6.47461	5.28682	8.2592	7.63311	7.43731	7.86994	7.55266	7.89011	3.30588	5.72864	4.90563	6.96168	4.93257	3.78584	5.26866	6.20184	7.06411	4.08372	6.48317	5.84102	6.48317	8.05881	5.68381	7.40029			6.91344	7.65363	7.89011	7.01791	4.62425	5.72864	4.90563	6.96168	4.95702	6.63298	8.05881	5.68381	7.40029			120.546	201.359	237.225	129.599	24.6626	53.0265	29.9737
GSM615244	pathologic_response_pcr_rd: RD	6.08893	4.36651	7.05541	6.53403	7.18037	7.649	8.26788	8.14886	3.94741	5.9935	5.1088	7.60722	5.26717	4.43689	5.48552	6.94134	6.64931	4.21142	7.19867	6.25985	6.65445	6.05856	6.1945	8.1605			6.01122	7.41469	8.14886	7.46116	5.11917	5.9935	5.1088	7.60722	5.36236	6.79533	6.05856	6.1945	8.1605			64.4998	170.625	283.826	176.212	34.7554	63.7124	34.5065
GSM615245	pathologic_response_pcr_rd: RD	6.57988	5.40248	7.90472	7.13159	7.72506	7.21583	9.87509	8.30424	4.23871	6.44885	4.76228	7.1189	4.06417	4.37903	5.58372	6.39285	6.67015	4.10877	5.88739	6.07994	6.73793	7.99226	5.36135	7.2011			6.75467	7.47044	8.30424	8.30651	4.74496	6.44885	4.76228	7.1189	5.02671	6.5315	7.99226	5.36135	7.2011			107.983	177.349	316.102	316.599	26.8148	87.3568	27.1387
GSM615246	pathologic_response_pcr_rd: RD	6.0466	5.04256	8.59435	7.40432	7.32623	7.62977	9.10441	7.60233	3.90979	5.57913	5.11191	6.61751	5.03288	3.7503	5.18781	6.16383	7.10925	4.22962	6.68107	5.82428	6.42294	7.72209	5.63814	7.93268			6.77196	7.478	7.60233	7.76368	4.94016	5.57913	5.11191	6.61751	4.94882	6.63654	7.72209	5.63814	7.93268			109.285	178.28	194.325	217.32	30.6998	47.8064	34.581
GSM615247	pathologic_response_pcr_rd: RD	6.59049	5.27885	7.50757	7.11928	7.18117	7.17317	9.23646	7.76318	4.24278	6.31659	4.59116	7.22397	4.51341	3.923	5.28736	5.34546	6.48488	4.14205	5.97118	6.00665	5.7492	7.74494	5.91904	6.93455			6.62405	7.17717	7.76318	7.49283	4.78534	6.31659	4.59116	7.22397	4.93261	5.91517	7.74494	5.91904	6.93455			98.6364	144.725	217.246	180.122	27.5759	79.7045	24.1034
GSM615248	pathologic_response_pcr_rd: RD	4.77935	4.69995	6.53867	5.76276	7.09054	7.5833	8.11968	8.0031	3.84662	5.51308	4.67323	6.6338	4.56601	3.81247	5.85739	6.04581	7.07649	4.09763	6.08717	5.83001	5.29772	7.16494	5.85087	7.9404			5.44518	7.33692	8.0031	6.7087	4.67714	5.51308	4.67323	6.6338	5.01647	6.56115	7.16494	5.85087	7.9404			43.5676	161.672	256.551	104.597	25.5835	45.667	25.5143
GSM615249	pathologic_response_pcr_rd: RD	6.14669	5.39335	8.60902	7.24358	6.8397	7.48583	8.00853	8.08962	3.89733	5.67586	4.69944	6.34814	4.43998	3.7002	5.40336	6.50219	7.33959	4.172	6.21363	5.69569	5.58264	7.7847	5.40862	8.02024			6.84816	7.16276	8.08962	6.79558	4.76099	5.67586	4.69944	6.34814	4.80981	6.92089	7.7847	5.40862	8.02024			115.213	143.287	272.407	111.09	27.1144	51.1216	25.982
GSM615250	pathologic_response_pcr_rd: RD	6.48561	5.15208	7.43445	6.63067	7.54582	7.31891	10.8944	7.63155	4.16166	6.08981	4.99167	6.60384	4.29765	3.89291	5.34279	5.67478	6.37888	4.23629	6.69202	6.16891	7.02982	7.92079	5.57636	7.61058			6.4257	7.43236	7.63155	8.96209	5.02999	6.08981	4.99167	6.60384	4.92557	6.02683	7.92079	5.57636	7.61058			85.9665	172.728	198.301	498.723	32.6721	68.1109	31.8158
GSM615251	pathologic_response_pcr_rd: RD	5.10075	4.60693	7.35706	6.67299	7.07728	7.67804	8.54787	7.85382	4.34267	5.31789	4.83975	6.52448	5.06697	3.81616	7.05937	7.03562	7.62432	4.07484	6.3657	5.65943	5.80056	7.67221	5.2387	7.85019			5.93443	7.37766	7.85382	7.17422	4.92774	5.31789	4.83975	6.52448	5.40048	7.32997	7.67221	5.2387	7.85019			61.1565	166.302	231.332	144.429	30.4366	39.8882	28.6359
GSM615252	pathologic_response_pcr_rd: RD	6.12482	5.22224	8.09401	6.80855	7.0498	7.66378	8.00048	7.93395	4.31827	5.44414	4.97608	7.23054	5.22502	3.94836	5.40952	6.27268	6.99237	4.14317	6.62159	5.77813	6.05155	7.37903	5.63378	7.87744			6.56241	7.35679	7.93395	7.02601	5.02768	5.44414	4.97608	7.23054	5.09026	6.63253	7.37903	5.63378	7.87744			94.5108	163.913	244.544	130.329	32.6198	43.5362	31.4739
GSM615253	pathologic_response_pcr_rd: RD	6.63264	5.22049	8.18482	7.69198	7.8407	7.53809	9.87591	8.01444	4.08079	5.84262	4.8526	6.85117	4.46636	3.95703	5.15183	5.62691	6.37849	3.82478	5.96976	5.86096	6.67222	8.69934	5.64529	7.5086			6.93249	7.6894	8.01444	8.27406	4.62511	5.84262	4.8526	6.85117	4.85905	6.0027	8.69934	5.64529	7.5086			122.148	206.414	258.576	309.557	24.6773	57.3859	28.892
GSM615254	pathologic_response_pcr_rd: RD	6.99604	5.64106	8.03556	8.46023	7.03788	7.31384	9.11057	7.94335	4.16639	6.02889	4.5801	6.89003	4.47516	4.03922	5.17121	5.22989	6.09969	3.98409	5.85131	5.77097	5.62367	8.35443	5.21254	7.10207			7.28322	7.17586	7.94335	7.36712	4.66727	6.02889	4.5801	6.89003	4.86414	5.66479	8.35443	5.21254	7.10207			155.765	144.594	246.143	165.091	25.409	65.2947	23.9192
GSM615255	pathologic_response_pcr_rd: RD	6.26949	5.56075	8.61523	8.14206	7.21267	7.84402	8.58373	7.24814	3.93625	5.23302	4.57641	6.68833	4.68407	3.67569	5.21039	5.99704	6.93154	4.08575	6.36499	5.5191	5.91134	8.43968	6.31288	7.89984			7.14688	7.52834	7.24814	7.24754	4.79567	5.23302	4.57641	6.68833	4.77231	6.46429	8.43968	6.31288	7.89984			141.718	184.611	152.022	151.959	27.774	37.6095	23.8582
GSM615257	pathologic_response_pcr_rd: RD	5.56187	4.94166	7.43462	5.52097	7.19931	7.45984	8.40957	7.91105	4.15053	6.27159	4.91602	7.30999	4.93904	3.94835	5.02211	6.81012	7.64974	4.56007	7.30666	6.54337	5.99211	6.68072	5.58974	8.52062			5.86478	7.32957	7.91105	7.20084	5.33909	6.27159	4.91602	7.30999	5.11322	7.22993	6.68072	5.58974	8.52062			58.274	160.85	240.692	147.119	40.4787	77.257	30.1904
GSM615258	pathologic_response_pcr_rd: RD	6.34629	5.09869	8.02418	7.59694	7.63125	7.69866	9.34749	8.13822	3.99467	5.96001	4.48994	7.16787	4.68507	3.85037	5.18134	5.77414	6.4732	3.74693	6.0613	6.09361	6.23019	8.27672	5.17054	7.19797			6.76652	7.66496	8.13822	7.78884	4.60097	5.96001	4.48994	7.16787	4.9526	6.12367	8.27672	5.17054	7.19797			108.875	202.947	281.739	221.143	24.2677	62.2503	22.4701
GSM615259	pathologic_response_pcr_rd: RD	7.46206	6.64971	8.68663	8.16732	6.88546	7.26099	10.6603	7.90919	4.19417	5.30262	4.82934	6.84535	4.32069	3.78589	5.35844	4.91784	6.09469	4.07052	5.02579	5.74197	6.43349	8.59477	5.7573	6.91477			7.74143	7.07323	7.90919	8.54688	4.43016	5.30262	4.82934	6.84535	4.80175	5.50626	8.59477	5.7573	6.91477			213.995	134.665	240.383	373.996	21.5581	39.4682	28.43
GSM615260	pathologic_response_pcr_rd: RD	5.73522	4.97185	8.02011	7.48845	7.37019	7.82369	7.95958	7.48457	3.92957	5.22983	5.10027	6.73781	5.12914	3.69879	5.32908	6.3463	7.09711	4.08656	6.72095	5.73638	6.12468	8.47675	5.54831	7.94929			6.55391	7.59694	7.48457	7.04213	4.91236	5.22983	5.10027	6.73781	4.97335	6.7217	8.47675	5.54831	7.94929			93.9556	193.6	179.093	131.793	30.114	37.5263	34.3033
GSM615261	pathologic_response_pcr_rd: RD	6.06459	5.00713	8.25055	7.02314	7.29017	7.43268	7.58552	7.68022	3.8587	5.4532	5.08961	6.7263	5.18404	3.77135	5.14339	6.17468	7.28975	4.26179	6.68971	5.85551	5.85826	8.7805	6.05978	8.0561			6.58635	7.36143	7.68022	6.72189	4.93673	5.4532	5.08961	6.7263	4.98858	6.73221	8.7805	6.05978	8.0561			96.0926	164.441	205.105	105.558	30.627	43.8104	34.0506
GSM615262	pathologic_response_pcr_rd: RD	5.78155	4.84797	8.35107	6.60749	6.89355	7.40705	9.08494	8.16979	4.28925	5.58579	4.55911	7.1345	4.86482	3.94134	5.28728	5.8663	6.60886	4.10207	6.35016	5.80314	6.15789	7.50974	5.60024	8.13321			6.39702	7.1503	8.16979	7.62141	4.91382	5.58579	4.55911	7.1345	4.97414	6.23758	7.50974	5.60024	8.13321			84.2744	142.055	287.974	196.913	30.1445	48.0276	23.5737
GSM615265	pathologic_response_pcr_rd: RD	5.69885	4.9801	8.48229	6.88998	6.89461	7.72812	8.93094	7.82172	4.22392	5.38601	4.8045	6.65459	4.41406	3.61839	5.28428	5.76298	6.9561	4.01312	6.34117	5.66911	5.99638	7.93296	5.50334	8.10058			6.5128	7.31137	7.82172	7.46366	4.8594	5.38601	4.8045	6.65459	4.74646	6.35954	7.93296	5.50334	8.10058			91.3164	158.833	226.241	176.517	29.0286	41.8167	27.9446
GSM615266	pathologic_response_pcr_rd: RD	6.52274	4.92262	7.5267	6.0986	7.27975	7.33029	9.74628	8.12362	4.71367	6.12566	5.35165	6.94343	4.86081	4.88306	4.83013	6.79204	7.01572	3.99757	6.60151	6.13372	5.87343	7.39265	5.78777	7.24467			6.26766	7.30502	8.12362	7.80985	5.10425	6.12566	5.35165	6.94343	5.17693	6.90388	7.39265	5.78777	7.24467			77.0469	158.136	278.903	224.388	34.398	69.8245	40.8327
GSM615267	pathologic_response_pcr_rd: RD	6.29621	5.24111	8.37928	6.69137	7.93209	8.12354	6.49339	7.52682	4.27854	6.01104	4.83704	6.596	4.41556	3.65668	5.2297	5.59864	7.11558	4.1544	6.34442	5.86459	5.32967	7.33565	5.45613	7.9633			6.65199	8.02782	7.52682	5.91153	4.92579	6.01104	4.83704	6.596	4.79164	6.35711	7.33565	5.45613	7.9633			100.566	260.984	184.415	60.1932	30.3955	64.4915	28.5822
GSM615268	pathologic_response_pcr_rd: RD	5.39212	5.02593	8.09859	6.26086	7.09301	7.499	8.7115	7.63146	3.87975	5.76085	4.84322	6.99145	4.55802	3.55886	5.079	6.83566	7.59108	4.48601	6.94879	5.8069	6.49893	7.00948	5.67216	8.43035			6.19437	7.296	7.63146	7.60521	5.10485	5.76085	4.84322	6.99145	4.75069	7.21337	7.00948	5.67216	8.43035			73.2306	157.151	198.288	194.714	34.4123	54.2237	28.7049
GSM615269	pathologic_response_pcr_rd: RD	6.17628	5.12397	7.46619	6.24419	6.90501	6.98355	8.70724	8.39941	3.98661	6.11503	4.70647	6.9391	5.34027	4.38101	5.73535	8.4298	7.89809	3.96197	5.22962	6.03283	5.48977	8.27464	5.09607	7.33231			6.25265	6.94428	8.39941	7.0985	4.39273	6.11503	4.70647	6.9391	5.37236	8.16395	8.27464	5.09607	7.33231			76.2494	123.15	337.656	137.044	21.0061	69.3118	26.1089
GSM615271	pathologic_response_pcr_rd: RD	5.4884	4.90019	7.90864	6.69758	7.45198	7.64439	8.67859	7.45486	4.70792	5.37686	5.3102	6.87501	4.92675	3.71761	5.48706	6.03199	7.01477	4.17194	6.38473	5.85696	6.02417	7.46777	5.50883	7.92795			6.2487	7.54818	7.45486	7.35138	5.0882	5.37686	5.3102	6.87501	4.9971	6.52338	7.46777	5.50883	7.92795			76.0409	187.167	175.443	163.3	34.0173	41.5524	39.6762
GSM615272	pathologic_response_pcr_rd: RD	5.15297	4.71977	7.224	5.55259	6.90707	7.61527	7.60077	8.17627	4.11463	5.95965	4.85166	7.06699	5.04963	3.97757	5.291	7.77008	8.27191	4.3767	7.21709	5.99613	6.32148	7.11133	5.74956	8.72156			5.66233	7.26117	8.17627	6.96113	5.23614	5.95965	4.85166	7.06699	5.07858	8.02099	7.11133	5.74956	8.72156			50.6444	153.401	289.269	124.597	37.6908	62.2348	28.8733
GSM615273	pathologic_response_pcr_rd: RD	7.24618	5.43602	8.30558	7.98514	7.07212	7.01478	9.50038	7.42856	4.39654	5.48569	4.74498	6.80432	4.41511	4.09652	4.96657	5.11544	6.30594	3.88398	5.90333	5.61971	6.27978	8.67981	5.44613	7.21185			7.24323	7.04345	7.42856	7.89008	4.72795	5.48569	4.74498	6.80432	4.77448	5.71069	8.67981	5.44613	7.21185			151.506	131.913	172.274	237.22	26.5006	44.8083	26.8153
GSM615274	pathologic_response_pcr_rd: RD	6.31902	5.10063	8.29012	7.9051	7.33044	7.38257	8.2421	7.55741	4.45897	5.41285	4.67196	6.5824	4.89228	3.87697	5.30968	6.07193	7.00113	4.0728	6.5039	5.84662	5.85107	7.70491	5.41284	7.76088			6.90372	7.35651	7.55741	7.04659	5.01189	5.41285	4.67196	6.5824	4.98139	6.53653	7.70491	5.41284	7.76088			119.736	163.881	188.368	132.201	32.2648	42.6019	25.4917
GSM615275	pathologic_response_pcr_rd: RD	5.44021	4.45477	7.22064	6.33816	7.26578	7.80538	9.53803	7.54471	3.94864	5.45757	4.89135	6.90203	4.98869	3.6676	5.4685	6.52088	6.97475	4.2723	6.6509	5.81789	6.6707	7.24418	5.86122	7.9229			5.86345	7.53558	7.54471	8.10436	4.95728	5.45757	4.89135	6.90203	4.98567	6.74782	7.24418	5.86122	7.9229			58.2202	185.539	186.717	275.205	31.0664	43.9432	29.6785
GSM615276	pathologic_response_pcr_rd: RD	5.80686	4.85397	7.89393	6.98991	6.85015	7.42537	7.80943	7.91796	3.85725	5.93279	4.77222	7.12118	4.93291	3.90713	5.31697	6.73219	7.2086	4.11245	6.48	6.05149	6.05679	7.22778	5.65911	8.35527			6.38617	7.13776	7.91796	6.93311	4.81657	5.93279	4.77222	7.12118	5.05213	6.97039	7.22778	5.65911	8.35527			83.6427	140.825	241.848	122.201	28.1794	61.0866	27.3264
GSM615277	pathologic_response_pcr_rd: RD	6.1937	5.87503	8.65061	7.72031	7.26448	7.70406	8.51446	7.67492	4.35943	5.76456	4.82767	6.85309	4.72252	3.72064	5.13153	6.11481	7.18147	4.08253	6.55277	5.7211	5.88927	7.67969	5.64377	7.92668			7.10992	7.48427	7.67492	7.20186	4.99824	5.76456	4.82767	6.85309	4.82395	6.64814	7.67969	5.64377	7.92668			138.133	179.056	204.353	147.223	31.961	54.3632	28.3971
GSM615278	pathologic_response_pcr_rd: RD	5.88402	4.91378	7.98962	7.11027	7.14943	7.61348	8.86469	7.75176	3.90738	5.69679	5.0062	6.93196	4.67634	3.72566	4.89175	6.42773	7.15323	4.42908	6.79232	5.8571	6.38556	7.55681	5.61745	8.0892			6.47442	7.38146	7.75176	7.62512	5.04293	5.69679	5.0062	6.93196	4.78771	6.79048	7.55681	5.61745	8.0892			88.9192	166.74	215.533	197.42	32.9665	51.8687	32.1377
GSM615279	pathologic_response_pcr_rd: RD	6.67659	5.28783	7.81421	7.24714	7.05751	7.03505	10.2274	8.60036	3.95722	6.36929	4.76429	6.84168	5.11585	4.0499	5.53786	5.44238	6.10642	3.88112	5.15987	6.32298	6.4242	7.20415	6.01691	6.97926			6.75644	7.04628	8.60036	8.32578	4.33274	6.36929	4.76429	6.84168	5.25665	5.7744	7.20415	6.01691	6.97926			108.116	132.172	388.12	320.855	20.1504	82.6697	27.1765
GSM615281	pathologic_response_pcr_rd: RD	6.5737	5.0814	7.63363	6.56093	8.23912	7.25198	8.51767	7.47956	3.96309	6.11369	4.53217	7.19761	4.66362	4.46007	5.42735	5.96991	6.52172	4.04005	6.32881	6.14733	6.04995	7.39474	5.23543	7.50131			6.46241	7.74555	7.47956	7.28381	4.77732	6.11369	4.53217	7.19761	5.17459	6.24581	7.39474	5.23543	7.50131			88.1821	214.606	178.472	155.828	27.423	69.2473	23.1377
GSM615282	pathologic_response_pcr_rd: RD	5.65596	5.13031	7.42328	4.96101	7.21692	7.33661	7.58283	7.93552	4.22172	6.41973	5.28255	7.13549	4.35023	4.06531	5.57085	6.25887	7.43831	4.05715	6.20521	5.9197	5.68658	6.6912	5.38033	8.17818			5.79264	7.27676	7.93552	6.63471	4.82803	6.41973	5.28255	7.13549	4.97652	6.84859	6.6912	5.38033	8.17818			55.4318	155.069	244.811	99.3678	28.4041	85.6115	38.9229
GSM615283	pathologic_response_pcr_rd: RD	6.32542	5.41236	7.48598	6.70295	7.10206	7.05307	9.21667	8.19875	4.55112	5.4691	4.31788	6.94367	4.66125	3.92552	6.23385	5.76661	6.40431	4.09373	6.16567	5.77635	6.14268	8.28114	5.11927	7.05971			6.48168	7.07756	8.19875	7.67968	4.93684	5.4691	4.31788	6.94367	5.14924	6.08546	8.28114	5.11927	7.05971			89.3674	135.07	293.813	205.028	30.6293	44.2957	19.944
GSM615285	pathologic_response_pcr_rd: RD	6.27957	5.73275	9.00951	7.49729	7.33977	7.47921	8.73866	7.89909	4.14086	5.55217	5.01389	7.12955	4.95675	3.54186	5.14056	6.5662	7.21508	4.2073	6.9054	5.89875	6.45042	7.88238	5.72178	8.17071			7.12978	7.40949	7.89909	7.59454	5.08452	5.55217	5.01389	7.12955	4.88448	6.89064	7.88238	5.72178	8.17071			140.048	170.012	238.705	193.279	33.9307	46.9212	32.3095
GSM615286	pathologic_response_pcr_rd: RD	6.3433	5.21106	7.97175	7.67829	7.54927	7.25267	9.6298	7.9449	4.12541	6.28003	4.69476	6.85702	5.4807	3.8817	6.63838	7.31405	7.22909	4.19583	5.78447	5.69791	7.22044	8.6835	5.44313	6.87978			6.8011	7.40097	7.9449	8.42512	4.7019	6.28003	4.69476	6.85702	5.42467	7.27157	8.6835	5.44313	6.87978			111.516	169.01	246.407	343.728	26.0264	77.7102	25.8979
GSM615287	pathologic_response_pcr_rd: RD	5.75427	4.83319	7.6451	5.94974	6.67328	7.40379	8.28091	8.00553	4.03275	5.7301	4.81441	6.83745	5.03195	3.65497	5.41936	7.40614	7.86962	4.57229	7.28007	5.95323	6.08151	6.69515	5.93195	8.67473			6.04557	7.03854	8.00553	7.18121	5.29504	5.7301	4.81441	6.83745	5.01488	7.63788	6.69515	5.93195	8.67473			66.054	131.465	256.983	145.131	39.2613	53.08	28.1373
GSM615288	pathologic_response_pcr_rd: RD	6.05122	5.25127	7.67659	7.71338	7.39229	7.45278	9.59346	7.79954	4.16151	5.93403	4.45483	6.791	4.82258	3.78731	6.15288	6.27865	6.50516	3.95803	5.89804	5.99407	5.90889	7.17312	5.82844	6.87078			6.67312	7.42253	7.79954	7.75117	4.67253	5.93403	4.45483	6.791	5.18921	6.39191	7.17312	5.82844	6.87078			102.049	171.556	222.789	215.445	25.5018	61.1395	21.93
GSM615289	pathologic_response_pcr_rd: RD	7.00576	5.32479	7.75142	7.73909	7.41328	7.41609	8.98553	7.11662	3.93965	5.886	4.83956	6.61401	4.60315	4.34832	4.89223	4.81637	6.06487	3.86182	5.84558	5.86548	6.05834	7.85274	4.90915	7.05503			6.95527	7.41468	7.11662	7.52194	4.54902	5.886	4.83956	6.61401	4.92729	5.44062	7.85274	4.90915	7.05503			124.092	170.625	138.776	183.793	23.4095	59.1376	28.6321
GSM615290	pathologic_response_pcr_rd: RD	5.81584	5.02751	7.97105	7.11013	7.0733	7.44373	6.75882	7.60939	4.08266	5.71779	4.84767	6.97729	4.79861	3.84172	5.31539	6.2422	7.26403	4.37247	6.80174	5.90903	5.73752	7.2651	5.65443	8.11192			6.48113	7.25852	7.60939	6.24817	5.08562	5.71779	4.84767	6.97729	4.96619	6.75312	7.2651	5.65443	8.11192			89.3338	153.12	195.278	76.0128	33.9567	52.629	28.7935
GSM615292	pathologic_response_pcr_rd: RD	7.24246	5.48132	8.35611	8.11356	7.49534	7.53624	8.74254	7.54381	4.03531	6.07329	4.40976	6.83432	4.3491	3.65793	5.21412	4.92363	5.85228	3.7551	5.3937	5.58617	5.57784	8.58772	5.80334	6.81636			7.29836	7.51579	7.54381	7.16019	4.3947	6.07329	4.40976	6.83432	4.70183	5.38796	8.58772	5.80334	6.81636			157.408	183.011	186.6	143.031	21.0347	67.3351	21.2554
GSM615294	pathologic_response_pcr_rd: RD	4.64129	4.53844	7.01633	5.63238	7.8052	7.52103	9.42411	7.50861	4.38868	5.697	6.37043	7.09133	5.1834	4.10955	5.52861	5.64871	6.2643	3.9536	6.32097	5.95184	5.97268	7.58853	4.92718	7.21505			5.45711	7.66312	7.50861	7.6984	4.88775	5.697	6.37043	7.09133	5.19335	5.9565	7.58853	4.92718	7.21505			43.9292	202.688	182.103	207.706	29.6046	51.876	82.7351
GSM615295	pathologic_response_pcr_rd: RD	6.18107	5.12098	8.21954	7.51175	7.16173	7.6046	9.01534	7.73915	4.04162	5.31564	4.59028	6.5874	4.6736	3.68207	5.31634	6.22411	6.93619	3.92015	6.47955	5.48543	6.44281	8.01343	5.22707	7.41795			6.75833	7.38316	7.73915	7.72907	4.81377	5.31564	4.59028	6.5874	4.78936	6.58015	8.01343	5.22707	7.41795			108.258	166.938	213.657	212.169	28.1249	39.8259	24.0886
GSM615296	pathologic_response_pcr_rd: RD	7.44063	5.79099	8.02667	8.72704	7.36017	7.34608	9.44524	6.7784	4.01454	5.43427	4.85461	6.75854	5.02384	3.81356	5.41022	5.06618	5.9825	4.01941	5.61729	5.69924	6.32078	8.64976	5.49224	7.14125			7.49634	7.35312	6.7784	7.88301	4.55041	5.43427	4.85461	6.75854	4.98671	5.52434	8.64976	5.49224	7.14125			180.56	163.498	109.775	236.06	23.4321	43.2394	28.9323
GSM615297	pathologic_response_pcr_rd: RD	5.94507	5.31086	8.05307	7.31507	7.17691	7.36922	8.82715	7.46749	4.07695	5.4143	4.90193	6.92982	5.07815	3.92099	5.33174	6.4705	7.02873	4.2432	6.79155	5.56706	6.35981	7.43791	5.66634	8.23245			6.65602	7.27307	7.46749	7.59348	5.03723	5.4143	4.90193	6.92982	4.97449	6.74962	7.43791	5.66634	8.23245			100.847	154.672	176.986	193.137	32.8366	42.6448	29.8971
GSM615298	pathologic_response_pcr_rd: RD	5.12465	4.36616	7.55815	5.74215	7.43294	7.45517	8.73204	7.62178	4.11913	6.19747	4.8757	7.21525	5.11523	4.24083	5.43533	7.00459	7.32728	4.46063	7.18811	6.16793	6.58382	6.88307	5.70638	8.59415			5.69778	7.44406	7.62178	7.65793	5.25596	6.19747	4.8757	7.21525	5.23983	7.16593	6.88307	5.70638	8.59415			51.9041	174.134	196.963	201.961	38.2121	73.3881	29.3583
GSM615299	pathologic_response_pcr_rd: RD	6.04631	5.48716	8.6437	7.58105	7.03311	7.65412	8.77201	7.88995	3.9976	5.68996	5.06954	6.62505	4.55177	3.44024	4.96877	6.21201	7.00747	4.33011	6.71796	5.84726	6.39804	8.17803	5.69224	8.10151			6.93956	7.34361	7.88995	7.58503	5.01522	5.68996	5.06954	6.62505	4.70201	6.60974	8.17803	5.69224	8.10151			122.748	162.423	237.198	192.008	32.3395	51.6238	33.5802
GSM615301	pathologic_response_pcr_rd: RD	5.60629	5.06395	8.11789	6.81057	7.28244	7.70878	8.27651	7.68623	4.12229	5.54029	4.8008	6.58263	4.73516	3.50292	5.11996	6.53926	7.09526	4.31346	6.80773	5.88312	6.43877	7.16838	5.8577	7.99987			6.39967	7.49561	7.68623	7.35764	5.08116	5.54029	4.8008	6.58263	4.81029	6.81726	7.16838	5.8577	7.99987			84.4294	180.469	205.961	164.01	33.8518	46.5365	27.8731
GSM615302	pathologic_response_pcr_rd: RD	6.21193	5.37065	8.87494	7.54675	7.41469	7.54482	7.7769	7.71271	4.11513	5.48008	4.72749	7.16249	4.88689	3.91729	5.16759	6.53939	7.10413	3.98705	6.72681	5.9373	5.75335	8.51491	5.80949	7.98403			7.00107	7.47975	7.71271	6.76512	4.94299	5.48008	4.72749	7.16249	4.97727	6.82176	8.51491	5.80949	7.98403			128.095	178.497	209.777	108.769	30.7602	44.6344	26.4922
GSM615303	pathologic_response_pcr_rd: RD	4.86007	4.14119	7.15908	5.85303	7.10887	7.36365	7.2866	7.55092	3.97701	5.45457	4.87745	6.8749	5.33586	3.92376	6.06226	6.74732	7.11991	4.02702	6.41324	5.89382	5.47431	7.50936	5.52316	7.87362			5.50334	7.23626	7.55092	6.38046	4.80576	5.45457	4.87745	6.8749	5.30392	6.93362	7.50936	5.52316	7.87362			45.3598	150.776	187.523	83.3123	27.969	43.852	29.394
GSM615304	pathologic_response_pcr_rd: RD	5.98148	4.90753	7.82669	6.94391	7.17919	7.54573	10.0211	7.65379	4.09934	5.71003	4.60839	6.80183	4.70809	3.73379	5.06135	6.47234	7.11543	4.26514	6.79343	5.60054	7.09856	7.66431	5.44412	8.00258			6.4149	7.36246	7.65379	8.55982	5.05264	5.71003	4.60839	6.80183	4.77594	6.79388	7.66431	5.44412	8.00258			85.3255	164.559	201.382	377.365	33.1891	52.3467	24.3929
GSM615305	pathologic_response_pcr_rd: RD	5.75359	5.06528	8.0898	6.53234	6.83197	7.88823	10.2567	7.89917	4.48464	5.51519	4.74973	6.55622	4.73617	3.65996	5.14175	6.43035	6.99762	4.13841	6.44798	5.75403	6.62756	7.97949	5.75021	7.91274			6.36025	7.3601	7.89917	8.44212	5.02368	5.51519	4.74973	6.55622	4.82298	6.71398	7.97949	5.75021	7.91274			82.1535	164.289	238.72	347.801	32.5296	45.7339	26.9036
GSM615306	pathologic_response_pcr_rd: RD	6.06203	4.86552	7.7329	6.26086	6.4566	7.57188	8.17598	7.84793	4.22999	5.71704	4.78553	6.98997	4.53538	3.63144	5.18459	6.68503	6.9201	4.57647	6.81268	5.8154	6.28654	7.65798	5.64375	8.33144			6.23033	7.01424	7.84793	7.23126	5.20638	5.71704	4.78553	6.98997	4.7917	6.80257	7.65798	5.64375	8.33144			75.0785	129.27	230.389	150.254	36.9213	52.6019	27.5796
GSM615308	pathologic_response_pcr_rd: RD	6.33095	5.0413	8.08542	6.89505	6.66226	7.41792	8.07393	7.61446	3.92362	5.67123	4.95748	7.31015	5.32018	3.99157	5.35681	6.55769	7.47557	4.15609	6.60261	6.03408	6.09033	7.26356	5.81334	8.18578			6.58818	7.04009	7.61446	7.08213	4.89411	5.67123	4.95748	7.31015	5.17566	7.01663	7.26356	5.81334	8.18578			96.2143	131.607	195.966	135.498	29.7353	50.9579	31.0706
GSM615309	pathologic_response_pcr_rd: RD	5.27427	5.05373	7.62552	6.82379	7.41545	7.44117	8.00157	7.37374	3.86785	5.30899	4.78332	6.82065	4.87744	3.77802	5.11173	6.0307	7.18977	3.99733	6.51004	5.87735	6.00373	7.54108	5.80111	7.94439			6.19433	7.42831	7.37374	7.00265	4.79174	5.30899	4.78332	6.82065	4.91114	6.61023	7.54108	5.80111	7.94439			73.2283	172.244	165.851	128.235	27.6985	39.6428	27.5374
GSM615311	pathologic_response_pcr_rd: RD	6.28281	5.24716	8.33851	7.5068	7.52109	8.13314	8.60599	7.72729	3.94831	5.29546	4.74471	6.98147	4.84713	3.90716	4.98675	6.09007	6.71145	4.03456	6.41991	5.81138	6.36545	8.22145	5.82951	8.06504			6.84382	7.82712	7.72729	7.48572	4.80093	5.29546	4.74471	6.98147	4.88811	6.40076	8.22145	5.82951	8.06504			114.867	227.089	211.907	179.237	27.8756	39.2729	26.8102
GSM615312	pathologic_response_pcr_rd: RD	5.30307	4.80425	7.58888	6.06147	6.61545	7.5273	8.34626	7.95631	4.00952	5.81828	5.01911	6.68649	4.34347	3.71752	5.5388	6.58399	7.34391	4.49042	6.86082	6.00949	6.06722	6.45343	5.96805	8.41265			5.93942	7.07138	7.95631	7.20674	5.12025	5.81828	5.01911	6.68649	4.90232	6.96395	6.45343	5.96805	8.41265			61.3682	134.492	248.363	147.722	34.7817	56.4259	32.4267
GSM615313	pathologic_response_pcr_rd: RD	5.77062	5.13222	8.12299	6.71937	7.23162	7.43684	8.87429	7.97875	3.80215	5.71123	5.01807	7.04708	4.73535	3.88838	5.2827	6.36724	7.01776	4.39777	6.74803	5.79552	6.31456	7.49877	5.64087	8.21206			6.4363	7.33423	7.97875	7.59443	4.98265	5.71123	5.01807	7.04708	4.92549	6.6925	7.49877	5.64087	8.21206			86.6003	161.37	252.257	193.263	31.6174	52.3903	32.4032
GSM615314	pathologic_response_pcr_rd: RD	6.22408	5.33545	8.55107	7.99793	7.57637	8.73727	6.8675	7.67157	4.17026	5.45369	4.78546	6.87779	4.74594	3.64219	4.99097	6.4681	6.99877	4.37936	6.76516	5.83649	5.9882	7.97714	5.93631	8.05592			7.02713	8.15682	7.67157	6.42785	5.10493	5.45369	4.78546	6.87779	4.8039	6.73343	7.97714	5.93631	8.05592			130.43	285.396	203.879	86.0945	34.4141	43.8251	27.5782
GSM615315	pathologic_response_pcr_rd: RD	5.33362	4.77819	7.1998	6.27666	6.99044	7.24963	7.35496	7.24126	4.14818	5.63223	4.75177	6.63112	4.49038	3.67219	5.26035	6.0327	6.97542	4.05399	6.4892	5.63318	5.68103	7.24418	5.74903	7.73516			5.89707	7.12003	7.24126	6.51799	4.89712	5.63223	4.75177	6.63112	4.76402	6.50406	7.24418	5.74903	7.73516			59.5929	139.105	151.3	91.6456	29.7976	49.5988	26.9418
GSM615316	pathologic_response_pcr_rd: RD	5.61156	4.97127	8.04769	6.31059	7.07994	7.41879	8.19474	7.99188	3.94406	5.65219	4.91498	7.37023	4.73912	3.78785	5.37461	6.64045	7.31144	4.37939	7.04787	5.96419	6.50964	7.11398	5.88529	8.658			6.23527	7.24936	7.99188	7.35219	5.12377	5.65219	4.91498	7.37023	4.96644	6.97595	7.11398	5.88529	8.658			75.3364	152.151	254.562	163.391	34.8666	50.2896	30.1686
GSM615317	pathologic_response_pcr_rd: RD	6.08113	5.27758	7.99043	7.10637	7.05464	7.37942	6.94904	8.05551	3.89691	5.29346	4.8909	6.68261	4.36189	3.81709	5.02146	6.11939	7.04721	4.21668	6.30281	5.6271	5.70754	7.38997	5.65554	7.90277			6.61388	7.21703	8.05551	6.32829	4.80547	5.29346	4.8909	6.68261	4.70688	6.5833	7.38997	5.65554	7.90277			97.9433	148.779	266.042	80.3534	27.9634	39.2186	29.6692
GSM615318	pathologic_response_pcr_rd: RD	5.21746	4.4543	7.34214	5.17991	7.22479	7.74254	9.81358	7.83337	4.28565	5.87969	4.88796	7.20771	5.28756	3.87029	5.07661	6.9622	7.49322	4.471	7.25584	6.11899	6.41319	6.03486	5.81727	8.7353			5.54845	7.48367	7.83337	8.11338	5.33749	5.87969	4.88796	7.20771	5.08836	7.22771	6.03486	5.81727	8.7353			46.8005	178.982	228.076	276.931	40.4339	58.8792	29.6089
GSM615319	pathologic_response_pcr_rd: RD	5.50819	4.88457	7.34106	5.5841	6.94179	7.53552	8.63215	7.84848	4.36113	5.70867	5.10623	7.06243	4.742	3.96415	5.45103	6.80256	7.36774	4.24712	6.97311	6.00003	6.17044	6.73582	5.47824	8.5257			5.82948	7.23866	7.84848	7.40129	5.19378	5.70867	5.10623	7.06243	5.0393	7.08515	6.73582	5.47824	8.5257			56.8655	151.026	230.477	169.048	36.6003	52.2974	34.4452
GSM615320	pathologic_response_pcr_rd: RD	5.55509	5.13764	8.10427	6.80617	7.10504	7.56273	8.47833	8.03752	4.09873	5.75798	4.93036	6.79917	5.34573	3.64234	6.05403	7.40661	7.85456	4.36285	7.09431	5.86909	6.35841	7.68786	5.52452	7.95428			6.40079	7.33389	8.03752	7.41837	5.1853	5.75798	4.93036	6.79917	5.2278	7.63059	7.68786	5.52452	7.95428			84.4949	161.332	262.745	171.061	36.3856	54.116	30.4919
GSM615321	pathologic_response_pcr_rd: RD	5.37313	4.87229	6.9535	5.54433	7.02315	7.42311	7.58263	7.67642	4.06561	5.85515	5.00725	6.73747	4.66357	3.74436	5.07353	6.73255	7.26693	4.11394	6.85891	5.95919	5.97142	6.34639	5.8233	8.24133			5.68581	7.22313	7.67642	6.77702	5.01282	5.85515	5.00725	6.73747	4.86016	6.99974	6.34639	5.8233	8.24133			51.4754	149.409	204.566	109.67	32.2857	57.8864	32.1612
GSM615322	pathologic_response_pcr_rd: RD	5.38115	4.68155	7.71158	6.66183	7.39499	7.47362	10.8015	7.96062	4.05498	5.41451	4.98766	6.9644	5.19782	3.66807	5.62045	6.35262	7.15366	4.04269	6.70157	5.91787	7.55398	7.26013	5.50129	7.99818			6.10903	7.4343	7.96062	9.17775	4.93308	5.41451	4.98766	6.9644	5.10105	6.75314	7.26013	5.50129	7.99818			69.0241	172.961	249.106	579.134	30.5495	42.6511	31.7274
GSM615323	pathologic_response_pcr_rd: RD	5.5044	5.03439	7.82119	6.59156	6.97973	7.60304	7.91643	8.08736	3.98903	5.46482	4.94706	6.85196	4.57855	3.88312	5.28783	6.55024	7.32404	3.98123	6.45965	5.80805	6.1081	7.47978	5.6661	8.11208			6.23788	7.29139	8.08736	7.01226	4.80997	5.46482	4.94706	6.85196	4.88939	6.93714	7.47978	5.6661	8.11208			75.4728	156.648	271.98	129.093	28.0508	44.1647	30.847
GSM615326	pathologic_response_pcr_rd: RD	5.80053	4.72471	7.47925	6.42345	6.97281	7.41248	8.26545	7.65178	4.13669	5.63419	4.68418	7.14679	5.10036	3.74995	6.35111	6.56351	7.38999	4.34136	6.85044	5.8808	6.04472	6.97283	6.07559	8.03935			6.10699	7.19264	7.65178	7.15509	5.1095	5.63419	4.68418	7.14679	5.27055	6.97675	6.97283	6.07559	8.03935			68.9265	146.286	201.101	142.527	34.5232	49.6661	25.7086
GSM615327	pathologic_response_pcr_rd: RD	5.84183	5.07825	7.72388	7.35528	7.35735	7.82411	8.14865	7.67832	4.16263	5.42474	4.61209	6.72993	5.01157	3.74915	6.51569	6.88624	7.26262	4.15928	6.53928	5.9872	6.31261	7.444	5.3222	7.78289			6.49981	7.59073	7.67832	7.23063	4.95373	5.42474	4.61209	6.72993	5.3159	7.07443	7.444	5.3222	7.78289			90.4976	192.769	204.835	150.189	30.99	42.9545	24.4556
GSM615328	pathologic_response_pcr_rd: RD	5.69056	4.66766	7.72221	6.53875	6.56432	7.74977	8.23286	7.55419	4.00045	5.67663	4.79694	6.96655	5.09959	3.80643	5.21346	6.43104	7.232	4.45007	6.89836	5.90239	6.06994	7.3094	5.77629	8.25856			6.15479	7.15705	7.55419	7.1514	5.11629	5.67663	4.79694	6.96655	5.00547	6.83152	7.3094	5.77629	8.25856			71.2488	142.721	187.948	142.163	34.6863	51.1488	27.7985
GSM615329	pathologic_response_pcr_rd: RD	6.37449	5.72839	8.59258	7.82723	6.75705	7.5835	8.54624	7.65992	4.09527	5.51491	4.79123	6.62111	4.71759	3.64563	4.9108	6.61371	7.22226	4.14105	6.67675	5.72488	6.07153	7.87033	5.49763	7.95825			7.13067	7.17028	7.65992	7.30889	4.97102	5.51491	4.79123	6.62111	4.74973	6.91799	7.87033	5.49763	7.95825			140.135	144.035	202.24	158.56	31.3637	45.7248	27.6887
GSM615330	pathologic_response_pcr_rd: RD	5.39091	4.14715	7.05552	5.94675	7.13498	7.59228	7.06673	7.92641	3.8716	6.22068	5.45771	7.50533	5.01923	4.19782	5.2548	7.17319	7.67087	4.37739	7.33276	6.1924	6.35563	6.29743	5.75107	8.58777			5.63508	7.36363	7.92641	6.71118	5.19392	6.22068	5.45771	7.50533	5.16606	7.42203	6.29743	5.75107	8.58777			49.6969	164.693	243.269	104.777	36.6037	74.5781	43.9477
GSM615332	pathologic_response_pcr_rd: RD	5.60642	5.00443	7.87108	6.64944	7.1113	7.66124	8.78386	7.99611	4.08797	5.50112	4.8834	6.84466	5.02284	3.59441	5.42586	6.70487	7.2988	4.22043	6.66835	5.80102	6.34246	6.91938	5.486	8.03551			6.28284	7.38627	7.99611	7.56316	4.99225	5.50112	4.8834	6.84466	4.96103	7.00184	6.91938	5.486	8.03551			77.8618	167.297	255.31	189.12	31.8285	45.2901	29.5154
GSM615333	pathologic_response_pcr_rd: RD	5.79949	4.95942	8.0298	7.0216	7.49645	7.79881	8.13975	7.68102	4.05111	5.30193	4.7045	6.94406	4.79033	3.67097	5.09167	6.7023	7.12167	4.3428	7.06591	5.83138	6.29851	7.04856	5.93748	8.21909			6.45258	7.64763	7.68102	7.21913	5.15327	5.30193	4.7045	6.94406	4.84609	6.91199	7.04856	5.93748	8.21909			87.5831	200.524	205.219	148.996	35.5868	39.4493	26.0732
GSM615335	pathologic_response_pcr_rd: RD	5.19804	4.93209	7.62847	6.14854	6.8387	7.60663	8.30336	8.44852	4.37455	5.59396	4.95692	6.85268	4.84234	3.8136	5.70327	6.93404	7.48128	4.32948	6.80518	5.8769	6.2453	7.11152	5.54788	8.1931			5.97678	7.22267	8.44852	7.27433	5.16974	5.59396	4.95692	6.85268	5.05903	7.20766	7.11152	5.54788	8.1931			62.9783	149.362	349.348	154.807	35.9953	48.3003	31.0587
GSM615337	pathologic_response_pcr_rd: RD	6.11703	5.32468	8.70426	7.59621	6.86446	7.39712	9.41855	7.30449	4.17281	5.45523	4.81592	6.96882	4.57435	3.97784	5.2003	6.41384	7.11428	4.37146	6.8054	5.88242	6.85616	8.12978	5.57758	8.08767			6.93555	7.13079	7.30449	8.13735	5.11656	5.45523	4.81592	6.96882	4.90873	6.76406	8.12978	5.57758	8.08767			122.407	140.146	158.078	281.571	34.6926	43.8721	28.1668
GSM615339	pathologic_response_pcr_rd: RD	5.64196	4.80529	7.82833	6.32985	6.6642	7.20934	8.4675	7.78838	4.13355	5.86546	5.24203	7.38031	5.28426	3.94027	5.33934	6.62023	7.44513	4.40779	7.24615	5.9299	6.53598	7.52406	5.60833	8.42495			6.15136	6.93677	7.78838	7.50174	5.2625	5.86546	5.24203	7.38031	5.12344	7.03268	7.52406	5.60833	8.42495			71.0793	122.511	221.073	181.238	38.3857	58.3016	37.8451
GSM615340	pathologic_response_pcr_rd: RD	5.40202	4.44947	7.23679	5.85197	7.64272	7.58119	9.02698	8.21779	4.73114	5.9453	5.09585	7.13826	5.18014	4.09099	5.26624	8.06186	8.21957	4.24937	7.00776	6.02054	6.46854	7.14632	5.39381	8.26992			5.73506	7.61195	8.21779	7.74776	5.32942	5.9453	5.09585	7.13826	5.13948	8.14071	7.14632	5.39381	8.26992			53.2631	195.626	297.716	214.936	40.2083	61.6188	34.1983
GSM615341	pathologic_response_pcr_rd: RD	5.95331	5.44221	8.54933	7.50922	7.2918	8.04547	8.21914	8.23643	4.08392	5.81045	4.5434	6.78597	4.53358	3.63516	4.88099	5.9713	7.02524	4.18079	6.56321	5.80947	6.06336	8.02221	5.66657	7.88035			6.86352	7.66864	8.23643	7.14125	4.94264	5.81045	4.5434	6.78597	4.7148	6.49827	8.02221	5.66657	7.88035			116.446	203.465	301.588	141.166	30.7527	56.1201	23.3184
GSM615342	pathologic_response_pcr_rd: RD	5.92194	5.20226	8.119	7.14348	6.78279	7.48143	9.20441	7.89259	3.96056	5.6155	5.08005	6.78542	4.92398	3.74624	5.14061	6.47192	7.22882	4.60524	6.72768	5.75385	6.66848	7.11829	5.72312	8.1192			6.59667	7.13211	7.89259	7.93645	5.09783	5.6155	5.08005	6.78542	4.89117	6.85037	7.11829	5.72312	8.1192			96.7822	140.275	237.633	244.967	34.2452	49.027	33.8257
GSM615343	pathologic_response_pcr_rd: RD	5.69243	4.8086	7.56865	6.19996	7.15667	7.32282	9.22468	7.84289	4.1156	5.58728	5.0224	7.19164	5.10171	3.92972	5.28262	6.9315	7.68043	4.04925	6.96282	6.13814	6.34596	7.32003	6.63017	8.13141			6.06741	7.23975	7.84289	7.78532	5.04256	5.58728	5.0224	7.19164	5.11305	7.30597	7.32003	6.63017	8.13141			67.0613	151.14	229.586	220.605	32.958	48.077	32.5008
GSM615344	pathologic_response_pcr_rd: RD	5.22066	4.78989	7.42397	5.4223	7.33141	7.23337	8.26957	8.41758	4.14123	5.91947	4.93559	7.26047	5.5033	4.08728	5.46836	7.08923	7.58538	4.39409	7.39047	5.97119	6.52981	5.85674	5.8544	8.51033			5.7142	7.28239	8.41758	7.39969	5.3086	5.91947	4.93559	7.26047	5.25753	7.33731	5.85674	5.8544	8.51033			52.4985	155.675	341.935	168.86	39.6322	60.5256	30.6027
GSM615345	pathologic_response_pcr_rd: RD	5.47931	4.91875	7.91855	6.58467	7.09454	8.07371	9.2776	7.39217	4.09898	5.49719	4.73522	6.61166	4.66581	3.61025	4.83579	6.00983	6.98195	4.13342	6.32297	5.63984	6.62567	7.73655	5.83267	7.77807			6.22532	7.58413	7.39217	7.95163	4.85179	5.49719	4.73522	6.61166	4.68792	6.49589	7.73655	5.83267	7.77807			74.8182	191.889	167.983	247.56	28.8758	45.1667	26.6344
GSM615346	pathologic_response_pcr_rd: RD	6.15447	4.95365	8.08346	7.50934	6.71568	7.6332	8.28902	7.61765	4.0395	5.2373	4.76305	6.79221	4.82349	3.73664	5.41186	5.98437	6.7106	4.16041	6.37572	5.80556	5.81535	7.47762	5.49472	7.80129			6.67523	7.17444	7.61765	7.05218	4.85854	5.2373	4.76305	6.79221	4.94439	6.34748	7.47762	5.49472	7.80129			102.198	144.452	196.4	132.715	29.0113	37.721	27.1533
GSM615347	pathologic_response_pcr_rd: RD	5.50779	4.87916	7.25315	6.88443	7.11605	7.41339	8.34487	8.10863	3.78405	5.9402	4.98398	6.95427	4.70795	3.81595	5.23681	6.04439	7.05074	4.11175	6.46711	5.86924	6.09954	7.25566	5.91884	7.87616			6.13113	7.26472	8.10863	7.22221	4.78764	5.9402	4.98398	6.95427	4.90749	6.54757	7.25566	5.91884	7.87616			70.0897	153.78	276.02	149.314	27.6199	61.4015	31.6467
GSM615348	pathologic_response_pcr_rd: RD	5.671	4.95145	7.59511	6.93211	7.68153	7.96438	8.36128	7.42468	3.96858	5.05644	4.75478	6.71335	4.59602	3.80263	5.22098	5.91516	6.99394	4.32332	6.24385	5.69175	6.03381	8.2438	5.49536	7.97235			6.28742	7.82296	7.42468	7.19755	4.84525	5.05644	4.75478	6.71335	4.82784	6.45455	8.2438	5.49536	7.97235			78.109	226.436	171.811	146.784	28.7452	33.2767	26.9981
GSM615349	pathologic_response_pcr_rd: RD	6.18719	5.2087	8.51227	7.81479	7.05959	7.66711	8.30354	7.28939	3.84499	5.309	4.95445	6.89503	4.94564	3.82187	5.01725	6.27274	7.18522	4.258	6.62026	5.82659	6.33053	8.12191	5.57086	7.85716			6.93074	7.36335	7.28939	7.31703	4.90775	5.309	4.95445	6.89503	4.90284	6.72898	8.12191	5.57086	7.85716			122	164.661	156.432	159.458	30.0178	39.6433	31.0054
GSM615350	pathologic_response_pcr_rd: RD	5.62928	5.21881	7.56207	6.73379	7.35521	7.8633	7.2643	7.36392	3.80927	5.44112	5.0693	6.69039	4.78982	3.87895	4.99274	6.31115	7.24493	4.18702	6.44672	5.99667	5.76798	7.51546	5.51241	7.99145			6.28599	7.60926	7.36392	6.51614	4.81434	5.44112	5.0693	6.69039	4.91454	6.77804	7.51546	5.51241	7.99145			78.0316	195.26	164.726	91.5279	28.1358	43.4449	33.5746
GSM615351	pathologic_response_pcr_rd: RD	6.30343	5.74602	8.69042	7.96589	7.52437	7.54818	8.94149	7.34106	4.06561	5.2658	4.72275	6.62054	4.64389	3.80955	4.93204	6.14977	6.86641	4.30732	6.42401	5.72065	6.31274	8.38443	5.53741	7.65009			7.17644	7.53628	7.34106	7.62711	4.93231	5.2658	4.72275	6.62054	4.77653	6.50809	8.38443	5.53741	7.65009			144.652	185.629	162.136	197.692	30.5333	38.4738	26.4052
GSM615352	pathologic_response_pcr_rd: RD	5.0201	4.51087	7.41865	5.31085	7.7033	8.12804	8.08658	7.21271	4.00052	6.32222	5.02403	6.61744	4.95722	3.6861	5.03254	6.32646	7.11118	4.11734	6.78223	5.8035	5.92977	7.19182	6.14298	8.27283			5.56512	7.91567	7.21271	7.00817	4.96669	6.32222	5.02403	6.61744	4.86984	6.71882	7.19182	6.14298	8.27283			47.3443	241.465	148.335	128.727	31.2697	80.0159	32.5375
GSM615355	pathologic_response_pcr_rd: RD	6.05391	4.93989	7.9931	6.96624	6.86009	7.76275	9.09215	8.04052	4.07073	5.75581	4.6936	6.64012	4.54859	3.72721	5.27802	6.60089	7.34849	4.41457	6.71025	5.9086	6.63154	7.31482	5.53314	8.12002			6.48829	7.31142	8.04052	7.86184	5.06518	5.75581	4.6936	6.64012	4.86561	6.97469	7.31482	5.53314	8.12002			89.7777	158.839	263.292	232.622	33.4789	54.0344	25.8771
GSM615356	pathologic_response_pcr_rd: RD	5.58619	4.86166	8.15791	6.73374	7.00699	7.89294	8.2534	7.89314	3.98518	5.7242	4.76617	6.68255	4.73249	3.68628	5.27964	6.56214	7.24414	4.18762	6.59586	5.90819	6.10778	7.62964	5.45055	7.92706			6.33488	7.44997	7.89314	7.18059	4.92288	5.7242	4.76617	6.68255	4.90165	6.90314	7.62964	5.45055	7.92706			80.7212	174.849	237.724	145.068	30.3344	52.8635	27.2119
GSM615358	pathologic_response_pcr_rd: RD	5.78455	5.096	8.29515	6.81936	7.32307	7.74498	8.1249	7.83206	3.7663	5.59432	4.74863	7.04008	5.03253	3.86679	4.8265	6.29753	6.97933	4.15772	6.52697	5.95944	6.18233	8.79342	5.09799	7.97577			6.49876	7.53402	7.83206	7.15361	4.817	5.59432	4.74863	7.04008	4.92132	6.63843	8.79342	5.09799	7.97577			90.4321	185.339	227.87	142.381	28.1878	48.3122	26.8831
GSM615360	pathologic_response_pcr_rd: RD	5.22996	4.65623	7.37739	5.56982	6.81447	7.58885	8.22587	7.75458	4.19557	5.86277	4.91775	7.4139	5.18331	4.00293	5.33459	6.77264	7.50288	4.38427	7.10063	5.92468	6.33202	6.5119	5.76804	8.59242			5.70835	7.20166	7.75458	7.27895	5.22682	5.86277	4.91775	7.4139	5.11138	7.13776	6.5119	5.76804	8.59242			52.2859	147.203	215.954	155.303	37.4481	58.1927	30.2267
GSM615361	pathologic_response_pcr_rd: RD	5.83064	5.02603	7.62844	6.45975	7.08888	7.58423	8.27882	8.16357	4.14556	5.49441	4.97052	7.00981	4.83877	4.1275	5.31601	6.49517	7.03052	4.59614	6.81695	5.86167	6.39321	7.40889	5.9066	8.22235			6.23622	7.33656	8.16357	7.33601	5.18622	5.49441	4.97052	7.00981	5.03599	6.76284	7.40889	5.9066	8.22235			75.3855	161.631	286.734	161.57	36.4089	45.0797	31.3528
GSM615362	pathologic_response_pcr_rd: RD	6.05771	5.33476	8.55121	7.85139	7.12812	7.75429	7.10511	7.81947	3.9891	5.37531	4.88025	6.99678	4.7069	3.84501	5.10102	6.30587	7.1851	4.20204	6.64003	5.64492	6.08556	7.989	5.65328	8.11811			6.94877	7.4412	7.81947	6.59533	4.94372	5.37531	4.88025	6.99678	4.82446	6.74549	7.989	5.65328	8.11811			123.534	173.79	225.889	96.6926	30.7757	41.5078	29.451
GSM615363	pathologic_response_pcr_rd: RD	5.33466	4.91699	7.70336	6.5724	6.84759	7.26302	8.97313	8.49366	4.09162	5.59626	4.8948	7.15749	4.72754	3.83005	5.4689	6.89516	7.19128	4.3839	6.8396	5.9399	6.41164	6.73254	5.76387	8.15608			6.13185	7.0553	8.49366	7.69239	5.10504	5.59626	4.8948	7.15749	4.9916	7.04322	6.73254	5.76387	8.15608			70.1247	133.002	360.451	206.842	34.4168	48.3773	29.7497
GSM615364	pathologic_response_pcr_rd: RD	6.14052	5.10176	7.57766	7.02442	7.25899	7.4685	8.55992	8.09566	3.95064	5.46834	5.03888	7.06548	4.86333	3.69385	5.47132	6.86937	7.5164	4.29815	6.79057	5.98295	6.01538	7.06137	5.75512	8.1219			6.46109	7.36374	8.09566	7.28765	5.01312	5.46834	5.03888	7.06548	5.00286	7.19288	7.06137	5.75512	8.1219			88.1012	164.705	273.551	156.243	32.2924	44.2724	32.874
GSM615365	pathologic_response_pcr_rd: RD	6.73401	5.62322	9.0994	8.00997	6.68594	7.43681	7.50357	8.44197	4.05855	5.55322	4.58485	6.5947	4.68312	3.57084	4.88666	5.97335	6.78621	4.29647	6.49586	5.91074	5.62764	8.07229	5.19086	7.78351			7.36665	7.06138	8.44197	6.56561	4.95029	5.55322	4.58485	6.5947	4.76284	6.37978	8.07229	5.19086	7.78351			165.037	133.563	347.766	94.7207	30.9162	46.9556	23.9981
GSM615366	pathologic_response_pcr_rd: RD	6.0394	5.02889	8.42398	7.41235	7.13609	7.72999	8.59926	7.30986	4.06442	5.39425	4.69971	6.75358	4.63708	3.65973	5.19304	6.07486	6.89099	4.13737	6.76563	5.74149	6.38542	8.32107	5.74505	7.8328			6.72615	7.43304	7.30986	7.49234	4.98914	5.39425	4.69971	6.75358	4.80783	6.48293	8.32107	5.74505	7.8328			105.87	172.809	158.667	180.06	31.76	42.0562	25.9869
GSM615367	pathologic_response_pcr_rd: RD	6.21282	5.43156	8.62344	7.36233	6.46463	6.87541	9.34749	8.05728	3.95639	5.50422	5.02303	6.72468	4.84909	3.8635	5.04764	6.1296	7.10321	4.17513	6.59587	5.8925	6.59883	7.81027	5.48608	7.82623			6.90754	6.67002	8.05728	7.97316	4.90913	5.50422	5.02303	6.72468	4.91318	6.6164	7.81027	5.48608	7.82623			120.054	101.83	266.368	251.281	30.0466	45.3874	32.5149
GSM615368	pathologic_response_pcr_rd: RD	5.78121	4.98216	7.87341	7.50106	7.55617	7.77332	7.91491	7.69937	3.97013	5.3163	4.69044	6.66388	4.69148	3.75895	5.40425	6.01926	7.0319	4.03293	6.35624	5.44595	5.90994	8.07042	5.47333	7.80464			6.53446	7.66474	7.69937	6.91242	4.78644	5.3163	4.69044	6.66388	4.82516	6.52558	8.07042	5.47333	7.80464			92.6976	202.916	207.846	120.461	27.5969	39.8442	25.8205
GSM615369	pathologic_response_pcr_rd: RD	5.6407	5.02499	7.9294	6.89982	7.33459	7.39681	9.04316	7.42691	3.87543	5.37921	5.541	6.68258	4.93081	3.70053	5.10304	7.06078	7.45396	4.2718	6.76799	5.93468	6.41555	7.28573	5.78883	8.03667			6.37373	7.3657	7.42691	7.72936	4.97174	5.37921	5.541	6.68258	4.91727	7.25737	7.28573	5.78883	8.03667			82.9245	164.929	172.077	212.211	31.3793	41.62	46.5595
GSM615370	pathologic_response_pcr_rd: RD	6.34106	5.86162	9.09089	7.82932	7.27368	7.95214	9.1385	7.59378	3.91241	5.49841	4.83077	6.71786	4.79485	3.73969	4.98621	6.06707	6.97994	4.18781	6.33139	5.81207	6.5509	7.9422	5.68018	7.95482			7.28072	7.61291	7.59378	7.8447	4.81054	5.49841	4.83077	6.71786	4.8332	6.5235	7.9422	5.68018	7.95482			155.495	195.756	193.176	229.874	28.0618	45.2051	28.4581
GSM615372	pathologic_response_pcr_rd: RD	5.7494	5.01092	8.14814	7.28617	6.75783	7.37816	9.19836	7.60493	4.17256	5.86016	4.712	6.97125	4.62319	3.80354	4.95598	6.32588	7.03774	4.51997	6.64901	5.80299	6.68191	6.67759	5.6405	8.03288			6.54866	7.06799	7.60493	7.94014	5.11385	5.86016	4.712	6.97125	4.79642	6.68181	6.67759	5.6405	8.03288			93.6142	134.177	194.676	245.595	34.6275	58.0875	26.2091
GSM615373	pathologic_response_pcr_rd: RD	5.54612	4.90243	7.76498	6.15148	7.30819	7.4378	7.53153	8.11055	4.16752	5.92243	4.86541	7.05625	5.04334	3.86029	5.353	7.6186	7.89286	4.28026	6.91897	5.83599	6.19608	7.54181	5.67133	8.249			6.09125	7.37299	8.11055	6.86381	5.12225	5.92243	4.86541	7.05625	5.02316	7.75573	7.54181	5.67133	8.249			68.1789	165.765	276.388	116.469	34.8298	60.6498	29.1498
GSM615374	pathologic_response_pcr_rd: RD	6.31058	5.2039	8.2764	7.00181	6.95553	7.57962	7.68044	7.74406	3.92813	5.99375	4.91044	7.1575	5.15331	3.90777	5.29403	6.79053	7.20218	4.30384	6.59855	6.29464	6.02292	7.02397	5.98315	8.17926			6.69817	7.26757	7.74406	6.85168	4.94351	5.99375	4.91044	7.1575	5.16244	6.99636	7.02397	5.98315	8.17926			103.837	154.084	214.385	115.494	30.7712	63.7235	30.0739
GSM615376	pathologic_response_pcr_rd: RD	5.58811	4.90789	7.43876	6.23689	6.85493	7.62284	8.41667	7.70862	4.01015	5.65363	5.03463	6.73436	4.69213	3.98008	5.32831	6.24227	7.31993	4.07822	6.52167	5.8122	6.08769	7.06477	5.4756	7.99467			6.04292	7.23888	7.70862	7.25218	4.87001	5.65363	5.03463	6.73436	4.95318	6.7811	7.06477	5.4756	7.99467			65.9324	151.05	209.182	152.449	29.2429	50.34	32.7773
GSM615377	pathologic_response_pcr_rd: RD	5.61837	4.73571	7.99003	6.84834	7.14766	7.2822	6.83616	7.62178	3.96925	5.71208	5.16761	7.12888	5.05825	3.87659	5.39662	6.73029	7.54073	4.35083	7.12007	5.88653	6.04635	7.63438	5.99765	8.44215			6.29811	7.21493	7.62178	6.44126	5.14672	5.71208	5.16761	7.12888	5.0545	7.13551	7.63438	5.99765	8.44215			78.6902	148.563	196.963	86.8982	35.4255	52.4211	35.9424
GSM615378	pathologic_response_pcr_rd: RD	5.81799	5.13821	8.06861	7.42182	7.00353	7.90937	7.75519	7.78183	3.88469	5.44809	4.86763	6.7884	4.77586	3.82649	5.57149	6.51386	7.10364	4.21848	6.65821	5.80492	5.77036	6.63819	5.70257	7.98417			6.61166	7.45645	7.78183	6.76278	4.92046	5.44809	4.86763	6.7884	4.99469	6.80875	6.63819	5.70257	7.98417			97.7927	175.637	220.071	108.592	30.2835	43.6554	29.1946
GSM615380	pathologic_response_pcr_rd: RD	5.63782	4.86689	7.71381	6.93402	7.33207	7.75269	8.61229	7.61265	4.00403	5.13521	4.7663	6.75494	4.87093	3.75028	5.92848	6.34248	7.13162	4.16898	6.37751	5.70618	6.23076	7.39263	5.39226	7.86007			6.28814	7.54238	7.61265	7.42153	4.85018	5.13521	4.7663	6.75494	5.06397	6.73705	7.39263	5.39226	7.86007			78.1479	186.416	195.721	171.436	28.8435	35.144	27.2144
GSM615381	pathologic_response_pcr_rd: RD	5.54071	4.79944	7.74934	5.75135	6.84837	7.29164	7.82228	7.66112	4.1078	5.99312	5.0015	7.17896	5.03901	4.11999	5.31641	6.8461	7.44734	4.44454	7.19385	6.03769	6.30841	6.62002	5.77803	8.59103			5.96021	7.07	7.66112	7.06534	5.24873	5.99312	5.0015	7.17896	5.12827	7.14672	6.62002	5.77803	8.59103			62.259	134.364	202.407	133.931	38.0211	63.6955	32.0332
GSM615382	pathologic_response_pcr_rd: RD	5.2872	4.37124	6.54157	5.53551	7.30644	7.39147	9.23523	8.12367	4.25073	5.91228	5.04397	7.12743	5.13298	4.01593	5.66151	7.09271	7.8772	4.1958	7.01194	6.22209	6.78341	6.21829	5.71564	8.39826			5.43388	7.34896	8.12367	8.00932	5.15282	5.91228	5.04397	7.12743	5.25813	7.48496	6.21829	5.71564	8.39826			43.2275	163.026	278.913	257.659	35.5758	60.2248	32.9903
GSM615384	pathologic_response_pcr_rd: RD	6.01949	5.15116	8.303	7.12648	7.1768	7.06326	6.96023	8.16924	3.93236	5.9632	5.096	6.96082	4.58289	3.66259	5.10879	6.81641	7.45459	4.52484	7.10701	5.96114	5.91684	7.17773	5.85835	8.24562			6.65003	7.12003	8.16924	6.43854	5.18807	5.9632	5.096	6.96082	4.82885	7.1355	7.17773	5.85835	8.24562			100.429	139.105	287.863	86.7347	36.4557	62.3881	34.2018
GSM615385	pathologic_response_pcr_rd: RD	5.30183	4.87693	7.55521	5.95427	7.39936	7.58261	8.91092	8.28937	4.0091	6.34317	4.98491	7.19447	5.14825	4.15868	5.48043	6.55014	7.56681	4.32441	6.89371	6.01473	6.39696	6.39941	6.22372	8.43473			5.92206	7.49098	8.28937	7.65394	5.07574	6.34317	4.98491	7.19447	5.20052	7.05847	6.39941	6.22372	8.43473			60.6342	179.892	312.86	201.403	33.7248	81.1864	31.6671
GSM615386	pathologic_response_pcr_rd: RD	5.75979	4.73875	7.70779	5.5161	7.12263	7.47055	8.05476	8.22341	4.03335	5.53356	5.11979	7.57651	5.04293	4.19819	5.47541	6.88583	7.69563	4.31728	7.10441	6.20473	6.10279	6.08519	6.03022	8.52646			5.93061	7.29659	8.22341	7.07878	5.15168	5.53356	5.11979	7.57651	5.23031	7.29073	6.08519	6.03022	8.52646			60.9946	157.215	298.878	135.184	35.5476	46.3198	34.7704
GSM615387	pathologic_response_pcr_rd: RD	5.47604	4.9465	8.11696	6.9421	6.63987	7.36577	8.44557	7.91489	4.00562	5.70377	5.21891	7.00777	4.77487	3.89845	5.24249	6.61881	7.36604	4.46107	7.11322	5.87732	6.38953	7.08979	5.91812	8.38734			6.3704	7.00282	7.91489	7.41755	5.1933	5.70377	5.21891	7.00777	4.94828	6.99242	7.08979	5.91812	8.38734			82.7334	128.25	241.334	170.964	36.5881	52.1203	37.2434
GSM615388	pathologic_response_pcr_rd: RD	5.59601	4.90239	8.19466	6.766	6.85718	7.31504	8.57099	7.71166	3.90433	5.74753	4.9285	6.90297	4.96174	4.02632	5.27984	6.35987	6.94972	4.31215	6.75337	5.73462	5.91189	7.2836	5.67779	8.20637			6.36477	7.08611	7.71166	7.24144	4.98995	5.74753	4.9285	6.90297	5.00063	6.6548	7.2836	5.67779	8.20637			82.411	135.873	209.624	151.318	31.7778	53.7252	30.4527
GSM615389	pathologic_response_pcr_rd: RD	5.011	4.88203	7.36898	6.01376	7.03263	7.64692	8.95708	8.25453	4.05162	5.82184	4.86762	6.90616	4.98597	3.83527	5.63128	7.17676	7.86203	4.41027	6.90535	5.84789	6.13406	7.04283	5.74346	8.51554			5.81894	7.33978	8.25453	7.54557	5.12241	5.82184	4.86762	6.90616	5.0751	7.51939	7.04283	5.74346	8.51554			56.4517	161.992	305.394	186.828	34.8338	56.5649	29.1945
GSM615390	pathologic_response_pcr_rd: RD	5.26154	4.85555	7.74961	6.60888	6.72359	7.50692	7.41596	8.2848	4.02642	5.29447	4.90289	6.77805	4.79888	3.66506	5.34331	6.47899	7.07403	4.22769	6.63061	5.72421	5.53732	7.44703	5.82681	7.93368			6.1189	7.11526	8.2848	6.47664	4.96157	5.29447	4.90289	6.77805	4.88287	6.77651	7.44703	5.82681	7.93368			69.4978	138.646	311.87	89.0558	31.1589	39.246	29.9169
GSM615391	pathologic_response_pcr_rd: RD	5.8204	5.02576	8.1667	6.81807	7.18304	7.3882	8.78044	7.86737	4.21625	5.48357	5.01404	6.89338	4.85019	3.92072	5.26428	6.71494	7.45137	4.22409	6.85021	5.91622	6.46479	7.12128	5.3587	8.38584			6.45773	7.28562	7.86737	7.62261	5.09685	5.48357	5.01404	6.89338	4.98785	7.08315	7.12128	5.3587	8.38584			87.8964	156.023	233.516	197.076	34.2219	44.7423	32.313
GSM615392	pathologic_response_pcr_rd: RD	5.56277	4.86823	7.59297	7.26629	7.03319	7.67668	8.1432	7.20691	3.90665	5.19861	4.80828	6.62841	4.70841	3.80429	5.0205	5.99301	7.04838	4.06999	6.55706	5.48396	6.41842	7.26674	5.6188	7.75139			6.32257	7.35494	7.20691	7.28081	4.84456	5.19861	4.80828	6.62841	4.75429	6.52069	7.26674	5.6188	7.75139			80.0353	163.703	147.739	155.504	28.7315	36.7229	28.018
GSM615395	pathologic_response_pcr_rd: RD	5.86177	5.48161	8.69178	7.21257	6.83383	7.66106	7.54783	8.13112	4.16008	5.31424	4.79632	6.83849	4.74864	3.73514	5.75612	6.95544	7.37892	4.25741	6.60048	5.78007	5.96987	7.83857	5.5456	7.94246			6.81193	7.24744	8.13112	6.75885	5.00599	5.31424	4.79632	6.83849	5.00499	7.16718	7.83857	5.5456	7.94246			112.356	151.949	280.356	108.297	32.1331	39.7874	27.7866
GSM615398	pathologic_response_pcr_rd: RD	5.62377	4.91261	8.22377	6.5282	7.08203	7.26192	8.37793	8.26761	4.30978	5.36343	4.89163	7.10145	5.28047	3.88271	5.60735	7.00828	7.36284	4.36519	7.11758	6.04112	6.20663	7.23281	5.43875	8.20006			6.32209	7.17198	8.26761	7.29228	5.26418	5.36343	4.89163	7.10145	5.20291	7.18556	7.23281	5.43875	8.20006			80.0088	144.205	308.176	156.745	38.4306	41.1675	29.6843
GSM615399	pathologic_response_pcr_rd: RD	5.61704	4.84476	7.69253	5.50643	7.18488	7.71954	7.5797	7.79338	3.97697	5.58343	5.06101	7.20088	5.25928	3.77144	4.82613	7.17695	7.66933	4.78378	7.10201	6.03203	6.6012	6.4066	5.85765	8.39142			5.91519	7.45221	7.79338	7.09045	5.28758	5.58343	5.06101	7.20088	4.97222	7.42314	6.4066	5.85765	8.39142			60.3461	175.121	221.841	136.282	39.059	47.9492	33.3822
GSM615400	pathologic_response_pcr_rd: RD	6.81084	6.01233	8.07771	7.44506	7.12336	7.2814	8.67797	8.32779	4.13605	6.59842	4.71438	6.98688	4.42641	4.0813	5.37895	5.78128	5.94847	3.65661	5.96103	5.57773	4.84912	8.71732	5.74739	7.02568			7.08648	7.20238	8.32779	6.76354	4.58456	6.59842	4.71438	6.98688	4.8661	5.86488	8.71732	5.74739	7.02568			135.908	147.276	321.303	108.65	23.9933	96.8994	26.2525
GSM615401	pathologic_response_pcr_rd: RD	6.53364	5.24457	8.03973	7.22713	7.85188	7.31777	7.96497	7.95485	4.22095	5.83745	4.84314	7.26635	4.99869	4.41199	5.029	5.43187	6.61037	3.75304	5.87654	6.27804	5.76486	7.80636	5.82747	7.5895			6.76127	7.58482	7.95485	6.86491	4.61684	5.83745	4.84314	7.26635	5.17943	6.02112	7.80636	5.82747	7.5895			108.479	191.981	248.112	116.559	24.5362	57.1805	28.7031
GSM615402	pathologic_response_pcr_rd: RD	5.89182	5.0416	7.71316	6.93211	8.18792	7.41743	7.61398	7.19772	4.09949	6.05503	5.59483	6.70533	4.37281	3.97863	4.98214	5.46034	6.31148	3.83861	5.63192	5.84143	4.91858	8.18534	6.19603	7.50554			6.39468	7.80268	7.19772	6.26628	4.52334	6.05503	5.59483	6.70533	4.79375	5.88591	8.18534	6.19603	7.50554			84.1374	223.275	146.801	76.973	22.9965	66.4884	48.3293
GSM615403	pathologic_response_pcr_rd: RD	5.52695	4.82153	6.13162	5.91329	6.87018	6.84306	7.50409	8.1608	3.84325	6.08493	4.82494	7.06885	5.63204	4.45908	5.3909	6.81911	6.78102	4.18475	6.35486	6.89988	5.88005	7.15075	5.93472	7.62612			5.59835	6.85662	8.1608	6.69207	4.79429	6.08493	4.82494	7.06885	5.59548	6.80007	7.15075	5.93472	7.62612			48.4475	115.891	286.183	103.398	27.7475	67.8805	28.3434
GSM615404	pathologic_response_pcr_rd: RD	7.1465	5.80076	8.26812	7.70875	7.29673	7.37214	8.61378	7.55182	4.05277	5.52462	4.59876	6.95651	4.71532	4.065	5.44369	5.35928	6.07282	3.8493	5.93381	5.77176	5.34	8.84231	5.33048	7.40808			7.23103	7.33444	7.55182	6.97689	4.61196	5.52462	4.59876	6.95651	4.99894	5.71605	8.84231	5.33048	7.40808			150.23	161.393	187.64	125.966	24.4534	46.0337	24.2306
GSM615405	pathologic_response_pcr_rd: RD	6.75752	5.63575	8.40242	8.07735	7.66798	7.5866	8.70756	8.22978	4.25094	6.41054	4.60721	6.85806	4.38444	3.92092	5.68601	5.88135	6.75668	3.59131	5.78272	5.79328	5.24477	8.59905	5.51636	7.42272			7.21826	7.62729	8.22978	6.97617	4.54166	6.41054	4.60721	6.85806	4.94616	6.31902	8.59905	5.51636	7.42272			148.906	197.716	300.2	125.903	23.2903	85.0675	24.3729
GSM615631	pathologic_response_pcr_rd: RD	4.9408	4.26142	7.12905	5.62719	7.04059	7.25337	9.26235	7.94128	4.25645	5.76123	4.8124	7.07098	4.7144	3.70014	5.0793	6.59232	7.07463	3.90837	6.54376	6.0843	6.73203	7.13941	5.35247	7.95305			5.48961	7.14698	7.94128	7.99719	4.90286	5.76123	4.8124	7.07098	4.89453	6.83347	7.13941	5.35247	7.95305			44.9302	141.728	245.789	255.502	29.9163	54.238	28.098
GSM615633	pathologic_response_pcr_rd: RD	5.87752	4.57246	7.70969	6.9187	6.82553	7.29698	8.95697	7.78588	3.77477	6.03279	4.7707	6.57637	4.53999	3.47864	5.30984	6.19698	6.61813	3.89884	6.54559	5.83202	6.59888	7.80055	5.09105	7.78096			6.26959	7.06126	7.78588	7.77792	4.73973	6.03279	4.7707	6.57637	4.79012	6.40756	7.80055	5.09105	7.78096			77.1499	133.552	220.691	219.477	26.7179	65.4714	27.2975
GSM615638	pathologic_response_pcr_rd: RD	4.74485	4.44885	7.11888	5.25295	6.78982	6.9611	6.75998	7.55404	4.0659	6.27857	4.8644	6.87335	4.44341	3.45121	5.00739	6.9656	7.19822	4.18262	7.0818	5.98847	5.83536	5.70087	5.35632	8.35891			5.39138	6.87546	7.55404	6.29767	5.1101	6.27857	4.8644	6.87335	4.72262	7.08191	5.70087	5.35632	8.35891			41.9728	117.414	187.929	78.6662	34.5378	77.6314	29.1293
GSM615640	pathologic_response_pcr_rd: RD	4.75363	4.09413	7.04198	5.63175	6.47057	6.94128	8.27926	7.62267	4.45487	5.83047	5.15327	6.91851	5.00499	3.73899	4.80517	6.78616	7.22904	4.07473	6.76131	5.95911	6.16075	6.69002	5.29439	8.28264			5.38037	6.70593	7.62267	7.22	5.09697	5.83047	5.15327	6.91851	4.87707	7.0076	6.69002	5.29439	8.28264			41.6537	104.396	197.084	149.086	34.2249	56.9046	35.5867
GSM615641	pathologic_response_pcr_rd: RD	6.24625	5.25142	8.4687	7.42713	6.74072	7.25592	7.22234	8.13216	3.95896	6.72219	4.79033	6.56588	4.44707	3.4948	4.77818	6.63712	6.86432	4.17544	6.69911	5.88812	6.03492	6.57396	5.59289	7.82302			6.84837	6.99832	8.13216	6.62863	4.9445	6.72219	4.79033	6.56588	4.65204	6.75072	6.57396	5.59289	7.82302			115.23	127.851	280.559	98.9501	30.7924	105.58	27.6716
GSM615642	pathologic_response_pcr_rd: RD	5.82393	4.87089	8.02754	7.08175	7.03227	7.63812	7.7671	7.7111	4.11621	5.70949	4.79229	6.50994	4.4658	3.45113	4.66289	5.92605	6.44848	3.89892	6.49727	5.58866	5.78573	7.84855	5.66638	7.70315			6.45102	7.3352	7.7111	6.77641	4.83747	5.70949	4.79229	6.50994	4.54212	6.18726	7.84855	5.66638	7.70315			87.4887	161.478	209.543	109.624	28.5906	52.3271	27.7091
GSM615643	pathologic_response_pcr_rd: RD	5.45994	4.3549	6.9888	6.18062	6.78871	7.08019	8.96477	8.28086	4.16065	5.69156	4.94086	6.67215	4.80749	3.50561	5.32915	6.9561	7.22014	4.02058	6.69656	6.00953	6.44103	7.48716	5.30128	7.88052			5.74607	6.93445	8.28086	7.7029	4.95926	5.69156	4.94086	6.67215	4.91294	7.08812	7.48716	5.30128	7.88052			53.6708	122.314	311.019	208.355	31.109	51.681	30.7148
GSM615645	pathologic_response_pcr_rd: RD	5.91248	4.9796	8.17188	6.71455	7.09464	7.27599	9.0129	7.42002	4.06857	5.36182	4.53774	6.36671	4.36775	3.36836	4.87457	5.94342	6.3383	3.79876	6.39236	5.64197	6.61122	8.33174	5.12515	7.69222			6.44463	7.18532	7.42002	7.81206	4.75323	5.36182	4.53774	6.36671	4.56316	6.14086	8.33174	5.12515	7.69222			87.1016	145.544	171.257	224.732	26.969	41.1215	23.2272
GSM615646	pathologic_response_pcr_rd: RD	5.82254	4.62306	7.90529	7.16045	7.02186	7.46838	8.55991	7.4471	3.9755	5.56501	4.7499	6.79573	4.37291	3.46183	4.66539	6.23301	6.56457	4.02062	6.59423	5.61553	6.40926	7.63092	5.40767	7.86631			6.37784	7.24512	7.4471	7.48458	4.86345	5.56501	4.7499	6.79573	4.52891	6.39879	7.63092	5.40767	7.86631			83.161	151.705	174.502	179.095	29.1101	47.3408	26.9069
GSM615647	pathologic_response_pcr_rd: RD	5.87409	4.7421	8.21935	7.20006	6.97528	7.42987	7.74348	7.76743	4.27508	6.31638	4.68356	6.77502	4.45729	3.52056	4.83266	6.28905	6.80567	4.05932	6.70272	5.63064	6.02199	7.14603	5.41525	7.87148			6.5089	7.20257	7.76743	6.88274	5.01237	6.31638	4.68356	6.77502	4.61029	6.54736	7.14603	5.41525	7.87148			91.0698	147.296	217.886	118.008	32.2756	79.6929	25.6976
GSM615648	pathologic_response_pcr_rd: RD	6.6976	5.45406	8.48094	8.17779	6.3962	7.10555	7.34032	7.82602	4.02722	5.85057	4.74328	6.76633	4.49323	3.44146	4.97188	6.61712	6.7457	4.22349	6.62554	5.69654	5.9222	7.2198	5.82851	7.85067			7.2026	6.75087	7.82602	6.63126	4.95875	5.85057	4.74328	6.76633	4.65078	6.68141	7.2198	5.82851	7.85067			147.298	107.7	226.916	99.1307	31.098	57.7027	26.7837
GSM615649	pathologic_response_pcr_rd: RD	5.44836	4.35712	7.60947	6.76806	7.28551	7.66814	7.26107	7.36367	3.97536	6.05682	4.79558	6.82998	4.62376	3.61344	5.09805	6.24157	6.82081	4.10298	6.71555	5.75243	5.98559	6.87614	5.20707	8.03611			6.04575	7.47682	7.36367	6.62333	4.9313	6.05682	4.79558	6.82998	4.77192	6.53119	6.87614	5.20707	8.03611			66.0622	178.135	164.697	98.5874	30.5118	66.5709	27.7725
GSM615650	pathologic_response_pcr_rd: RD	5.12261	4.15143	6.99857	5.06272	6.65665	7.46294	8.82508	8.03551	4.11824	5.85115	4.93037	6.8941	4.68202	3.5745	4.94562	7.02963	7.09857	4.21866	6.72469	5.90845	6.61809	6.26606	5.6012	8.21163			5.33383	7.05979	8.03551	7.72159	5.02053	5.85115	4.93037	6.8941	4.77765	7.0641	6.26606	5.6012	8.21163			40.3315	133.416	262.379	211.071	32.4586	57.726	30.4923
GSM615651	pathologic_response_pcr_rd: RD	5.73741	4.53812	7.88293	6.83707	7.3841	7.22923	5.69092	7.12688	3.97493	5.6844	4.89503	6.54023	4.52879	3.53965	4.74172	6.22384	6.83657	4.06536	6.87934	5.7377	5.74005	6.72283	5.79967	7.86568			6.24888	7.30667	7.12688	5.71549	4.97321	5.6844	4.89503	6.54023	4.63697	6.53021	6.72283	5.79967	7.86568			76.0503	158.316	139.767	52.5451	31.4113	51.425	29.7545
GSM615652	pathologic_response_pcr_rd: RD	5.76075	4.96229	8.18923	7.42846	6.80405	7.23843	7.46009	8.11725	3.86669	5.621	4.93261	6.94802	4.65123	3.63658	4.9474	6.53913	6.83521	4.14273	6.6813	5.92602	6.07713	6.88071	5.22351	8.17705			6.58518	7.02124	8.11725	6.76861	4.89691	5.621	4.93261	6.94802	4.79031	6.68717	6.88071	5.22351	8.17705			96.0147	129.898	277.674	109.032	29.7931	49.214	30.5395
GSM615653	pathologic_response_pcr_rd: RD	5.38603	4.42904	7.44659	6.64844	7.33861	7.89918	8.25938	7.52798	4.00471	5.41318	5.83775	6.68671	4.52827	3.64557	4.7795	5.98173	6.66851	4.03035	6.54012	5.842	6.51456	5.94956	5.63946	7.87815			5.97753	7.6189	7.52798	7.38697	4.85839	5.41318	5.83775	6.68671	4.69884	6.32512	5.94956	5.63946	7.87815			63.0108	196.569	184.565	167.378	29.0083	42.6118	57.1923
GSM615654	pathologic_response_pcr_rd: RD	6.12098	4.55806	7.91389	7.05966	6.73717	7.14059	7.37083	7.70152	4.23751	5.83022	4.97253	7.11729	4.76371	3.95323	4.91827	6.5842	7.21572	4.306	7.09235	5.90598	5.8383	6.46941	5.30065	8.38538			6.41315	6.93888	7.70152	6.60456	5.21195	5.83022	4.97253	7.11729	4.8853	6.89996	6.46941	5.30065	8.38538			85.2217	122.69	208.156	97.3132	37.0642	56.8947	31.3964
GSM615655	pathologic_response_pcr_rd: RD	5.52188	4.46701	7.90277	6.621	7.37313	7.56655	6.70979	6.84996	4.21848	5.24011	4.7006	6.68792	4.73776	3.86663	4.83687	6.17718	6.4428	4.04376	6.63827	5.65138	5.67009	7.89938	5.66042	7.66144			6.12816	7.46984	6.84996	6.18994	4.96684	5.24011	4.7006	6.68792	4.77316	6.30999	7.89938	5.66042	7.66144			69.9457	177.274	115.357	73.0059	31.2728	37.7947	26.0029
GSM615657	pathologic_response_pcr_rd: RD	4.97497	4.01	6.63259	5.17245	6.78519	7.30268	6.67714	7.76775	3.94979	5.88901	4.94196	6.95077	4.91031	3.50956	5.75191	6.8067	7.38269	4.31899	6.88301	6.06373	5.93869	6.08347	5.54929	8.19293			5.1975	7.04394	7.76775	6.30791	5.0506	5.88901	4.94196	6.95077	5.05888	7.09469	6.08347	5.54929	8.19293			36.6948	131.958	217.935	79.2266	33.1422	59.261	30.7381
GSM615659	pathologic_response_pcr_rd: RD	5.85671	4.54769	8.18205	6.82912	7.33591	7.29155	8.45194	7.31391	4.39033	5.13858	4.82843	6.69135	4.50302	3.64718	4.68826	6.41006	6.68651	3.89402	6.75435	5.58361	6.34829	8.04043	5.19293	7.68584			6.35389	7.31373	7.31391	7.40011	5.0129	5.13858	4.82843	6.69135	4.60552	6.54829	8.04043	5.19293	7.68584			81.7921	159.094	159.113	168.91	32.2874	35.2263	28.4121
GSM615661	pathologic_response_pcr_rd: RD	5.28567	4.36484	7.24353	6.31597	6.84256	7.13058	7.5737	7.21113	4.56238	5.40519	4.63183	6.49202	4.41506	3.47149	4.82705	6.16085	6.7762	4.02499	6.53423	5.60746	6.1051	7.23401	5.04287	7.80176			5.8025	6.98657	7.21113	6.8394	5.04053	5.40519	4.63183	6.49202	4.58027	6.46852	7.23401	5.04287	7.80176			55.8119	126.814	148.173	114.516	32.9118	42.3765	24.7925
GSM615662	pathologic_response_pcr_rd: RD	4.8617	4.04999	7.13405	5.84509	7.40272	7.20524	6.95663	7.69177	4.07237	5.67584	4.91925	7.0345	4.77938	3.62373	5.1581	6.40136	6.73067	3.99054	6.59087	5.70225	5.80105	6.53792	5.45294	8.19087			5.47271	7.30398	7.69177	6.37884	4.8846	5.67584	4.91925	7.0345	4.81587	6.56601	6.53792	5.45294	8.19087			44.4067	158.022	206.753	83.219	29.54	51.1208	30.2581
GSM615664	pathologic_response_pcr_rd: RD	6.19845	5.1568	8.08884	7.45425	7.82104	7.9239	7.2314	7.41046	4.05423	5.93264	4.76277	6.81829	4.49448	3.4379	4.92151	6.36759	6.57608	4.03901	6.51921	5.75356	6.15831	7.05574	5.06475	7.97413			6.72458	7.87247	7.41046	6.69485	4.87082	5.93264	4.76277	6.81829	4.65186	6.47184	7.05574	5.06475	7.97413			105.755	234.342	170.126	103.598	29.2591	61.0803	27.148
GSM615666	pathologic_response_pcr_rd: RD	4.9748	4.28197	6.71156	4.95023	6.39335	6.76181	7.87881	7.48394	4.37331	5.38813	4.69472	6.83023	4.41856	3.52309	4.78328	6.21298	6.6956	4.00611	6.48629	5.70222	5.76914	7.17907	5.26714	7.69588			5.22964	6.57758	7.48394	6.82397	4.95524	5.38813	4.69472	6.83023	4.60679	6.45429	7.17907	5.26714	7.69588			37.5214	95.5101	179.016	113.298	31.0224	41.8784	25.8971
GSM615667	pathologic_response_pcr_rd: RD	4.7576	4.26679	6.78001	4.88764	6.6399	7.14442	7.79202	8.21291	4.31735	6.13982	4.70139	6.76735	4.54071	3.65577	5.20017	6.77946	7.06833	4.13665	6.40151	5.98548	5.75279	6.55882	5.7333	8.36797			5.17301	6.89216	8.21291	6.7724	4.95184	6.13982	4.70139	6.76735	4.84553	6.92389	6.55882	5.7333	8.36797			36.0771	118.781	296.71	109.319	30.9494	70.5129	26.0171
GSM615670	pathologic_response_pcr_rd: RD	5.16912	4.37408	7.24129	5.81458	6.9726	7.10062	8.77699	7.27083	4.06434	5.44915	4.79259	6.74875	4.50195	3.64461	4.71967	6.29421	6.49185	3.95715	6.47964	5.84533	6.52016	6.82534	5.29873	7.81478			5.64977	7.03661	7.27083	7.64857	4.83371	5.44915	4.79259	6.74875	4.67789	6.39303	6.82534	5.29873	7.81478			50.2053	131.29	154.432	200.655	28.5162	43.6874	27.7149
GSM615671	pathologic_response_pcr_rd: RD	5.71499	4.62164	8.26567	6.85882	6.14626	7.07155	8.12047	7.13832	4.01136	5.82117	4.54841	6.87439	4.66754	3.85472	5.30629	6.08636	6.30754	4.10545	6.45216	5.74541	5.34379	7.17678	5.55998	7.67518			6.36528	6.60891	7.13832	6.73213	4.85632	5.82117	4.54841	6.87439	4.89349	6.19695	7.17678	5.55998	7.67518			82.4404	97.6066	140.88	106.31	28.9666	56.5389	23.3995
GSM615673	pathologic_response_pcr_rd: RD	5.48833	4.22284	7.06566	6.35619	7.57949	7.11829	7.01064	8.02783	3.90572	6.50573	5.88738	6.68705	4.78659	3.77131	4.72164	6.19136	6.71568	4.05098	6.72956	5.82077	5.76402	7.12605	5.82616	7.78787			5.78325	7.34889	8.02783	6.38733	4.89542	6.50573	5.88738	6.68705	4.77508	6.45352	7.12605	5.82616	7.78787			55.0723	163.018	260.986	83.7101	29.7624	90.87	59.1942
GSM615674	pathologic_response_pcr_rd: RD	5.59258	4.47481	7.28005	6.26828	7.13404	7.73106	8.47854	7.5671	4.14051	5.5916	4.57803	6.53024	4.42534	3.67283	5.25825	6.16551	6.58464	3.95235	6.31845	5.59675	5.47851	6.76893	5.39079	7.48965			5.90393	7.43255	7.5671	6.97852	4.80377	5.5916	4.57803	6.53024	4.73829	6.37508	6.76893	5.39079	7.48965			59.8771	172.751	189.638	126.109	27.9305	48.2213	23.885
GSM615675	pathologic_response_pcr_rd: RD	6.03546	4.62986	8.05396	6.40651	7.11904	7.00106	8.29915	7.5684	3.99465	5.47141	4.98776	6.73232	5.06089	3.93021	5.04444	6.30983	6.64998	3.84138	7.02054	6.00654	6.35122	7.24142	5.18758	7.69928			6.28145	7.06005	7.5684	7.32519	4.95219	5.47141	4.98776	6.73232	5.01052	6.47991	7.24142	5.18758	7.69928			77.7866	133.44	189.809	160.362	30.957	44.3668	31.7296
GSM615678	pathologic_response_pcr_rd: RD	5.06235	4.38566	7.26261	5.82632	6.78668	7.0836	8.58071	7.51924	4.33583	5.16002	4.66353	6.52781	4.29446	3.56658	4.79601	5.89558	6.35177	3.89613	6.50161	5.71445	5.71023	7.40221	5.36952	7.64245			5.63424	6.93514	7.51924	7.14547	4.91119	5.16002	4.66353	6.52781	4.59288	6.12368	7.40221	5.36952	7.64245			49.6677	122.373	183.45	141.58	30.0895	35.7537	25.3433
GSM615679	pathologic_response_pcr_rd: RD	5.35533	4.39421	7.52226	5.88401	7.46125	7.5025	7.14391	7.53106	4.76863	5.24087	4.61486	6.57397	4.53919	3.55288	4.67435	6.09494	6.8958	4.05374	6.79257	5.54812	5.57142	6.81657	5.14858	7.87871			5.78895	7.48188	7.53106	6.35767	5.20498	5.24087	4.61486	6.57397	4.57863	6.49537	6.81657	5.14858	7.87871			55.2903	178.76	184.958	82.0065	36.8854	37.8147	24.5026
GSM615682	pathologic_response_pcr_rd: RD	6.00031	4.79291	8.31965	7.75667	7.32312	7.51006	7.39981	7.70698	4.01954	5.5223	4.79187	6.49587	4.86005	3.585	4.90601	5.99782	6.39891	3.86716	6.57983	5.72843	5.96899	8.1045	5.27036	7.49133			6.71739	7.41659	7.70698	6.6844	4.82218	5.5223	4.79187	6.49587	4.76987	6.19836	8.1045	5.27036	7.49133			105.229	170.851	208.945	102.85	28.2892	45.9599	27.701
GSM615683	pathologic_response_pcr_rd: RD	7.06084	6.25069	9.58865	8.33262	7.29215	7.39711	8.12944	7.8586	3.91641	5.6171	4.71611	6.55222	4.48631	3.6606	4.63799	6.04038	6.34457	4.00525	6.76268	5.61065	5.92451	8.14041	4.9077	7.5647			7.8082	7.34463	7.8586	7.02697	4.89478	5.6171	4.71611	6.55222	4.59889	6.19248	8.14041	4.9077	7.5647			224.131	162.538	232.1	130.416	29.7492	49.0814	26.2839
GSM615684	pathologic_response_pcr_rd: RD	5.44094	4.33947	7.30788	5.38949	7.67263	7.22392	9.60529	7.70288	4.02302	5.40435	4.8712	6.83098	5.2262	3.70738	5.17797	6.57915	7.02179	3.93296	6.91927	5.8286	6.66464	7.30853	5.26676	7.67186			5.61945	7.44828	7.70288	8.13497	4.95842	5.40435	4.8712	6.83098	4.98504	6.80047	7.30853	5.26676	7.67186			49.1612	174.644	208.352	281.105	31.0908	42.3519	29.2669
GSM615685	pathologic_response_pcr_rd: RD	5.87533	4.15501	6.89368	5.99546	7.33003	7.14831	7.12027	7.29583	3.91995	6.6507	4.49444	6.87306	4.9611	3.65299	5.29723	6.34779	6.59522	4.20975	6.90457	5.98146	5.94549	6.7514	5.35971	7.76044			5.72987	7.23917	7.29583	6.53288	5.01142	6.6507	4.49444	6.87306	4.9732	6.4715	6.7514	5.35971	7.76044			53.0717	151.08	157.132	92.5964	32.2543	100.476	22.5404
GSM615686	pathologic_response_pcr_rd: RD	5.84525	4.29727	7.28721	6.9556	7.40171	6.99723	7.58273	8.31208	3.84203	6.36904	4.84224	6.90642	5.19903	3.89456	5.17328	5.77322	6.52225	3.97374	6.88696	6.06963	6.04987	6.35567	5.67181	8.01318			6.09633	7.19947	8.31208	6.8163	4.90091	6.36904	4.84224	6.90642	5.08412	6.14774	6.35567	5.67181	8.01318			68.4193	146.979	317.822	112.697	29.8759	82.6556	28.6853
GSM615687	pathologic_response_pcr_rd: RD	4.83053	4.3082	6.74122	5.74322	7.16809	6.98637	7.1426	8.3511	4.04217	5.82068	5.38481	7.27241	5.21441	4.02409	5.03467	6.33505	6.86002	4.0068	6.65409	5.96381	5.99063	6.95961	5.79625	7.85327			5.40579	7.07723	8.3511	6.56662	4.90102	5.82068	5.38481	7.27241	5.05925	6.59753	6.95961	5.79625	7.85327			42.3941	135.039	326.537	94.7869	29.8782	56.5197	41.782
GSM615688	pathologic_response_pcr_rd: RD	6.52067	4.63109	8.11622	7.12395	7.60737	7.17213	7.88742	7.59728	4.02052	6.62597	4.85716	6.89649	4.78763	3.6661	4.93723	6.35159	6.58718	3.90089	6.72567	6.05028	6.03709	6.63574	5.08336	7.80881			6.59798	7.38975	7.59728	6.96225	4.88236	6.62597	4.85716	6.89649	4.86031	6.46938	6.63574	5.08336	7.80881			96.8703	167.702	193.647	124.695	29.4942	98.7681	28.9836
GSM615689	pathologic_response_pcr_rd: RD	5.33703	3.74747	6.3296	6.58811	7.45871	7.29795	6.60102	7.40299	4.04295	6.25015	4.95798	7.01869	5.29774	3.77092	4.95948	6.11149	6.89225	4.01633	6.64102	6.29216	5.4311	7.19705	5.91217	7.90465			5.50056	7.37833	7.40299	6.01606	4.9001	6.25015	4.95798	7.01869	5.08008	6.50187	7.19705	5.91217	7.90465			45.2723	166.379	169.248	64.7164	29.8591	76.1172	31.0815
GSM615690	pathologic_response_pcr_rd: RD	5.93183	4.02824	7.37292	5.37146	7.11801	6.8375	7.30511	7.67167	3.90458	5.93041	4.73014	7.22235	5.22737	3.70312	4.5914	6.55142	7.12888	4.1488	7.07403	6.05191	6.54402	6.64836	5.30441	8.31063			5.67611	6.97776	7.67167	6.92456	5.04247	5.93041	4.73014	7.22235	4.89345	6.84015	6.64836	5.30441	8.31063			51.1305	126.042	203.893	121.479	32.9561	60.9861	26.5409
GSM615691	pathologic_response_pcr_rd: RD	5.6155	4.37406	6.74501	6.30957	7.79218	7.59665	6.59867	7.48805	3.70439	6.51702	4.91692	6.65922	5.0229	3.5044	4.81181	6.71307	7.09693	4.58821	6.96277	6.07094	6.12831	6.28802	5.60715	7.97334			5.76104	7.69442	7.48805	6.36349	5.08512	6.51702	4.91692	6.65922	4.85251	6.905	6.28802	5.60715	7.97334			54.2306	207.133	179.526	82.3382	33.9449	91.584	30.2092
GSM615692	pathologic_response_pcr_rd: RD	5.55333	3.98193	6.52752	5.60424	6.87475	6.71972	7.60644	7.83462	3.87344	5.66188	5.05241	7.6166	5.09877	3.56644	5.52741	6.62507	7.11226	4.16923	6.99984	6.12017	6.07851	5.65994	5.6538	8.04993			5.41676	6.79724	7.83462	6.84248	5.01417	5.66188	5.05241	7.6166	5.0782	6.86866	5.65994	5.6538	8.04993			42.7176	111.217	228.274	114.76	32.3159	50.6285	33.1838
GSM615693	pathologic_response_pcr_rd: RD	5.33814	4.06956	6.76349	5.42904	7.02548	7.06825	7.74695	8.00164	3.83847	5.65343	4.90957	6.75045	4.84402	3.80641	5.622	6.01097	6.48452	3.80725	6.53431	5.98837	6.16611	5.72496	4.83182	7.70319			5.40006	7.04687	8.00164	6.95653	4.72668	5.65343	4.90957	6.75045	5.0652	6.24774	5.72496	4.83182	7.70319			42.226	132.226	256.292	124.201	26.4772	50.3329	30.0558
GSM615696	pathologic_response_pcr_rd: RD	5.6153	3.85314	6.53031	5.36962	7.25543	7.14644	7.60837	8.03322	4.07791	6.2543	4.83083	6.81243	5.86348	3.77687	5.87266	6.75357	6.82734	3.87611	6.69492	6.17351	6.04306	5.47936	5.54845	8.03374			5.34209	7.20094	8.03322	6.82572	4.88298	6.2543	4.83083	6.81243	5.42163	6.79045	5.47936	5.54845	8.03374			40.5629	147.129	261.963	113.435	29.5069	76.3366	28.4594
GSM615697	pathologic_response_pcr_rd: RD	5.93746	4.35431	8.07871	6.82099	7.25348	7.0336	7.24079	7.6187	3.81969	5.95816	4.90412	7.00932	4.95935	3.64637	5.1227	6.42487	6.55336	4.26936	6.87488	6.16695	6.09291	6.62047	5.12669	7.75045			6.29787	7.14354	7.6187	6.66685	4.98798	5.95816	4.90412	7.00932	4.97384	6.48911	6.62047	5.12669	7.75045			78.6768	141.391	196.543	101.606	31.7345	62.1704	29.9424
GSM615698	pathologic_response_pcr_rd: RD	5.56076	4.38582	7.18427	5.88502	7.15416	7.1354	8.70107	7.72526	4.34399	6.61318	4.87201	7.21517	5.34466	3.81722	5.09845	6.47976	6.64115	4.36148	6.98911	6.15541	7.15634	5.96365	5.23199	8.21652			5.75397	7.14478	7.72526	7.92871	5.23153	6.61318	4.87201	7.21517	5.10393	6.56046	5.96365	5.23199	8.21652			53.9657	141.512	211.61	243.657	37.5705	97.8959	29.2834
GSM615699	pathologic_response_pcr_rd: RD	5.33853	4.23626	6.64793	5.38575	6.99977	6.84963	7.23068	7.96792	3.6333	5.59178	4.95976	6.6352	5.50261	3.4228	5.22013	6.56302	6.93899	3.80766	6.57941	6.19432	5.89441	5.79676	5.68023	7.93517			5.40212	6.9247	7.96792	6.56255	4.67346	5.59178	4.95976	6.6352	5.08497	6.75101	5.79676	5.68023	7.93517			42.2863	121.491	250.371	94.52	25.5182	48.2273	31.1198
GSM615700	pathologic_response_pcr_rd: RD	5.85021	4.54026	7.83327	6.29614	6.80477	6.66968	6.1674	7.46969	3.7457	7.06333	4.94962	7.0351	5.16062	4.17989	4.88999	6.14732	6.19702	3.90214	6.55548	5.74598	5.43167	7.73034	5.56147	7.65685			6.12997	6.73723	7.46969	5.79953	4.73444	7.06333	4.94962	7.0351	4.99412	6.17217	7.73034	5.56147	7.65685			70.0334	106.686	177.256	55.6972	26.62	133.744	30.9018
GSM615701	pathologic_response_pcr_rd: RD	5.58069	4.44578	6.71864	6.14084	7.20082	6.82151	8.04876	7.98801	3.91645	5.47427	5.16939	6.71791	5.07757	3.53712	5.1583	6.36077	7.09029	3.93027	6.94899	5.9083	6.57097	6.20279	5.49134	7.76161			5.72149	7.01116	7.98801	7.30986	4.9319	5.47427	5.16939	6.71791	4.92032	6.72553	6.20279	5.49134	7.76161			52.7642	128.994	253.881	158.668	30.5247	44.4549	35.9867
GSM615702	pathologic_response_pcr_rd: RD	5.67531	4.25259	7.70401	6.55806	6.30996	6.75855	7.96381	7.3002	3.82646	7.38481	4.72713	6.76754	5.53406	3.69072	5.01504	6.0886	7.12243	4.11967	6.85865	6.03068	6.71167	6.55849	5.7202	7.84548			6.04749	6.53425	7.3002	7.33774	4.93493	7.38481	4.72713	6.76754	5.06762	6.60551	6.55849	5.7202	7.84548			66.1419	92.6844	157.609	161.763	30.5887	167.128	26.4854
GSM615703	pathologic_response_pcr_rd: RD	5.72623	3.47728	6.88618	5.81235	7.04489	6.86787	7.34793	8.03096	3.39795	6.78754	5.53709	6.91381	5.1368	3.69223	5.14335	6.30044	6.8792	4.05716	6.8625	6.10883	6.27048	6.02711	5.34616	7.92051			5.47551	6.95638	8.03096	6.8092	4.77254	6.78754	5.53709	6.91381	5.0203	6.58982	6.02711	5.34616	7.92051			44.4931	124.188	261.552	112.143	27.3323	110.472	46.4333
GSM615704	pathologic_response_pcr_rd: RD	6.16668	3.96808	6.96161	5.12032	7.46229	7.14455	8.34464	7.86942	4.30283	6.11048	5.21695	7.32338	5.46528	4.44652	5.21622	6.93014	6.97395	4.2119	6.68028	5.98645	6.9692	6.16636	5.12775	7.8192			5.55417	7.30342	7.86942	7.65692	5.06501	6.11048	5.21695	7.32338	5.27862	6.95205	6.16636	5.12775	7.8192			46.9865	157.96	233.846	201.819	33.4748	69.0938	37.1928
GSM615705	pathologic_response_pcr_rd: RD	5.83584	3.74228	6.70209	5.5064	7.3017	6.69543	6.7725	7.9574	4.07114	6.32926	5.14405	7.13117	5.57082	3.87281	5.25287	6.67974	7.04058	4.1141	7.08904	6.05065	6.58714	5.54209	5.74158	7.95787			5.44665	6.99857	7.9574	6.67982	5.09143	6.32926	5.14405	7.13117	5.18679	6.86016	5.54209	5.74158	7.95787			43.612	127.873	248.551	102.524	34.0936	80.4074	35.36
GSM615707	pathologic_response_pcr_rd: RD	5.36545	4.24855	6.58007	5.98187	6.85689	7.33071	7.70977	7.60464	4.02663	6.4711	5.45123	6.92127	5.08699	3.77724	5.38221	6.0401	6.5678	4.4292	6.70374	6.42137	6.35858	5.89144	5.64626	7.84782			5.54399	7.0938	7.60464	7.03418	5.05319	6.4711	5.45123	6.92127	5.16695	6.30395	5.89144	5.64626	7.84782			46.6558	136.599	194.637	131.068	33.2019	88.7149	43.7507
GSM615708	pathologic_response_pcr_rd: RD	5.91506	4.19981	7.75029	6.30888	7.0156	6.49442	7.89364	8.27342	4.24978	5.80866	4.98913	7.05577	5.28446	3.91848	5.07862	6.10084	6.76316	3.63601	6.86273	5.66512	6.32174	6.51448	5.89504	7.92105			6.04351	6.75501	8.27342	7.10769	4.91617	5.80866	4.98913	7.05577	4.98667	6.432	6.51448	5.89504	7.92105			65.9596	108.009	309.419	137.92	30.1937	56.0505	31.7598
GSM615709	pathologic_response_pcr_rd: RD	6.00631	4.62404	7.34799	6.36835	7.95025	8.3469	8.619	7.31997	4.12279	5.27761	4.72708	6.55335	4.98486	3.58947	5.87409	5.85308	6.61995	4.0047	6.78153	5.59912	6.2858	8.3251	6.12113	7.64636			6.08667	8.14857	7.31997	7.4524	4.96967	5.27761	4.72708	6.55335	5.01189	6.23651	8.3251	6.12113	7.64636			67.9628	283.769	159.784	175.144	31.3344	38.79	26.4846
GSM615710	pathologic_response_pcr_rd: RD	5.34061	4.35888	6.93455	5.47831	7.34224	7.60661	7.02356	7.95832	3.81075	6.78384	4.94852	6.7818	4.98145	3.59814	5.31209	6.58512	6.78246	4.18775	6.78478	5.88341	6.0233	5.67151	5.94939	7.95405			5.52809	7.47443	7.95832	6.52343	4.92776	6.78384	4.94852	6.7818	4.94377	6.68379	5.67151	5.94939	7.95405			46.1445	177.839	248.71	91.9916	30.4371	110.189	30.8782
GSM615711	pathologic_response_pcr_rd: RD	6.57944	4.69253	8.29005	7.30911	7.43895	7.39487	8.27691	7.80471	3.76665	6.18324	5.0941	7.10707	5.11038	3.6581	5.10959	6.18032	6.71083	3.90862	6.95564	6.0205	6.50938	6.46272	5.20738	8.0301			6.71778	7.41691	7.80471	7.39315	4.87697	6.18324	5.0941	7.10707	4.97464	6.44557	6.46272	5.20738	8.0301			105.258	170.888	223.589	168.097	29.3842	72.6678	34.1568
GSM615712	pathologic_response_pcr_rd: RD	5.34376	4.22819	7.19813	5.46623	6.94793	6.94386	6.82523	7.6849	4.14098	6.30201	5.03235	7.02851	4.73574	3.6505	4.91733	6.67162	6.90735	4.43158	7.4258	6.18131	6.06055	6.22936	5.4473	8.00084			5.55908	6.94589	7.6849	6.44289	5.33279	6.30201	5.03235	7.02851	4.87122	6.78948	6.22936	5.4473	8.00084			47.1464	123.288	205.771	86.9968	40.3022	78.9031	32.7256
GSM615713	pathologic_response_pcr_rd: RD	5.8419	4.33419	7.83458	6.29351	6.72694	7.13595	7.30367	7.58966	3.80558	6.16156	5.21725	6.8795	5.02058	4.38657	5.02702	5.91943	6.7863	3.93637	6.19009	5.92342	5.67151	7.02233	5.35675	8.00409			6.07604	6.93145	7.58966	6.48759	4.64401	6.16156	5.21725	6.8795	5.0894	6.35286	7.02233	5.35675	8.00409			67.4639	122.06	192.626	89.7345	25.0027	71.5837	37.2006
GSM615714	pathologic_response_pcr_rd: RD	5.2111	3.99853	6.92005	5.45886	6.81988	7.03336	8.35507	8.02613	3.90487	5.5997	5.04681	6.81348	4.84255	3.66225	5.22086	6.93733	7.31692	4.08439	6.80412	5.9154	6.33175	6.09716	5.47805	7.99583			5.39713	6.92662	8.02613	7.34341	4.93113	5.5997	5.04681	6.81348	4.91026	7.12713	6.09716	5.47805	7.99583			42.1404	121.652	260.68	162.4	30.5083	48.4929	33.0554
GSM615715	pathologic_response_pcr_rd: RD	5.18589	4.45645	7.67689	6.60993	6.97845	7.19117	8.22626	7.50635	4.23593	5.43295	4.57103	6.47448	4.63103	3.60375	5.43594	6.49842	6.92358	3.85609	6.39573	5.66087	5.99684	7.09039	5.20014	7.50091			5.98229	7.08481	7.50635	7.11155	4.82925	5.43295	4.57103	6.47448	4.8329	6.711	7.09039	5.20014	7.50091			63.2192	135.75	181.817	138.289	28.4282	43.1996	23.7694
GSM615716	pathologic_response_pcr_rd: RD	5.58321	4.43423	7.51587	7.59226	6.94609	7.26234	7.49231	7.52875	3.92066	5.96791	5.39067	6.94757	4.57293	3.64242	5.08219	6.18691	6.73556	4.00349	6.3061	5.6591	5.53754	7.1648	5.80699	7.8707			6.28139	7.10422	7.52875	6.51492	4.74342	5.96791	5.39067	6.94757	4.73916	6.46123	7.1648	5.80699	7.8707			77.7835	137.588	184.663	91.4509	26.7862	62.592	41.9522
GSM615717	pathologic_response_pcr_rd: RD	5.31866	4.23082	7.47522	5.66583	6.74344	7.16583	9.51488	8.29477	4.36644	5.78725	4.88455	7.07464	4.742	4.07265	4.98155	6.58118	7.08193	4.15289	6.7298	5.82842	6.74673	7.31468	5.30957	8.06958			5.67263	6.95463	8.29477	8.13081	5.08305	5.78725	4.88455	7.07464	4.90616	6.83156	7.31468	5.30957	8.06958			51.0073	124.037	314.032	280.296	33.8961	55.225	29.539
GSM615718	pathologic_response_pcr_rd: RD	5.9375	4.54973	8.23828	7.28819	7.08335	7.27478	7.3315	7.97058	3.93768	5.75107	4.55596	6.67588	4.73448	3.69922	5.14764	6.58894	6.72897	4.07229	6.58667	5.73861	5.6675	7.111	4.94215	7.85756			6.50342	7.17907	7.97058	6.4995	4.86555	5.75107	4.55596	6.67588	4.82999	6.65895	7.111	4.94215	7.85756			90.7247	144.916	250.832	90.4782	29.1525	53.8572	23.5224
GSM615719	pathologic_response_pcr_rd: RD	5.45998	4.32546	7.78145	6.12776	6.49849	7.09834	8.493	8.4284	3.9263	6.19933	4.74694	6.88489	4.65264	3.5312	4.75877	6.46174	6.918	4.34365	6.80028	5.7329	6.14533	6.91025	5.22093	8.05219			5.92366	6.79842	8.4284	7.31916	5.02341	6.19933	4.74694	6.88489	4.66888	6.68987	6.91025	5.22093	8.05219			60.7016	111.308	344.509	159.694	32.5235	73.4826	26.8516
GSM615720	pathologic_response_pcr_rd: RD	5.51419	4.20122	7.73648	5.86845	6.83179	7.28503	7.91696	7.91739	3.95891	6.82544	4.82027	6.93861	4.66916	3.64735	4.64589	6.87118	7.05667	4.11358	6.80357	6.23352	6.06358	6.16496	5.23655	8.07894			5.83009	7.05841	7.91739	6.99027	4.95868	6.82544	4.82027	6.93861	4.79898	6.96392	6.16496	5.23655	8.07894			56.8894	133.288	241.752	127.14	31.0966	113.412	28.2519
GSM615721	pathologic_response_pcr_rd: RD	5.34676	4.38267	7.66796	6.09454	6.56341	7.48732	7.18872	7.5258	3.99466	5.68725	5.44833	6.73236	4.72751	3.6009	4.7918	6.49446	6.92437	4.15424	6.68358	5.97442	5.84956	6.95295	5.42969	8.13382			5.87298	7.02537	7.5258	6.51914	4.94416	5.68725	5.44833	6.73236	4.77366	6.70941	6.95295	5.42969	8.13382			58.6063	130.27	184.286	91.7183	30.7851	51.5267	43.6628
GSM615722	pathologic_response_pcr_rd: RD	5.37076	4.38396	7.39944	6.02077	6.69122	7.44493	9.15165	7.65659	3.8561	6.18587	4.88458	7.21652	4.5997	3.81601	5.01188	6.54962	7.14635	4.12495	6.91979	5.94961	6.32152	7.30132	5.55984	7.9602			5.79373	7.06807	7.65659	7.73659	4.96695	6.18587	4.88458	7.21652	4.8443	6.84798	7.30132	5.55984	7.9602			55.4737	134.184	201.773	213.277	31.2753	72.8003	29.5397
GSM615725	pathologic_response_pcr_rd: RD	5.41182	4.43168	8.19836	6.87735	7.12816	7.79226	8.60611	8.6955	4.83064	7.74958	4.68186	6.90462	4.54171	3.73698	4.62667	6.41701	6.69977	4.00898	6.70933	5.69077	5.91158	7.44631	5.1706	7.902			6.2298	7.46021	8.6955	7.25885	5.18298	7.74958	4.68186	6.90462	4.64903	6.55839	7.44631	5.1706	7.902			75.0511	176.095	414.579	153.155	36.3273	215.207	25.6673
GSM615726	pathologic_response_pcr_rd: RD	6.66826	5.71364	9.23795	8.39054	7.82763	8.03638	8.16913	7.07484	4.17324	5.5131	4.60555	6.5053	4.74019	3.88656	5.1561	6.23623	6.53528	3.75537	6.22465	5.90135	6.22538	8.2963	5.37049	7.65967			7.5026	7.93201	7.07484	7.19726	4.71775	5.5131	4.60555	6.5053	4.92105	6.38576	8.2963	5.37049	7.65967			181.345	244.215	134.815	146.754	26.3139	45.6677	24.345
GSM615728	pathologic_response_pcr_rd: RD	5.4364	4.44005	7.62815	7.1266	6.54479	7.03834	8.15526	7.21293	3.74246	5.39694	4.67145	6.871	4.9288	3.70998	5.8515	6.01772	6.5311	3.9869	6.37955	5.80479	6.00679	6.79526	5.57624	7.74014			6.1578	6.79157	7.21293	7.08102	4.70297	5.39694	4.67145	6.871	5.07377	6.27441	6.79526	5.57624	7.74014			71.3974	110.781	148.358	135.394	26.0456	42.1348	25.4828
GSM615729	pathologic_response_pcr_rd: RD	5.43174	4.36902	7.23051	5.48502	7.0371	7.31448	7.21308	8.21223	3.87404	6.22238	4.70632	7.19549	4.70749	3.6605	5.22454	6.89126	7.46628	4.42057	6.94114	5.90169	6.12738	6.14448	5.75445	8.68231			5.62907	7.17579	8.21223	6.67023	5.07858	6.22238	4.70632	7.19549	4.87356	7.17877	6.14448	5.75445	8.68231			49.4902	144.587	296.57	101.845	33.7914	74.6662	26.1062
GSM615730	pathologic_response_pcr_rd: RD	5.19108	4.37326	7.51604	5.96593	7.01625	7.1869	8.42921	7.54571	4.00231	5.49323	4.75607	6.81837	4.74046	3.69496	5.78454	6.24174	6.54083	3.90266	6.5941	5.75111	5.63286	7.54132	4.82944	7.79112			5.76158	7.10157	7.54571	7.03104	4.83302	5.49323	4.75607	6.81837	4.99277	6.39128	7.54132	4.82944	7.79112			54.251	137.337	186.847	130.783	28.5026	45.0431	27.0222
GSM615731	pathologic_response_pcr_rd: RD	6.1715	4.95084	8.65479	6.88972	7.35219	7.42277	8.33582	8.09053	4.07114	5.57907	4.57858	6.65329	4.70545	3.76382	5.5219	6.70173	6.82177	3.88604	6.48517	5.89286	5.88261	7.73427	5.17598	7.81135			6.66671	7.38748	8.09053	7.10921	4.81412	5.57907	4.57858	6.65329	4.97101	6.76175	7.73427	5.17598	7.81135			101.597	167.438	272.579	138.066	28.1315	47.8042	23.8941
GSM615732	pathologic_response_pcr_rd: RD	5.35999	4.25389	6.98655	6.5926	7.05595	7.36807	9.35864	8.00262	4.17819	5.79225	5.3208	6.7776	4.67867	3.5661	6.32166	6.26924	6.80259	3.87075	6.71891	5.75501	6.56739	6.56932	5.11924	7.75173			5.79826	7.21201	8.00262	7.96302	4.92262	5.79225	5.3208	6.7776	5.08036	6.53591	6.56932	5.11924	7.75173			55.648	148.262	256.465	249.521	30.3288	55.4168	39.9688
GSM615734	pathologic_response_pcr_rd: RD	5.55662	4.52196	7.80986	6.94382	6.80422	7.39687	8.41481	7.61626	3.66693	5.72644	4.6894	6.67919	4.52305	3.72598	5.15395	6.06187	6.59971	3.91907	6.38319	5.67999	5.84415	7.91104	5.09137	7.69166			6.20806	7.10054	7.61626	7.12948	4.6564	5.72644	4.6894	6.67919	4.77074	6.33079	7.91104	5.09137	7.69166			73.9288	137.239	196.211	140.019	25.2183	52.9455	25.8018
GSM615735	pathologic_response_pcr_rd: RD	6.03339	4.64221	8.22632	6.3872	6.76897	6.95274	8.82176	8.03702	3.96652	5.40367	4.78558	6.73404	4.3571	3.64003	5.00932	6.17477	6.85211	3.88309	6.57851	5.74237	5.65485	7.90803	5.48785	8.05031			6.32228	6.86085	8.03702	7.23831	4.80938	5.40367	4.78558	6.73404	4.6872	6.51344	7.90803	5.48785	8.05031			80.0196	116.231	262.654	150.99	28.0392	42.3317	27.5806
GSM615738	pathologic_response_pcr_rd: RD	6.3925	4.95323	8.49689	7.91548	6.32048	6.97042	8.8701	7.14727	4.0009	5.08668	4.4885	6.49197	4.26348	3.66919	4.71114	5.67404	6.20638	3.87913	6.05166	5.38576	6.04831	8.27872	5.19747	7.46464			6.93952	6.64545	7.14727	7.45921	4.6439	5.08668	4.4885	6.49197	4.50739	5.94021	8.27872	5.19747	7.46464			122.745	100.11	141.756	175.973	25.0007	33.9816	22.4478
GSM615739	pathologic_response_pcr_rd: RD	5.56829	4.28894	7.70126	6.89613	7.58979	7.77744	6.93702	7.37695	4.11366	6.06538	4.78802	6.80199	4.4712	3.66916	5.93347	6.7065	6.9705	4.21018	6.99429	5.71945	5.58401	7.31573	5.26366	8.14654			6.11366	7.68361	7.37695	6.26051	5.10604	6.06538	4.78802	6.80199	4.94832	6.8385	7.31573	5.26366	8.14654			69.2459	205.588	166.22	76.6659	34.4407	66.9669	27.6272
GSM615740	pathologic_response_pcr_rd: RD	5.6188	4.55321	7.76623	5.87477	6.6417	7.33779	8.14427	7.83651	4.08883	6.22688	4.7399	6.88124	4.41187	3.59968	5.16929	6.6922	7.10169	4.31043	6.80871	5.86794	5.81647	7.12905	5.45212	8.07382			5.95325	6.98974	7.83651	6.98037	5.06932	6.22688	4.7399	6.88124	4.7622	6.89695	7.12905	5.45212	8.07382			61.9595	127.093	228.573	126.27	33.5752	74.8991	26.7209
GSM615741	pathologic_response_pcr_rd: RD	4.87016	3.96869	6.56135	5.64431	7.02455	7.08946	7.1663	7.32122	4.03236	5.37838	4.50015	6.37175	4.65713	3.48488	6.00447	6.02976	6.67668	3.93561	6.17308	5.70257	5.21303	7.79469	5.09106	7.47564			5.26113	7.05701	7.32122	6.18966	4.71368	5.37838	4.50015	6.37175	4.96226	6.35322	7.79469	5.09106	7.47564			38.3493	133.159	159.921	72.9917	26.2398	41.5963	22.6298
GSM615743	pathologic_response_pcr_rd: RD	5.67617	4.42579	7.83257	6.76477	7.03694	7.40882	6.71031	7.60529	4.00171	6.30436	4.67102	7.01332	5.1731	3.72738	5.1178	6.63287	6.94809	4.51077	6.93431	6.04581	6.3931	6.84855	5.85864	7.97705			6.17482	7.22288	7.60529	6.5517	5.14893	6.30436	4.67102	7.01332	5.01602	6.79048	6.84855	5.85864	7.97705			72.2449	149.384	194.725	93.8123	35.4799	79.032	25.4751
GSM615745	pathologic_response_pcr_rd: RD	5.61117	4.3204	7.56804	6.4322	7.21746	7.16149	7.72049	7.66526	3.9623	5.91191	5.02634	6.87558	4.88686	3.74106	5.35485	6.64617	7.14613	4.39305	6.91569	6.07839	6.49545	6.44367	5.80646	7.86815			5.98295	7.18947	7.66526	7.10797	5.09035	5.91191	5.02634	6.87558	5.01529	6.89615	6.44367	5.80646	7.86815			63.2481	145.965	202.99	137.947	34.0681	60.2089	32.5895
GSM615746	pathologic_response_pcr_rd: RD	5.35486	3.64811	6.34922	5.24418	6.96569	6.92477	6.6341	7.95787	3.9454	6.45429	5.16972	7.22214	4.91216	4.16967	4.92365	6.51249	7.5382	3.76891	6.56971	6.35138	6.22277	5.64332	5.43724	8.45845			5.1491	6.94523	7.95787	6.42843	4.76134	6.45429	5.16972	7.22214	5.08922	7.02535	5.64332	5.43724	8.45845			35.484	123.232	248.632	86.1295	27.121	87.6867	35.995
GSM615747	pathologic_response_pcr_rd: RD	5.29491	4.41822	7.80434	5.95909	7.11917	7.06139	8.74033	7.51168	4.05644	6.16083	4.71832	7.21332	5.03439	3.72262	5.56008	6.8883	6.94632	3.91939	6.84766	5.83564	6.00942	7.01646	5.01675	8.15948			5.86914	7.09028	7.51168	7.37487	4.94116	6.16083	4.71832	7.21332	5.03818	6.91731	7.01646	5.01675	8.15948			58.4504	136.266	182.491	165.981	30.7212	71.5475	26.3242
GSM615749	pathologic_response_pcr_rd: RD	6.45512	4.52601	7.8701	7.30907	7.78079	7.57794	7.18133	7.86693	3.61378	6.2107	5.02779	6.75481	5.15866	4.16664	5.41085	6.03432	6.76691	3.95575	6.69357	6.06171	6.10361	7.02716	5.54786	7.59062			6.54008	7.67937	7.86693	6.64247	4.75437	6.2107	5.02779	6.75481	5.19946	6.40061	7.02716	5.54786	7.59062			93.0592	204.984	233.443	99.9038	26.9902	74.0642	32.6224
GSM615750	pathologic_response_pcr_rd: RD	5.53117	4.17918	7.30105	6.50452	7.068	6.98856	6.91935	7.67481	3.85034	6.30057	4.76307	6.88137	4.9536	3.40134	5.13858	6.39015	7.03039	4.19936	6.81886	6.24706	5.99111	6.32865	5.80024	8.01009			5.87898	7.02828	7.67481	6.45523	4.95619	6.30057	4.76307	6.88137	4.93515	6.71027	6.32865	5.80024	8.01009			58.8503	130.534	204.338	87.7439	31.0428	78.8241	27.1535
GSM615751	pathologic_response_pcr_rd: RD	5.22286	3.83043	6.93981	5.18177	6.80785	6.92893	6.92612	7.92298	3.9354	6.43664	4.75435	6.95208	5.18793	3.70761	5.1379	6.94907	7.16002	4.16754	7.06683	6.29641	5.68962	6.70178	5.17285	8.1475			5.29372	6.86839	7.92298	6.30787	5.05659	6.43664	4.75435	6.95208	5.08246	7.05455	6.70178	5.17285	8.1475			39.2254	116.84	242.692	79.2242	33.2801	86.6206	26.9899
GSM615752	pathologic_response_pcr_rd: RD	5.30801	4.34585	7.1309	5.46081	6.3988	6.90059	6.90222	7.62463	4.00748	6.67535	4.67047	7.24484	4.57131	3.63231	5.01149	6.23391	7.12703	4.09745	6.74117	5.92299	5.68407	6.32697	5.02917	8.45415			5.56139	6.64969	7.62463	6.29315	4.9487	6.67535	4.67047	7.24484	4.78452	6.68047	6.32697	5.02917	8.45415			47.2221	100.405	197.353	78.4199	30.8822	102.207	25.4655
GSM615753	pathologic_response_pcr_rd: RD	5.14778	3.9835	7.20029	6.01982	6.90141	7.28554	6.55232	7.78412	4.02776	6.05904	4.95263	6.98944	4.52547	3.57453	4.96331	6.88479	7.20889	4.58598	6.59329	6.10288	6.03539	6.90759	5.32902	8.25799			5.58785	7.09348	7.78412	6.29386	5.06901	6.05904	4.95263	6.98944	4.79155	7.04684	6.90759	5.32902	8.25799			48.096	136.568	220.421	78.4586	33.5679	66.6733	30.9664
GSM615754	pathologic_response_pcr_rd: RD	6.31195	5.1088	8.88699	7.87199	6.44576	7.15704	8.60891	7.99529	4.07077	5.94031	4.94	6.6293	4.2062	3.69955	5.1954	6.43829	6.75337	4.01084	6.55963	5.59314	6.18533	6.85302	5.10722	8.04832			7.04493	6.8014	7.99529	7.39712	4.88041	5.94031	4.94	6.6293	4.67357	6.59583	6.85302	5.10722	8.04832			132.049	111.539	255.166	168.56	29.4544	61.4061	30.6964
GSM615755	pathologic_response_pcr_rd: RD	5.62531	4.38364	7.74024	6.54498	6.44141	7.07823	8.30848	7.92785	3.93071	5.96258	4.94348	6.75286	4.40727	3.56667	4.80199	6.25367	6.53318	4.32168	6.61677	5.93964	6.2227	6.19025	5.25002	7.86517			6.07354	6.75982	7.92785	7.26559	4.95639	5.96258	4.94348	6.75286	4.67889	6.39343	6.19025	5.25002	7.86517			67.3471	108.37	243.512	153.872	31.0471	62.3615	30.7706
GSM615771	pathologic_response_pcr_rd: RD	5.4196	4.30597	7.5114	6.56682	7.28335	7.22957	7.95314	7.36297	4.19387	5.76177	4.69291	6.45466	4.75099	3.62298	5.58873	6.20389	6.42718	3.78675	6.25237	5.61881	5.68176	7.84526	6.24473	7.53414			5.95095	7.25646	7.36297	6.81745	4.74433	5.76177	4.69291	6.45466	4.89538	6.31554	7.84526	6.24473	7.53414			61.8606	152.902	164.618	112.786	26.8031	54.2584	25.8646
GSM615772	pathologic_response_pcr_rd: RD	5.54847	4.29405	7.34272	6.05683	6.64215	7.19441	7.95976	7.6775	3.81164	6.11241	4.95725	7.06988	4.8914	3.56404	5.17454	6.86654	6.94465	4.3938	7.18286	6.00466	5.98784	6.37617	5.8084	8.21961			5.81052	6.91828	7.6775	6.9738	5.12943	6.11241	4.95725	7.06988	4.90866	6.9056	6.37617	5.8084	8.21961			56.1229	120.952	204.719	125.696	35.0036	69.1859	31.0657
GSM615774	pathologic_response_pcr_rd: RD	6.38324	5.04088	8.03432	7.80964	7.40081	7.25498	8.29858	7.39518	4.6016	5.28598	4.85938	6.61017	4.60048	3.55853	4.83812	6.34023	6.71585	3.85051	6.57569	5.69067	6.40496	7.30856	5.31476	7.62924			6.81702	7.3279	7.39518	7.35177	5.00927	5.28598	4.85938	6.61017	4.67195	6.52804	7.30856	5.31476	7.62924			112.753	160.663	168.334	163.344	32.2062	39.0155	29.0281
GSM615776	pathologic_response_pcr_rd: RD	5.21008	4.36904	7.31098	7.04065	6.9628	6.92124	7.74702	7.18252	4.02417	5.26747	4.85979	6.61334	4.37301	3.65716	4.85319	6.24726	6.82053	3.90303	6.26233	5.9021	5.85987	6.59129	5.26911	7.84167			5.98269	6.94202	7.18252	6.80344	4.72984	5.26747	4.85979	6.61334	4.69636	6.53389	6.59129	5.26911	7.84167			63.2366	122.958	145.262	111.697	26.5354	38.5181	29.0365
GSM615777	pathologic_response_pcr_rd: RD	6.053	4.97116	8.14399	7.6423	6.90007	7.13999	7.32776	7.30024	4.1357	5.46075	4.84816	6.70913	4.56982	3.60952	4.73181	5.9512	6.72004	3.8883	6.41298	5.71491	5.69605	8.13817	5.03701	7.65015			6.70261	7.02003	7.30024	6.51191	4.81232	5.46075	4.84816	6.70913	4.65651	6.33562	8.13817	5.03701	7.65015			104.157	129.789	157.613	91.2597	28.0966	44.0402	28.8033
GSM615778	pathologic_response_pcr_rd: RD	6.38816	4.83286	7.75019	7.15378	6.87868	7.3038	6.71472	7.40612	4.25536	5.56482	4.74668	6.40587	4.50741	3.48862	4.64524	5.96131	6.72788	3.98689	6.41461	5.67258	5.61092	7.07014	5.10487	7.72791			6.53125	7.09124	7.40612	6.16282	4.88562	5.56482	4.74668	6.40587	4.57846	6.3446	7.07014	5.10487	7.72791			92.4915	136.357	169.615	71.6465	29.5609	47.3344	26.8468
GSM615781	pathologic_response_pcr_rd: RD	5.77695	4.6668	8.01149	6.10145	6.6532	7.36638	7.04358	7.90558	3.9415	6.55725	4.55599	7.1537	4.67618	3.55948	5.08902	6.32638	6.81492	4.41752	6.7855	5.81743	5.74504	6.3513	5.61325	8.18451			6.13917	7.00979	7.90558	6.39431	5.04817	6.55725	4.55599	7.1537	4.78553	6.57065	6.3513	5.61325	8.18451			70.4815	128.872	239.781	84.1161	33.0865	94.1733	23.5228
GSM615783	pathologic_response_pcr_rd: RD	5.3076	4.38904	7.4598	5.9859	6.59772	7.18258	7.48816	7.60767	4.00839	6.77067	4.87136	6.758	4.32629	3.63882	5.03535	5.72527	6.63882	4.0616	6.29119	5.71734	5.34071	7.75064	5.33131	7.59191			5.78559	6.89015	7.60767	6.41443	4.78706	6.77067	4.87136	6.758	4.67945	6.18204	7.75064	5.33131	7.59191			55.1614	118.615	195.046	85.2976	27.6089	109.188	29.2701
GSM615784	pathologic_response_pcr_rd: RD	5.19363	4.25019	7.57777	5.8677	6.751	7.03896	7.87358	8.0512	3.91338	6.63657	4.75841	7.00633	4.59567	3.89028	5.38545	6.50582	6.6488	4.06251	6.59553	5.95577	5.92185	6.9646	5.19108	8.00285			5.72232	6.89498	8.0512	6.89771	4.85714	6.63657	4.75841	7.00633	4.95679	6.57731	6.9646	5.19108	8.00285			52.7948	119.013	265.249	119.239	28.9831	99.496	27.0659
GSM615785	pathologic_response_pcr_rd: RD	6.27962	4.55648	8.58669	8.08145	7.08522	7.81676	7.89743	7.97547	3.83771	5.77478	4.68247	6.83286	4.45456	3.63445	4.84908	5.97264	6.61067	4.01512	6.29434	5.74214	5.53803	7.38709	5.23532	7.7046			6.87606	7.45099	7.97547	6.71773	4.71573	5.77478	4.68247	6.83286	4.67006	6.29166	7.38709	5.23532	7.7046			117.463	174.973	251.685	105.254	26.2769	54.7498	25.6782
GSM615786	pathologic_response_pcr_rd: RD	5.07132	4.2513	6.70839	6.3941	7.23852	8.08396	7.71204	7.2732	3.97911	5.49673	4.57679	6.74671	5.18727	3.65888	7.00733	5.77658	6.65693	3.77021	6.17112	5.69792	5.66948	7.47496	5.11945	7.36239			5.60628	7.66124	7.2732	6.69076	4.64015	5.49673	4.57679	6.74671	5.38785	6.21675	7.47496	5.11945	7.36239			48.7145	202.425	154.686	103.305	24.9358	45.1525	23.8644
GSM615787	pathologic_response_pcr_rd: RD	4.81778	4.25196	6.69305	6.29601	7.1883	8.1356	8.06644	7.32297	3.75803	5.38773	4.49686	6.59529	4.93813	3.55498	6.76585	5.93527	6.8221	3.86519	6.0897	5.77701	5.41036	7.82134	5.40976	7.475			5.5147	7.66195	7.32297	6.7384	4.57097	5.38773	4.49686	6.59529	5.25899	6.37869	7.82134	5.40976	7.475			45.7183	202.524	160.115	106.773	23.7684	41.8667	22.5783
GSM615788	pathologic_response_pcr_rd: RD	5.22484	4.12548	6.92176	6.14562	7.94502	7.42787	8.20686	7.66571	4.10216	5.97403	4.61784	6.76991	4.52326	4.09933	5.17823	6.05439	6.24468	3.83043	6.40266	5.78279	5.10859	7.9054	5.40133	7.37096			5.60442	7.68645	7.66571	6.65773	4.77842	5.97403	4.61784	6.76991	4.8959	6.14954	7.9054	5.40133	7.37096			48.6519	205.992	203.052	100.966	27.4439	62.8581	24.5532
GSM615789	pathologic_response_pcr_rd: RD	7.90554	6.02153	8.54696	9.058	8.15692	8.02615	9.28282	6.52366	4.00512	5.70706	4.5361	7.12666	4.86123	4.18837	4.80206	5.35058	6.20959	3.65175	6.25675	5.82199	6.21564	7.13556	5.7122	7.65078			7.88301	8.09154	6.52366	7.74923	4.63787	5.70706	4.5361	7.12666	4.91841	5.78009	7.13556	5.7122	7.65078			236.06	272.77	92.0063	215.155	24.8965	52.2392	23.2007
GSM615791	pathologic_response_pcr_rd: RD	6.93554	5.88544	7.95027	8.21404	7.05213	6.95067	9.3482	8.23434	4.02847	5.76289	4.71129	6.92212	4.02847	3.74826	4.65644	5.70196	6.06504	3.44822	5.62127	5.71961	6.26147	7.8518	5.19979	7.25931			7.24632	7.0014	8.23434	7.80484	4.36599	5.76289	4.71129	6.92212	4.53819	5.8835	7.8518	5.19979	7.25931			151.831	128.124	301.15	223.609	20.6203	54.3004	26.1962
GSM615792	pathologic_response_pcr_rd: RD	6.1311	4.82641	8.36196	7.57359	6.9257	7.27619	8.09974	7.80595	4.04026	5.31097	4.58181	6.61247	4.4751	3.64038	4.75808	5.82749	6.40819	3.92969	6.24432	5.75248	5.49863	7.09794	5.31553	7.94685			6.72327	7.10094	7.80595	6.79918	4.73809	5.31097	4.58181	6.61247	4.65651	6.11784	7.09794	5.31553	7.94685			105.659	137.277	223.782	111.367	26.6874	39.6974	23.9476
GSM615794	pathologic_response_pcr_rd: RD	5.32104	4.30714	7.36526	5.58699	7.28259	7.14471	8.57452	8.12306	4.19547	5.85126	4.9908	7.10522	5.05648	3.76297	4.79918	6.60375	7.14533	4.20033	7.08487	5.96235	6.37217	6.82804	5.1697	8.25698			5.64511	7.21365	8.12306	7.47335	5.16022	5.85126	4.9908	7.10522	4.89525	6.87454	6.82804	5.1697	8.25698			50.0433	148.431	278.795	177.706	35.7587	57.7304	31.7967
GSM615795	pathologic_response_pcr_rd: RD	5.8945	4.41482	7.70547	6.58861	6.64863	7.12297	7.41362	7.91809	3.98821	5.53152	4.95279	6.80041	4.56295	3.69432	4.83096	6.47592	6.91186	4.12452	6.94328	5.98927	5.90127	6.79974	5.35567	8.20199			6.15085	6.8858	7.91809	6.65745	5.01867	5.53152	4.95279	6.80041	4.76938	6.69389	6.79974	5.35567	8.20199			71.0544	118.259	241.87	100.946	32.4169	46.2545	30.9698
GSM615796	pathologic_response_pcr_rd: RD	5.48003	4.72357	7.63505	6.15794	7.62934	7.45333	7.41404	7.61314	3.97878	5.72563	4.99894	6.97798	4.83117	3.59907	4.79407	6.3831	7.0046	3.88331	6.89133	5.81786	5.97106	7.29852	5.45858	7.88785			5.99915	7.54133	7.61314	6.69255	4.9178	5.72563	4.99894	6.97798	4.76054	6.69385	7.29852	5.45858	7.88785			63.9622	186.281	195.787	103.433	30.2278	52.9159	31.9766
GSM615797	pathologic_response_pcr_rd: RD	5.23801	4.29367	7.17294	6.03589	6.69114	7.36195	7.19638	7.19139	4.13426	6.02132	4.81219	6.7749	4.62254	3.64391	5.2094	6.37802	6.76642	4.16634	6.76413	5.73329	5.59103	6.34148	4.97772	8.25726			5.68513	7.02655	7.19139	6.39371	5.02158	6.02132	4.81219	6.7749	4.80229	6.57222	6.34148	4.97772	8.25726			51.4511	130.377	146.158	84.0808	32.4822	64.9529	28.094
GSM615799	pathologic_response_pcr_rd: RD	6.24146	5.23302	8.67937	7.93017	7.38447	7.79957	6.74493	7.10859	4.02505	5.14495	4.87361	6.62041	4.54212	3.69232	4.86798	5.8907	6.67775	3.96496	6.41394	5.52069	5.65645	7.91797	5.38768	7.67752			7.021	7.59202	7.10859	6.20069	4.80132	5.14495	4.87361	6.62041	4.65578	6.28423	7.91797	5.38768	7.67752			129.877	192.941	138.006	73.5518	27.8831	35.3822	29.3158
GSM615800	pathologic_response_pcr_rd: RD	5.40518	4.25369	7.03843	5.71186	6.44787	6.91369	7.67282	8.10053	4.18765	6.02131	5.01945	7.15289	4.76234	3.73251	5.3794	6.76442	7.05577	4.52549	6.90355	6.03989	5.80586	5.86632	5.90788	8.73577			5.60229	6.68078	8.10053	6.73934	5.20556	6.02131	5.01945	7.15289	4.97854	6.91009	5.86632	5.90788	8.73577			48.58	102.592	274.475	106.842	36.9004	64.9525	32.4343
GSM615801	pathologic_response_pcr_rd: RD	5.18109	3.9984	7.77274	5.84887	7.44483	7.05509	9.03139	7.63743	4.39803	5.59557	4.88623	7.06488	4.66037	3.83726	5.17029	7.0477	7.09798	4.06189	6.848	5.94192	6.6461	6.49285	5.42285	8.41911			5.70028	7.24996	7.63743	7.83874	5.10264	5.59557	4.88623	7.06488	4.90246	7.07284	6.49285	5.42285	8.41911			51.9942	152.214	199.111	228.927	34.3596	48.3542	29.5734
GSM615804	pathologic_response_pcr_rd: RD	5.21221	4.02882	7.28808	6.00967	6.96725	7.13111	7.93005	7.82545	4.023	5.89832	4.58976	6.95635	4.66891	3.65109	5.12126	6.63409	6.92135	4.06294	6.88177	5.82536	6.24199	6.90653	5.27838	8.26444			5.6347	7.04918	7.82545	7.08602	4.98924	5.89832	4.58976	6.95635	4.81665	6.77772	6.90653	5.27838	8.26444			49.6835	132.438	226.827	135.864	31.7622	59.6445	24.08
GSM615805	pathologic_response_pcr_rd: RD	5.78604	4.50543	7.6188	6.7077	6.97727	7.06269	8.48267	7.83219	4.10718	5.45579	4.89333	6.74323	4.64406	3.65712	5.16803	6.65078	6.91051	3.97078	6.47393	5.87614	5.91873	7.41072	5.16695	7.7199			6.15449	7.01998	7.83219	7.2007	4.85063	5.45579	4.89333	6.74323	4.83634	6.78064	7.41072	5.16695	7.7199			71.2338	129.785	227.889	147.105	28.8526	43.8891	29.7193
GSM615806	pathologic_response_pcr_rd: RD	5.40748	4.4198	7.58063	6.34451	6.99399	7.00523	9.12599	7.69927	4.83613	5.80843	5.02639	7.30805	4.79331	3.91316	5.04184	7.02391	7.17636	4.01043	7.087	5.88137	6.73019	5.98334	5.37974	8.11049			5.9381	6.99961	7.69927	7.92809	5.31119	5.80843	5.02639	7.30805	4.90742	7.10014	5.98334	5.37974	8.11049			61.3123	127.966	207.831	243.553	39.7033	56.0416	32.5906
GSM615807	pathologic_response_pcr_rd: RD	5.81071	4.5289	7.73404	6.90906	7.20106	7.25932	8.65797	7.29898	4.10701	5.41457	4.84845	6.55313	4.26789	3.45212	4.85574	5.85845	6.54693	3.91782	6.07835	5.47018	6.05221	8.20588	4.93718	7.70769			6.24568	7.23019	7.29898	7.35509	4.70106	5.41457	4.84845	6.55313	4.51148	6.20269	8.20588	4.93718	7.70769			75.8817	150.142	157.475	163.72	26.0112	42.6529	28.809
GSM615808	pathologic_response_pcr_rd: RD	5.89828	5.1034	8.27174	7.2856	7.19872	7.62146	8.97363	7.4363	4.17566	5.6115	4.5153	6.4639	4.63189	3.44984	5.56901	5.58205	6.35006	3.92814	5.91263	5.23073	6.05175	8.33006	4.68014	7.66962			6.63975	7.41009	7.4363	7.51269	4.67214	5.6115	4.5153	6.4639	4.72037	5.96605	8.33006	4.68014	7.66962			99.7161	170.083	173.201	182.619	25.495	48.891	22.8687
GSM615809	pathologic_response_pcr_rd: RD	5.7113	5.54639	7.94218	6.8658	7.22879	6.76612	7.77622	7.34532	4.07058	5.57688	5.09677	6.84386	4.90231	3.65747	4.86585	5.96733	6.76919	3.76005	6.69058	5.81961	5.77372	7.13333	5.33974	7.887			6.51642	6.99746	7.34532	6.77497	4.8404	5.57688	5.09677	6.84386	4.81131	6.36826	7.13333	5.33974	7.887			91.5456	127.774	162.615	109.514	28.6488	47.7318	34.22
GSM615810	pathologic_response_pcr_rd: RD	6.30471	4.56701	7.69015	7.69842	7.18162	7.53569	6.99657	7.76026	4.15871	5.39235	4.77876	6.48153	4.64113	3.47106	4.91546	5.58587	6.41205	3.88158	6.6113	5.47754	5.21118	8.16937	5.82304	7.24858			6.56507	7.35865	7.76026	6.10388	4.88386	5.39235	4.77876	6.48153	4.6263	5.99896	8.16937	5.82304	7.24858			94.6856	164.125	216.806	68.7781	29.525	42.0009	27.4505
GSM615811	pathologic_response_pcr_rd: RD	5.46205	4.26645	7.75141	6.11733	6.95365	7.04735	8.66983	8.00411	3.99729	5.71704	4.90087	7.07442	4.75345	3.76494	4.98323	6.90439	6.64136	4.01335	6.77611	5.72345	6.11019	7.47237	5.21123	7.79637			5.89931	7.0005	8.00411	7.39001	4.92892	5.71704	4.90087	7.07442	4.80627	6.77287	7.47237	5.21123	7.79637			59.6856	128.044	256.731	167.732	30.4616	52.6016	29.875
GSM615812	pathologic_response_pcr_rd: RD	5.6022	4.55652	7.98939	7.07535	6.80731	6.43019	8.56108	7.64617	3.89363	5.60378	4.8769	6.87479	4.79653	3.61597	5.18139	6.52783	6.93145	3.99297	6.92921	5.99964	6.36104	7.25636	5.19431	7.80207			6.30586	6.61875	7.64617	7.46106	4.9386	5.60378	4.8769	6.87479	4.89838	6.72964	7.25636	5.19431	7.80207			79.1141	98.2748	200.321	176.199	30.6667	48.63	29.3828
GSM615813	pathologic_response_pcr_rd: RD	5.25525	4.37901	7.64934	6.95542	7.05308	7.21884	7.8627	7.64178	4.14479	5.35351	4.79372	6.52837	4.57694	3.52959	4.70637	6.09956	6.56872	3.79162	6.32565	5.71692	6.05887	7.42436	5.07864	7.36333			6.05975	7.13596	7.64178	6.96078	4.75402	5.35351	4.79372	6.52837	4.63246	6.33414	7.42436	5.07864	7.36333			66.7064	140.649	199.712	124.567	26.9838	40.8853	27.7365
GSM615814	pathologic_response_pcr_rd: RD	6.02371	4.52026	8.14691	7.2983	6.76079	6.85327	8.9555	7.68688	3.92442	5.63846	4.81565	6.70811	4.5358	3.87006	5.08559	5.89688	6.5819	3.85571	6.40701	5.80509	6.18479	7.7654	5.1866	7.60072			6.49729	6.80703	7.68688	7.57014	4.72905	5.63846	4.81565	6.70811	4.82413	6.23939	7.7654	5.1866	7.60072			90.3401	111.975	206.055	190.038	26.5207	49.8134	28.1615
GSM615815	pathologic_response_pcr_rd: RD	5.61769	4.10011	6.99055	5.37901	7.48024	7.01717	8.10843	8.18716	3.92157	6.05857	5.01086	7.23036	4.39974	3.94501	4.99614	6.9562	7.33808	4.19228	6.78755	6.0151	6.13813	6.04572	5.43111	8.27011			5.52184	7.24871	8.18716	7.12328	4.96713	6.05857	5.01086	7.23036	4.839	7.14714	6.04572	5.43111	8.27011			45.9452	152.082	291.462	139.418	31.2792	66.6517	32.2418
GSM615816	pathologic_response_pcr_rd: RD	5.22888	4.51918	7.9558	6.50437	6.9757	7.35362	8.10908	7.74248	4.2289	5.33066	4.8242	6.56213	4.56414	3.55095	4.90031	6.44613	6.76806	4.039	6.72583	5.55364	6.06987	7.11077	5.21511	7.84637			6.05206	7.16466	7.74248	7.08947	4.99791	5.33066	4.8242	6.56213	4.64226	6.6071	7.11077	5.21511	7.84637			66.3515	143.476	214.151	136.19	31.9537	40.2429	28.3288
GSM615817	pathologic_response_pcr_rd: RD	5.31777	4.50804	8.07637	6.53371	7.02214	7.22771	8.17484	7.82214	4.1908	5.45867	4.70019	6.5353	4.54247	3.5521	5.04002	6.05507	6.72079	3.88244	6.4934	5.63224	6.13951	7.49226	5.19006	7.6328			6.10898	7.12492	7.82214	7.15718	4.85554	5.45867	4.70019	6.5353	4.69171	6.38793	7.49226	5.19006	7.6328			69.0216	139.578	226.307	142.733	28.951	43.9768	25.9955
GSM615818	pathologic_response_pcr_rd: RD	5.05129	4.24009	7.41792	4.95945	7.0572	7.42662	7.53306	6.97466	4.00202	5.74106	4.83589	7.13547	4.97833	3.85599	5.19182	6.33782	6.69836	4.26793	6.70215	5.7383	5.91241	7.03423	5.40147	8.11169			5.41719	7.24191	6.97466	6.72273	4.9907	5.74106	4.83589	7.13547	4.94111	6.51809	7.03423	5.40147	8.11169			42.7303	151.368	125.771	105.62	31.7944	53.4851	28.5593
GSM615819	pathologic_response_pcr_rd: RD	5.50343	4.56974	7.63458	6.17557	6.78218	7.29635	7.03342	8.15773	3.83828	5.91062	4.90763	6.81999	5.04917	3.93468	5.38486	6.76841	6.98395	4.07813	6.67433	6.00186	5.48352	6.9959	5.41333	7.99952			5.97083	7.03926	8.15773	6.25847	4.86358	5.91062	4.90763	6.81999	5.09264	6.87618	6.9959	5.41333	7.99952			62.719	131.531	285.577	76.5575	29.1127	60.1554	30.0153
GSM615820	pathologic_response_pcr_rd: RD	5.39189	4.34023	7.63479	6.55287	6.95735	7.27472	7.64909	7.99826	4.03252	5.45993	4.80537	6.7916	4.3849	3.51408	5.05973	6.17017	6.67326	4.12737	6.57817	5.66344	5.69794	6.85282	5.4028	7.87572			5.97994	7.11604	7.99826	6.67351	4.91268	5.45993	4.80537	6.7916	4.65554	6.42171	6.85282	5.4028	7.87572			63.1165	138.721	255.692	102.077	30.1207	44.0153	27.9615
GSM615821	pathologic_response_pcr_rd: RD	5.74351	4.45862	7.96095	7.0681	7.15098	7.36999	8.32469	7.65906	4.03259	5.1828	4.82082	6.78928	4.98186	3.67419	5.7762	6.31833	6.75609	3.96074	6.39147	5.61133	6.1068	7.13723	5.41022	7.60019			6.3078	7.26048	7.65906	7.21574	4.79493	5.1828	4.82082	6.78928	5.01089	6.53721	7.13723	5.41022	7.60019			79.2202	153.329	202.119	148.646	27.7599	36.3228	28.2626
GSM615823	pathologic_response_pcr_rd: RD	5.40465	4.14991	7.32287	6.68992	7.31756	7.67659	8.19776	7.70603	3.87042	5.48042	4.48663	6.8835	4.7148	3.58921	4.75184	5.82751	6.4633	3.8092	6.51326	5.68477	6.08239	7.02509	5.34117	7.69146			5.89184	7.49707	7.70603	7.14008	4.73096	5.48042	4.48663	6.8835	4.68515	6.1454	7.02509	5.34117	7.69146			59.3772	180.653	208.808	141.051	26.5559	44.6448	22.4188
GSM615825	pathologic_response_pcr_rd: RD	5.61036	4.43623	7.62984	6.46261	6.61541	7.33326	7.90804	7.47543	4.01453	5.68984	4.80157	6.75591	4.91138	3.64232	5.12473	6.31131	6.64029	4.04218	6.8486	5.67725	6.18993	7.39224	5.45746	7.507			6.03476	6.97434	7.47543	7.04899	4.96844	5.68984	4.80157	6.75591	4.83892	6.4758	7.39224	5.45746	7.507			65.5608	125.743	177.962	132.421	31.3075	51.6193	27.888
GSM615826	pathologic_response_pcr_rd: RD	5.82448	4.60244	8.14148	7.58685	7.30606	7.4175	8.03308	7.58068	3.86491	5.1526	4.75583	6.61662	4.63321	3.53722	4.69872	5.81228	6.71781	3.87007	6.43722	5.65256	5.80424	7.55875	5.17591	7.55183			6.53881	7.36178	7.58068	6.91866	4.72407	5.1526	4.75583	6.61662	4.63043	6.26504	7.55875	5.17591	7.55183			92.9776	164.482	191.431	120.983	26.4293	35.5703	27.0176
GSM615827	pathologic_response_pcr_rd: RD	5.44495	4.44511	7.569	6.61057	7.02323	7.31848	8.08205	7.78063	4.00699	5.46969	4.75548	6.7503	4.68779	3.78859	5.20108	6.58851	6.82609	4.06099	6.87981	5.61376	5.83053	7.2812	5.36984	7.76432			6.01741	7.17085	7.78063	6.95629	4.9826	5.46969	4.75548	6.7503	4.8228	6.7073	7.2812	5.36984	7.76432			64.7768	144.092	219.888	124.18	31.6163	44.3141	27.011
GSM615828	pathologic_response_pcr_rd: RD	5.49712	4.53219	7.56604	6.43721	6.5715	7.30596	7.17738	7.82717	4.11934	5.53796	5.03309	7.05654	4.82222	3.53114	4.94361	6.52015	6.73815	4.19313	7.09634	5.76599	5.61453	7.27608	5.59642	7.74946			6.00814	6.93873	7.82717	6.39596	5.13627	5.53796	5.03309	7.05654	4.76574	6.62915	7.27608	5.59642	7.74946			64.3621	122.678	227.097	84.2122	35.1699	46.4613	32.7424
GSM505335	pcr_vs_rd: pCR	5.48195	4.83581	7.67735	6.48841	6.93854	7.35341	8.89273	7.79857	3.87693	5.8577	4.8616	6.57046	4.90624	3.74893	5.41262	6.44863	7.09035	3.91008	6.705	5.69381	6.47375	7.0612	5.7103	7.76126			6.12088	7.14598	7.79857	7.68324	4.83067	5.8577	4.8616	6.57046	4.9404	6.76949	7.0612	5.7103	7.76126			69.5936	141.629	222.641	205.535	28.4562	57.9889	29.0727
GSM505336	pcr_vs_rd: pCR	5.28299	4.93388	7.2415	6.67784	7.16353	7.16294	6.62572	7.53942	4.11491	5.00996	4.68618	6.36324	4.3189	3.51619	4.9085	5.97936	6.76684	4.03769	6.80283	5.46725	5.40385	7.44409	5.58791	7.58061			6.03405	7.16324	7.53942	6.01478	4.98514	5.00996	4.68618	6.36324	4.55271	6.3731	7.44409	5.58791	7.58061			65.5286	143.334	186.034	64.6591	31.6721	32.2217	25.7442
GSM505339	pcr_vs_rd: pCR	5.34741	5.13411	7.24668	5.86416	7.62015	7.80778	7.2066	7.60309	3.94888	5.73632	5.10189	6.47343	4.87891	3.92985	5.16726	6.48487	7.05125	3.88274	6.56917	6.04064	5.40853	7.65752	5.65789	7.84651			5.89809	7.71397	7.60309	6.30756	4.80026	5.73632	5.10189	6.47343	5.00417	6.76806	7.65752	5.65789	7.84651			59.6351	209.959	194.427	79.2075	27.8627	53.3095	34.3417
GSM505341	pcr_vs_rd: pCR	6.14024	5.62643	8.64088	7.43926	7.18161	7.51267	9.0132	7.65162	3.98861	5.94304	4.55072	6.61957	4.46215	3.62168	5.20662	6.04017	6.67254	3.83057	6.12586	5.79501	6.05928	7.33018	5.74298	7.57867			6.9617	7.34714	7.65162	7.53624	4.64834	5.94304	4.55072	6.61957	4.77137	6.35636	7.33018	5.74298	7.57867			124.647	162.821	201.079	185.624	25.0779	61.5224	23.4371
GSM505342	pcr_vs_rd: pCR	6.31689	5.57012	8.37686	6.92156	7.25367	7.32234	7.70864	7.88312	4.13205	6.16387	4.71788	6.55643	4.71558	3.83216	5.14439	6.3333	7.1307	4.21135	6.62322	5.9013	6.02804	7.42763	5.64772	7.62344			6.79636	7.288	7.88312	6.86834	4.98887	6.16387	4.71788	6.55643	4.89836	6.732	7.42763	5.64772	7.62344			111.15	156.281	236.078	116.836	31.7541	71.6985	26.3163
GSM505344	pcr_vs_rd: pCR	6.018	5.30817	8.37811	7.20375	7.11221	7.14208	7.21408	6.96692	3.58074	5.40967	4.41997	6.52188	4.59563	3.79018	4.83853	6.02248	7.1602	3.87151	6.50939	5.73501	5.37467	7.39948	5.61494	7.37267			6.72701	7.12715	6.96692	6.29437	4.65388	5.40967	4.41997	6.52188	4.73984	6.59134	7.39948	5.61494	7.37267			105.933	139.793	125.099	78.4865	25.1743	42.5083	21.4064
GSM505349	pcr_vs_rd: pCR	6.38466	6.20538	9.0756	7.53514	7.42012	7.38262	7.42974	7.66676	3.94368	5.70175	4.7421	6.39004	4.68278	3.70581	5.77578	5.95941	6.82796	3.81137	6.40945	5.74267	5.58053	7.87626	5.3974	7.5898			7.30019	7.40137	7.66676	6.50513	4.7215	5.70175	4.7421	6.39004	4.97676	6.39369	7.87626	5.3974	7.5898			157.608	169.058	203.2	90.8322	26.3823	52.0474	26.7618
GSM505351	pcr_vs_rd: pCR	5.70172	4.88632	7.47501	6.41018	7.28274	7.67262	8.82848	7.58013	3.78527	5.68281	4.80554	6.77612	4.91854	3.6265	5.3913	6.65906	7.25818	4.003	6.55911	5.9788	6.3054	7.3147	5.62947	7.72674			6.11831	7.47768	7.58013	7.56694	4.78246	5.68281	4.80554	6.77612	4.97878	6.95862	7.3147	5.62947	7.72674			69.4696	178.241	191.358	189.616	27.521	51.3684	27.9648
GSM505356	pcr_vs_rd: pCR	5.18762	4.26741	6.96373	5.22553	7.50329	7.20937	8.82452	7.77847	3.97603	5.83769	5.04342	7.32201	4.88264	3.97736	5.70443	6.61245	7.32804	3.79245	6.90489	6.0006	6.37724	6.81643	5.64378	7.92329			5.41107	7.35633	7.77847	7.60088	4.89112	5.83769	5.04342	7.32201	5.14126	6.97025	6.81643	5.64378	7.92329			42.5495	163.862	219.56	194.13	29.6739	57.1901	32.9778
GSM505357	pcr_vs_rd: pCR	5.81079	5.51215	7.92694	7.46691	6.93818	7.53037	8.21632	7.70383	3.98462	6.40405	5.00683	6.60209	4.64969	3.64522	5.24147	6.14277	6.88511	4.11236	6.91891	5.80788	6.14338	6.92826	5.62729	7.81423			6.6792	7.23428	7.70383	7.17985	5.0053	6.40405	5.00683	6.60209	4.83606	6.51394	6.92826	5.62729	7.81423			102.48	150.569	208.489	144.994	32.1177	84.6858	32.1518
GSM505358	pcr_vs_rd: pCR	6.04269	5.2401	7.81905	7.89501	7.0938	7.33559	8.45673	7.34385	3.99086	4.97064	4.68798	6.57328	5.34506	3.5336	6.76814	6.11197	7.04649	3.95903	6.54712	5.65819	6.10059	7.59483	5.73081	7.6275			6.74921	7.21469	7.34385	7.27866	4.83234	4.97064	4.68798	6.57328	5.32625	6.57923	7.59483	5.73081	7.6275			107.576	148.538	162.45	155.273	28.489	31.3553	25.7764
GSM505359	pcr_vs_rd: pCR	5.55439	5.00095	7.56907	6.96177	7.18754	7.22378	8.94423	7.96167	3.73417	5.76606	4.9624	6.99045	5.04435	3.77442	5.12031	6.07003	6.83189	3.9337	6.3882	5.85765	6.36657	6.9657	5.21365	7.6669			6.27155	7.20566	7.96167	7.6554	4.68536	5.76606	4.9624	6.99045	4.94918	6.45096	6.9657	5.21365	7.6669			77.2545	147.612	249.288	201.607	25.7296	54.4197	31.1767
GSM505360	pcr_vs_rd: pCR	5.46402	5.03183	7.58137	6.30673	7.29689	7.64013	9.02702	7.44919	3.80229	5.54758	4.83537	6.60633	4.37356	3.45798	4.96467	6.06884	6.85596	3.72661	6.71291	5.5951	6.53706	7.46485	5.60387	7.64112			6.09599	7.46851	7.44919	7.78204	4.74727	5.54758	4.83537	6.60633	4.59783	6.4624	7.46485	5.60387	7.64112			68.403	177.111	174.755	220.103	26.8578	46.7723	28.549
GSM505368	pcr_vs_rd: pCR	6.62087	6.14761	8.85327	7.81183	7.11871	7.7205	7.8375	7.72698	3.6243	5.82522	4.75423	6.69931	4.48568	3.77907	4.90842	5.70819	6.68119	3.82726	6.31377	5.48493	5.62392	8.01027	5.93943	7.43141			7.35839	7.4196	7.72698	6.73071	4.58844	5.82522	4.75423	6.69931	4.66452	6.19469	8.01027	5.93943	7.43141			164.096	171.208	211.862	106.205	24.058	56.698	26.9878
GSM505370	pcr_vs_rd: pCR	5.91175	5.53987	7.91697	7.29882	7.25991	6.66308	8.63183	8.05533	3.62468	5.41974	4.71126	6.51954	4.89084	3.88182	5.24713	6.08	7.18399	3.89914	6.49941	5.78946	5.83892	7.58287	5.428	7.74782			6.66685	6.96149	8.05533	7.23537	4.67441	5.41974	4.71126	6.51954	4.95231	6.63199	7.58287	5.428	7.74782			101.607	124.629	266.008	150.683	25.5351	42.8059	26.1958
GSM505373	pcr_vs_rd: pCR	5.67734	5.19219	7.97894	6.86873	7.50516	7.46312	8.18407	7.37337	3.75985	5.51677	4.82232	6.5419	4.89696	3.99309	5.55898	6.05053	7.01917	3.93684	6.62546	5.80771	5.83096	6.41724	5.62612	7.81115			6.4293	7.48414	7.37337	7.00751	4.77405	5.51677	4.82232	6.5419	5.06419	6.53485	6.41724	5.62612	7.81115			86.1811	179.04	165.808	128.668	27.361	45.7838	28.292
GSM505386	pcr_vs_rd: pCR	5.94478	4.92131	7.28107	6.53239	7.13243	7.36432	8.31326	8.28542	4.05082	6.81813	4.6925	6.64464	4.90512	3.23999	5.80863	5.91291	6.55065	3.98931	6.62516	5.71729	6.1194	6.61822	5.17186	7.64022			6.16989	7.24838	8.28542	7.21633	4.88843	6.81813	4.6925	6.64464	4.91776	6.23178	6.61822	5.17186	7.64022			71.9982	152.047	312.004	148.707	29.6186	112.84	25.8574
GSM505390	pcr_vs_rd: pCR	6.03674	5.04096	7.2732	6.54522	7.36154	7.78701	7.58946	7.63877	4.08494	7.56621	4.60432	6.40228	4.0941	3.73549	5.15566	5.14178	6.48547	3.72868	6.57341	5.69666	6.02606	6.42993	5.50789	7.3151			6.22403	7.57428	7.63877	6.80776	4.79568	7.56621	4.60432	6.40228	4.67048	5.81362	6.42993	5.50789	7.3151			74.7516	190.583	199.297	112.032	27.7742	189.521	24.3242
GSM505411	pcr_vs_rd: pCR	5.93066	5.1101	7.60023	7.24613	7.14701	7.50325	8.145	7.52532	3.87358	5.65383	4.95556	6.73491	5.10643	3.74359	6.04084	6.12562	6.92006	3.92281	6.49845	5.83049	5.99303	6.60513	6.2056	7.19997			6.47178	7.32513	7.52532	7.06901	4.76495	5.65383	4.95556	6.73491	5.18034	6.52284	6.60513	6.2056	7.19997			88.7563	160.355	184.224	134.272	27.1889	50.3467	31.0292
GSM505419	pcr_vs_rd: pCR	5.65947	4.59842	7.18439	5.971	6.48108	7.33804	8.11323	8.3149	4.22385	5.54962	4.9631	6.81443	5.50915	3.97957	5.95805	6.47698	7.18397	3.89273	6.5319	6.05948	6.3883	6.47992	5.73869	7.73955			5.85332	6.90956	8.3149	7.25076	4.88283	5.54962	4.9631	6.81443	5.37656	6.83047	6.47992	5.73869	7.73955			57.813	120.222	318.445	152.299	29.5037	46.8385	31.1919
GSM505423	pcr_vs_rd: pCR	5.44858	4.74519	7.43959	6.54643	6.89922	7.70982	8.04993	7.66478	3.57713	5.5458	4.60802	6.91999	5.06806	3.63311	5.20719	6.82741	7.55492	3.81188	6.4897	6.32486	5.77695	5.93376	6.17803	7.81608			6.04495	7.30452	7.66478	6.91344	4.62624	5.5458	4.60802	6.91999	5.05831	7.19117	5.93376	6.17803	7.81608			66.0253	158.081	202.922	120.546	24.6965	46.7146	24.3867
GSM505428	pcr_vs_rd: pCR	4.89052	5.01261	7.48379	6.06359	6.76547	7.32054	8.32168	7.87296	4.00983	5.31962	4.59841	6.29868	4.48608	3.59178	5.46352	6.76628	7.86693	4.12035	6.3223	5.5287	5.73072	7.29671	5.55584	7.90737			5.86263	7.043	7.87296	7.0262	4.81749	5.31962	4.59841	6.29868	4.76752	7.31661	7.29671	5.55584	7.90737			58.1871	131.873	234.422	130.346	28.1974	39.9362	24.2247
GSM505434	pcr_vs_rd: pCR	5.61992	5.48663	8.06433	6.38903	6.76153	7.56021	8.56271	7.98333	3.83516	6.43267	4.7528	6.7667	4.5787	3.3054	4.99239	6.3891	6.79147	3.82648	6.25875	5.82077	5.7636	6.34163	5.65868	8.04522			6.38998	7.16087	7.98333	7.16316	4.64013	6.43267	4.7528	6.7667	4.67432	6.59028	6.34163	5.65868	8.04522			83.8639	143.099	253.059	143.326	24.9355	86.3827	26.9609
GSM505435	pcr_vs_rd: pCR	5.31279	4.88319	7.40037	6.06723	6.7644	7.29955	7.82251	8.20811	4.1783	5.54397	4.53701	6.53634	5.07119	3.44929	6.13223	7.37414	7.96549	3.96167	6.09354	5.80841	5.4442	7.83654	5.49937	7.6801			5.9159	7.03198	8.20811	6.63335	4.7445	5.54397	4.53701	6.53634	5.11528	7.66981	7.83654	5.49937	7.6801			60.3757	130.869	295.725	99.2747	26.8064	46.6553	23.2155
GSM505447	pcr_vs_rd: pCR	6.1671	5.26619	8.36953	7.34868	7.36276	7.55957	7.73741	7.17592	3.663	6.88053	4.92103	6.25635	4.46424	3.57242	5.02689	5.92034	6.86158	3.71278	6.22734	5.89368	5.65352	6.96502	5.73668	7.75107			6.78788	7.46116	7.17592	6.69546	4.53437	6.88053	4.92103	6.25635	4.73931	6.39096	6.96502	5.73668	7.75107			110.498	176.211	144.599	103.642	23.173	117.827	30.2955
GSM505449	pcr_vs_rd: pCR	6.36725	5.10563	7.27429	7.80273	8.00926	7.48113	8.65457	6.79982	4.07704	7.25095	4.57008	6.5001	4.38401	3.56771	5.53924	4.64023	6.34822	3.8055	5.54222	6.10065	5.85905	7.87203	5.63437	6.63959			6.63748	7.74519	6.79982	7.25681	4.47492	7.25095	4.57008	6.5001	4.8979	5.49422	7.87203	5.63437	6.63959			99.5587	214.553	111.417	152.939	22.2375	152.319	23.7537
GSM505454	pcr_vs_rd: pCR	7.52005	5.65027	7.82112	8.48206	7.44212	6.92528	7.90154	7.35518	3.6417	6.14486	4.57396	6.53422	4.44217	3.90962	5.13268	6.29027	6.56684	3.61629	6.20679	5.95011	5.54932	7.24742	5.19722	7.00306			7.36838	7.1837	7.35518	6.72543	4.48826	6.14486	4.57396	6.53422	4.85865	6.42855	7.24742	5.19722	7.00306			165.235	145.381	163.731	105.817	22.444	70.7599	23.8177
GSM505455	pcr_vs_rd: pCR	6.38339	5.05263	7.40374	6.85369	7.92779	7.77905	8.45722	8.28902	4.37227	6.68209	4.96064	6.46392	4.2231	4.12926	5.67707	5.06991	6.09243	3.59849	5.86731	5.71871	4.76529	8.22615	5.44375	6.62899			6.42336	7.85342	8.28902	6.61125	4.61269	6.68209	4.96064	6.46392	4.93703	5.58117	8.22615	5.44375	6.62899			85.8272	231.268	312.784	97.7655	24.4657	102.686	31.1387
GSM505459	pcr_vs_rd: pCR	6.1565	5.44663	7.41267	6.98396	7.34407	7.01978	7.94155	7.22128	3.77908	7.74799	4.52256	6.60119	4.71177	4.50024	5.57844	5.81694	6.26031	3.84431	6.52863	5.8338	5.06226	7.17787	5.46794	7.12482			6.49994	7.18192	7.22128	6.5019	4.71734	7.74799	4.52256	6.60119	5.15606	6.03862	7.17787	5.46794	7.12482			90.5058	145.202	149.218	90.6292	26.3064	214.97	22.984
GSM505463	pcr_vs_rd: pCR	6.49189	5.24246	7.99157	7.76855	7.56234	7.04884	10.1984	8.24962	3.96119	6.11878	4.64608	6.6465	5.02363	3.87042	6.57706	7.37908	6.89714	3.72354	5.91265	5.71604	6.44799	8.17391	4.97993	6.63422			6.87362	7.30559	8.24962	8.32317	4.53246	6.11878	4.64608	6.6465	5.29679	7.13811	8.17391	4.97993	6.63422			117.264	158.198	304.356	320.276	23.1423	69.4922	25.0386
GSM505466	pcr_vs_rd: pCR	6.4399	5.39299	7.58527	7.93771	7.4061	7.65999	9.79658	7.45267	3.82796	6.39185	4.46119	6.63856	3.7837	3.74064	5.48302	4.71239	5.62934	3.74791	5.46677	5.53926	6.94834	8.31853	5.42491	6.86063			6.83897	7.53305	7.45267	8.37246	4.34755	6.39185	4.46119	6.63856	4.63666	5.17087	8.31853	5.42491	6.86063			114.481	185.214	175.177	331.407	20.3583	83.9727	22.0268
GSM505467	pcr_vs_rd: pCR	4.65654	4.17573	6.88778	6.04935	7.09281	6.63971	10.1183	8.89318	4.01466	5.9226	4.24756	6.27791	4.07599	3.76109	4.98635	6.41477	6.62893	3.69066	6.16196	5.81525	6.30476	6.85827	5.85425	7.37095			5.44235	6.86626	8.89318	8.21154	4.62243	5.9226	4.24756	6.27791	4.65967	6.52185	6.85827	5.85425	7.37095			43.4821	116.668	475.458	296.428	24.6315	60.657	18.9952
GSM505478	pcr_vs_rd: pCR	6.51543	5.37487	7.89768	7.55189	7.62823	7.43902	9.08417	7.88451	4.08003	5.81742	4.26853	6.59505	4.50973	3.46487	5.69077	6.89443	6.87969	3.53017	5.56067	5.57227	5.21819	7.74794	5.31321	6.87955			6.83497	7.53362	7.88451	7.15118	4.39029	5.81742	4.26853	6.59505	4.80941	6.88706	7.74794	5.31321	6.87955			114.164	185.288	236.306	142.142	20.9705	56.3922	19.2733
GSM505507	pcr_vs_rd: pCR	5.7541	5.30033	8.64686	6.90754	7.1486	7.17681	8.78665	8.08535	3.72479	5.74543	4.90272	6.60909	4.97584	3.57389	5.15333	6.35543	6.88239	4.00417	6.71328	5.86804	6.11212	7.36967	5.65616	7.8019			6.65221	7.16271	8.08535	7.44939	4.81408	5.74543	4.90272	6.60909	4.89278	6.61891	7.36967	5.65616	7.8019			100.581	143.282	271.602	174.779	28.1309	53.6471	29.9133
GSM505511	pcr_vs_rd: pCR	5.70943	5.13864	7.87956	6.32156	7.21135	7.63129	7.40015	7.67435	3.41113	6.04549	4.62768	6.72442	4.96593	3.5515	5.49982	5.97604	6.90397	3.73637	6.31908	5.81654	5.24103	7.80661	5.76772	7.76891			6.2623	7.42132	7.67435	6.32059	4.48886	6.04549	4.62768	6.72442	4.95845	6.44	7.80661	5.76772	7.76891			76.7607	171.411	204.272	79.9259	22.4534	66.0501	24.7212
GSM505521	pcr_vs_rd: pCR	5.52021	5.05175	7.80471	6.45896	7.13046	7.44399	8.44225	7.45736	3.85685	6.17065	4.63411	6.58691	4.77681	3.5754	5.44541	6.11823	6.94531	3.85245	6.40292	5.80603	5.62238	7.44618	5.52345	7.78256			6.20891	7.28723	7.45736	7.03231	4.70407	6.17065	4.63411	6.58691	4.90091	6.53177	7.44618	5.52345	7.78256			73.9719	156.197	175.748	130.899	26.0655	72.0363	24.8316
GSM505531	pcr_vs_rd: pCR	5.41939	5.10585	7.12145	5.78173	6.42329	7.53202	8.96883	7.59667	4.52627	6.33623	4.95356	7.28039	4.78964	3.7618	5.40489	7.1558	7.63886	4.337	7.28645	6.00136	6.31532	6.57689	5.60362	8.2548			5.8571	6.97766	7.59667	7.64208	5.38324	6.33623	4.95356	7.28039	4.98942	7.39733	6.57689	5.60362	8.2548			57.9647	126.033	193.564	199.753	41.7366	80.7972	30.9864
GSM505535	pcr_vs_rd: pCR	5.15229	5.0149	7.46393	6.31433	7.11753	7.33015	7.93283	7.80534	3.71575	5.72418	4.74486	6.58819	4.65761	3.58366	5.36957	6.47384	6.83996	4.16416	6.68873	5.76854	5.85908	6.82251	5.8383	7.82225			5.98636	7.22384	7.80534	6.89596	4.85621	5.72418	4.74486	6.58819	4.84485	6.6569	6.82251	5.8383	7.82225			63.3978	149.483	223.688	119.094	28.9645	52.8627	26.8131
GSM505540	pcr_vs_rd: pCR	5.1493	4.8537	7.38942	5.31857	7.23167	7.44107	9.43164	7.60841	3.9742	5.68994	4.66386	6.79894	4.93699	3.72002	5.38769	6.46234	7.09758	4.01627	6.80498	5.72718	7.02345	6.87157	5.65595	8.1481			5.67775	7.33637	7.60841	8.22755	4.93182	5.68994	4.66386	6.79894	4.94297	6.77996	6.87157	5.65595	8.1481			51.1886	161.61	195.146	299.736	30.5229	51.6228	25.3491
GSM505545	pcr_vs_rd: pCR	6.42441	5.67826	8.0255	7.81386	6.89402	7.33817	8.33808	7.42799	4.34919	5.41449	4.55827	6.61769	4.4821	3.65216	5.19211	6.35484	7.10189	4.14579	6.49225	5.87168	6.05719	7.68652	5.8004	7.97544			6.98551	7.1161	7.42799	7.19763	4.99574	5.41449	4.55827	6.61769	4.79951	6.72836	7.68652	5.8004	7.97544			126.721	138.726	172.206	146.793	31.9057	42.6506	23.56
GSM505559	pcr_vs_rd: pCR	4.94345	4.79565	7.74112	5.38572	7.03443	7.67151	8.23071	7.76805	3.63045	5.94975	4.66534	6.90929	4.79268	3.61907	5.09211	6.60711	6.97354	4.05397	6.65154	5.74357	5.81205	6.60657	5.80812	8.14219			5.71648	7.35297	7.76805	7.02138	4.77865	5.94975	4.66534	6.90929	4.81186	6.79033	6.60657	5.80812	8.14219			52.5815	163.48	217.98	129.911	27.4485	61.8092	25.3751
GSM505562	pcr_vs_rd: pCR	4.84743	4.4767	6.41307	6.04873	7.61852	7.68057	7.35575	7.32227	3.89726	5.32736	4.76038	6.55235	4.85491	3.51077	5.00777	5.86104	6.99444	3.8348	6.38674	5.6803	5.48402	7.28872	5.56683	7.67096			5.44648	7.64955	7.32227	6.41988	4.70627	5.32736	4.76038	6.55235	4.76344	6.42774	7.28872	5.56683	7.67096			43.6068	200.791	160.038	85.6203	26.1052	40.1508	27.1029
GSM505564	pcr_vs_rd: pCR	5.57331	5.08469	7.63394	6.92884	7.03156	7.49644	5.32712	7.56249	3.61917	5.64739	5.14152	6.66122	4.94933	3.70311	4.83319	6.15678	7.15721	3.91754	6.52879	5.97298	5.4113	7.06657	5.69909	8.05561			6.30519	7.264	7.56249	5.36921	4.6885	5.64739	5.14152	6.66122	4.86465	6.657	7.06657	5.69909	8.05561			79.0773	153.703	189.032	41.3326	25.7857	50.1228	35.2982
GSM505566	pcr_vs_rd: pCR	5.66899	5.11412	7.86774	6.7853	7.14994	7.41133	9.21136	7.44538	4.04371	5.52617	4.79578	6.95246	5.03831	3.80877	5.01039	6.74251	7.34901	3.92034	6.8249	5.7297	6.36592	6.63477	5.67826	7.80994			6.35904	7.28063	7.44538	7.78864	4.92965	5.52617	4.79578	6.95246	4.89679	7.04576	6.63477	5.67826	7.80994			82.0845	155.485	174.294	221.113	30.477	46.0833	27.7763
GSM505580	pcr_vs_rd: pCR	6.78502	5.43295	8.54897	8.13703	7.10697	7.69566	8.484	7.96501	3.87233	5.72399	4.93911	6.45466	4.89958	3.52323	5.05702	6.21839	6.83384	4.08427	6.43974	5.73661	6.03062	6.40268	5.91077	7.6262			7.22599	7.40131	7.96501	7.25731	4.79878	5.72399	4.93911	6.45466	4.80411	6.52612	6.40268	5.91077	7.6262			149.706	169.051	249.866	152.991	27.8341	52.8557	30.6774
GSM505583	pcr_vs_rd: pCR	5.60318	5.06972	7.77775	7.10269	7.42608	7.91089	6.93776	7.51652	3.7589	5.23083	4.63743	6.50641	4.91689	3.61094	5.26481	6.06239	6.78146	3.77727	6.39259	5.58936	5.51943	7.21809	5.51706	7.58956			6.38833	7.66848	7.51652	6.22859	4.64292	5.23083	4.63743	6.50641	4.8455	6.42192	7.21809	5.51706	7.58956			83.7684	203.444	183.104	74.9883	24.9838	37.5524	24.8888
GSM505584	pcr_vs_rd: pCR	5.39345	4.96378	7.4322	5.65283	6.76374	7.36751	8.00248	7.56073	3.60217	6.16278	4.6289	6.8968	4.61186	3.56152	5.23745	6.64104	6.95458	3.86303	6.68488	5.80571	6.36945	7.11256	6.01967	8.2589			5.86057	7.06563	7.56073	7.18597	4.71669	6.16278	4.6289	6.8968	4.80413	6.79781	7.11256	6.01967	8.2589			58.104	133.957	188.801	145.61	26.2945	71.6444	24.7422
GSM505598	pcr_vs_rd: pCR	6.03822	5.50853	9.00987	7.69001	6.83002	7.83289	7.90924	8.07659	3.84667	5.79036	4.68014	6.58644	4.70961	3.51903	4.91775	6.36318	6.90398	4.12623	6.46559	5.68202	5.53241	7.67805	5.61636	7.92128			7.06166	7.33145	8.07659	6.72082	4.81283	5.79036	4.68014	6.58644	4.7071	6.63358	7.67805	5.61636	7.92128			133.589	161.06	269.958	105.48	28.1065	55.3444	25.6367
GSM615099	pathologic_response_pcr_rd: pCR	6.66867	5.16307	8.57043	7.59489	7.29175	7.52103	7.76549	7.51627	4.20548	5.35724	4.66547	6.64227	4.65096	3.65263	5.40513	6.18474	7.01221	4.17863	6.47373	5.67865	5.75288	7.65844	5.48793	7.73689			6.99927	7.40639	7.51627	6.75919	4.95262	5.35724	4.66547	6.64227	4.84684	6.59848	7.65844	5.48793	7.73689			127.935	169.647	183.072	108.322	30.9661	40.991	25.3773
GSM615110	pathologic_response_pcr_rd: pCR	5.72471	5.0249	7.02664	5.70771	7.03921	7.8477	7.52463	7.83199	3.9786	6.6143	4.72772	7.09852	4.90423	3.87815	5.62076	7.18192	7.30472	4.63147	6.93149	6.07933	6.21904	5.897	5.8181	8.25731			5.87099	7.44346	7.83199	6.87183	5.18052	6.6143	4.72772	7.09852	5.12062	7.24332	5.897	5.8181	8.25731			58.5253	174.062	227.858	117.119	36.2653	97.9719	26.4963
GSM615122	pathologic_response_pcr_rd: pCR	5.95063	5.03871	7.86919	6.84168	6.69433	7.68961	8.53633	8.47692	3.9066	6.14777	4.74038	7.05667	4.52853	4.07943	5.11603	6.05211	7.03944	4.41374	6.69275	6.08986	6.398	6.90401	5.96707	8.45064			6.42505	7.19197	8.47692	7.46716	5.00437	6.14777	4.74038	7.05667	4.95346	6.54578	6.90401	5.96707	8.45064			85.9278	146.218	356.294	176.946	32.097	70.9029	26.7299
GSM615123	pathologic_response_pcr_rd: pCR	7.26184	6.49542	9.61529	8.43705	7.011	8.30229	8.13801	7.28283	4.51174	5.58234	4.64377	6.87215	4.14078	3.58943	5.26254	5.64766	6.70714	4.14073	6.37002	5.68422	5.55535	7.60356	5.81821	7.80258			7.9524	7.65665	7.28283	6.84668	5.0075	5.58234	4.64377	6.87215	4.66924	6.1774	7.60356	5.81821	7.80258			247.692	201.781	155.723	115.095	32.1667	47.9129	24.9984
GSM615137	pathologic_response_pcr_rd: pCR	5.89602	4.9418	7.80072	6.99759	6.74264	7.21711	8.35785	8.38652	3.86443	5.94303	4.74787	6.88	4.65171	3.7765	5.32713	6.54954	7.14359	4.25759	6.57658	5.98452	6.19224	6.97207	5.68436	8.16216			6.40903	6.97987	8.38652	7.27505	4.89953	5.94303	4.74787	6.88	4.93496	6.84656	6.97207	5.68436	8.16216			84.9788	126.227	334.651	154.884	29.8474	61.5218	26.8689
GSM615139	pathologic_response_pcr_rd: pCR	6.11444	4.64852	7.36545	6.67573	6.67362	7.32904	8.55542	7.39161	4.06285	6.1563	4.62586	6.85892	4.69968	3.74011	5.77464	6.12904	7.04765	4.25175	6.67417	5.96525	5.90776	7.3677	5.944	7.85221			6.20104	7.00133	7.39161	7.23159	4.99626	6.1563	4.62586	6.85892	5.04492	6.58835	7.3677	5.944	7.85221			73.5695	128.118	167.918	150.289	31.9171	71.3232	24.69
GSM615140	pathologic_response_pcr_rd: pCR	6.13012	4.95799	7.31604	6.03352	6.30946	7.31545	8.20577	8.29413	4.12416	6.13277	4.56135	7.05214	4.34372	3.86082	5.4076	6.39488	7.12778	4.65076	6.75106	6.08128	5.82712	6.07652	5.99821	8.03469			6.10942	6.81246	8.29413	7.01645	5.17533	6.13277	4.56135	7.05214	4.92336	6.76133	6.07652	5.99821	8.03469			69.0427	112.397	313.892	129.468	36.135	70.1696	23.6104
GSM615143	pathologic_response_pcr_rd: pCR	5.79686	4.83459	7.0601	5.62578	6.92396	7.48947	8.04036	8.10802	3.76938	6.07729	4.58027	7.15964	4.94367	3.78429	5.98676	6.48487	7.08774	4.25627	6.87308	6.00812	5.8072	6.35987	6.42596	8.13588			5.82933	7.20671	8.10802	6.92378	4.96625	6.07729	4.58027	7.15964	5.18071	6.78631	6.35987	6.42596	8.13588			56.8597	147.719	275.904	121.413	31.26	67.5223	23.9221
GSM615146	pathologic_response_pcr_rd: pCR	5.83	5.24879	8.0379	7.04265	6.70989	7.53297	9.59952	8.05787	3.98274	5.29124	4.34924	6.63285	4.4869	3.83719	5.17377	6.13601	6.76681	3.927	6.17398	5.58668	6.32876	8.19365	6.01583	7.8077			6.53983	7.12143	8.05787	7.96414	4.69457	5.29124	4.34924	6.63285	4.77113	6.45141	8.19365	6.01583	7.8077			93.0435	139.24	266.477	249.715	25.8945	39.1582	20.3822
GSM615154	pathologic_response_pcr_rd: pCR	6.3648	5.05479	7.65716	7.24559	6.57059	7.38517	8.80382	7.43018	3.98326	5.97265	4.74156	7.10061	5.14018	3.65614	6.39867	6.81797	7.17929	4.3657	6.62029	5.92643	6.21689	6.94105	5.93819	7.87124			6.58058	6.97788	7.43018	7.51035	4.98975	5.97265	4.74156	7.10061	5.28036	6.99863	6.94105	5.93819	7.87124			95.7091	126.052	172.468	182.323	31.7734	62.7983	26.7518
GSM615164	pathologic_response_pcr_rd: pCR	5.93462	5.18711	7.9369	7.10956	6.80009	7.70304	8.17525	7.6381	4.07848	5.56421	4.45599	6.67518	4.23136	3.54645	5.1624	5.91268	7.02039	4.15373	6.3839	5.65191	6.08511	7.67042	5.64583	7.98867			6.54205	7.25156	7.6381	7.13018	4.87204	5.56421	4.45599	6.67518	4.64803	6.46653	7.67042	5.64583	7.98867			93.1865	152.384	199.204	140.087	29.2839	47.3146	21.9475
GSM615167	pathologic_response_pcr_rd: pCR	6.62654	4.94773	8.17649	6.98212	6.81639	7.81184	8.17988	7.81534	3.98361	6.19319	4.77773	7.22044	4.80655	4.01685	5.16245	6.31017	7.04193	4.26059	6.62656	6.20598	5.94649	7.04267	5.7983	8.27487			6.68322	7.31411	7.81534	7.06318	4.95692	6.19319	4.77773	7.22044	5.04796	6.67605	7.04267	5.7983	8.27487			102.766	159.136	225.243	133.73	31.0585	73.1703	27.4308
GSM615171	pathologic_response_pcr_rd: pCR	5.80666	4.58931	7.43882	6.31183	6.80629	7.8569	7.98385	7.96399	3.987	5.70824	4.41222	6.65843	4.5616	3.86071	5.88322	7.14329	7.35607	4.23957	6.50331	5.80431	5.82278	7.36148	5.89168	7.96309			6.03666	7.33159	7.96399	6.90331	4.90996	5.70824	4.41222	6.65843	5.02746	7.24968	7.36148	5.89168	7.96309			65.6469	161.076	249.689	119.703	30.0639	52.2819	21.2917
GSM615175	pathologic_response_pcr_rd: pCR	5.53402	4.53174	7.15021	6.23341	7.09495	7.60798	8.04345	7.7265	3.99871	5.97153	5.65187	6.95478	4.72959	3.88503	5.6536	6.43551	6.95936	4.32912	7.02577	6.02831	6.09393	7.06655	5.7616	8.2244			5.86234	7.35147	7.7265	7.06869	5.11787	5.97153	5.65187	6.95478	5.07413	6.69744	7.06655	5.7616	8.2244			58.1756	163.31	211.791	134.242	34.7241	62.7492	50.2787
GSM615181	pathologic_response_pcr_rd: pCR	5.65266	4.7835	7.59185	6.46995	7.3189	7.76148	8.9012	7.6254	3.95024	5.53695	4.89536	6.96145	5.03864	3.78743	5.61277	6.76683	7.46434	4.21572	6.77256	6.10689	6.49485	7.41499	5.5798	7.92721			6.12449	7.54019	7.6254	7.69802	4.9795	5.53695	4.89536	6.96145	5.13643	7.11558	7.41499	5.5798	7.92721			69.7677	186.133	197.457	207.652	31.5486	46.4288	29.7611
GSM615186	pathologic_response_pcr_rd: pCR	6.7786	6.0476	8.80167	8.01574	7.06424	7.86893	7.94458	7.83509	3.86478	5.88484	4.91889	6.83224	4.62189	3.96644	5.05723	5.82226	6.86242	4.03727	6.52669	5.41858	5.73309	8.16546	5.85403	7.6029			7.4109	7.46659	7.83509	6.83884	4.80958	5.88484	4.91889	6.83224	4.76604	6.34234	8.16546	5.85403	7.6029			170.178	176.875	228.349	114.471	28.0432	59.0899	30.2507
GSM615191	pathologic_response_pcr_rd: pCR	6.24157	5.09558	7.79445	8.0359	7.21736	7.43045	8.6437	7.44495	4.27657	4.99445	4.87686	6.83069	5.46019	3.68665	6.65723	6.18198	7.14159	4.09981	6.62499	5.74887	6.33822	7.80373	5.76355	7.80737			6.79187	7.32391	7.44495	7.49096	5.00046	4.99445	4.87686	6.83069	5.38824	6.66179	7.80373	5.76355	7.80737			110.805	160.22	174.242	179.888	32.0101	31.8771	29.382
GSM615193	pathologic_response_pcr_rd: pCR	6.69839	5.2522	7.99365	7.75102	7.78237	7.53218	9.31222	8.06543	4.16555	5.81193	4.41689	6.81647	4.60855	3.63372	5.90606	6.99092	7.05413	3.80082	5.70231	5.61835	5.36206	7.88692	5.30261	7.0534			6.92382	7.65728	8.06543	7.33714	4.55623	5.81193	4.41689	6.81647	4.94167	7.02252	7.88692	5.30261	7.0534			121.416	201.869	267.877	161.696	23.5267	56.1777	21.3608
GSM615194	pathologic_response_pcr_rd: pCR	5.32899	4.81524	7.26431	6.64153	7.17586	7.31781	6.6456	7.59948	4.32705	5.0195	4.94628	6.57135	4.43461	3.69913	5.02514	6.1296	6.8869	4.24694	6.90206	5.56643	5.62748	7.63509	5.55971	7.75496			6.01252	7.24684	7.59948	6.13654	5.15868	5.0195	4.94628	6.57135	4.68133	6.50825	7.63509	5.55971	7.75496			64.5578	151.885	193.942	70.3531	35.7206	32.4356	30.8304
GSM615201	pathologic_response_pcr_rd: pCR	5.41382	5.02604	7.3735	6.06549	7.77521	7.94717	7.39285	7.62362	4.16173	5.71542	5.17826	6.68464	5.00148	4.09558	5.22113	6.54574	7.21837	4.15387	6.66393	6.17012	5.52617	7.79741	5.57585	8.0182			5.96971	7.86119	7.62362	6.45951	4.99318	5.71542	5.17826	6.68464	5.12207	6.88205	7.79741	5.57585	8.0182			62.6704	232.516	197.214	88.0048	31.849	52.5429	36.2085
GSM615202	pathologic_response_pcr_rd: pCR	6.28543	5.13745	8.39089	7.43302	7.2768	7.22852	7.23975	7.03716	3.83168	5.44412	4.6168	6.72213	4.7705	3.96822	4.98925	6.11277	7.34813	4.11473	6.65394	5.83277	5.59799	7.56249	5.60504	7.70734			6.8117	7.25266	7.03716	6.41887	4.86678	5.44412	4.6168	6.72213	4.89018	6.73045	7.56249	5.60504	7.70734			112.338	152.5	131.34	85.5604	29.1775	43.5355	24.5355
GSM615209	pathologic_response_pcr_rd: pCR	5.43071	4.15045	6.91306	5.40744	7.56194	7.30178	8.97097	7.8168	4.24562	5.74012	5.12569	7.5408	4.98924	4.16891	5.78088	6.65579	7.47204	4.11442	6.87772	6.03216	6.60641	6.96887	5.60479	8.00763			5.47541	7.43186	7.8168	7.78869	5.07925	5.74012	5.12569	7.5408	5.2428	7.06392	6.96887	5.60479	8.00763			44.4902	172.668	225.472	221.121	33.8071	53.4501	34.9129
GSM615211	pathologic_response_pcr_rd: pCR	5.95117	5.41718	7.89633	7.45077	7.40904	6.84552	8.63614	8.16185	3.92167	5.22176	4.9441	6.7703	4.95659	4.06405	5.26195	6.19981	7.30728	4.15355	6.46513	5.85333	6.0714	7.71546	5.46732	7.9749			6.67886	7.12728	8.16185	7.35377	4.84678	5.22176	4.9441	6.7703	5.03398	6.75355	7.71546	5.46732	7.9749			102.456	139.806	286.392	163.57	28.7758	37.3169	30.7838
GSM615212	pathologic_response_pcr_rd: pCR	5.83565	4.86293	7.678	7.12951	7.24577	7.36594	9.06065	8.09658	3.98199	5.64631	5.05557	7.21264	5.12374	3.96136	5.33716	6.14181	7.1516	4.23246	6.41247	5.89817	6.65124	7.12395	5.19463	7.82049			6.37652	7.30585	8.09658	7.85595	4.87564	5.64631	5.05557	7.21264	5.0801	6.6467	7.12395	5.19463	7.82049			83.0854	158.227	273.725	231.674	29.3572	50.0851	33.2567
GSM615213	pathologic_response_pcr_rd: pCR	5.43208	4.90469	7.60097	6.49283	7.43873	7.73748	8.93143	7.50317	4.04615	5.56338	4.93268	6.76949	4.47973	3.58954	5.12292	6.13957	7.07058	4.01937	6.77522	5.6745	6.76824	7.62014	5.57546	7.87096			6.10764	7.58811	7.50317	7.84984	4.94691	5.56338	4.93268	6.76949	4.71667	6.60507	7.62014	5.57546	7.87096			68.9578	192.419	181.417	230.694	30.8439	47.2874	30.5411
GSM615215	pathologic_response_pcr_rd: pCR	6.03649	5.37919	7.85566	7.3947	7.06165	7.62377	8.21541	7.78308	4.14957	6.38519	5.09763	6.80648	4.77286	3.81792	5.3254	6.39525	7.05182	4.18189	6.94716	5.87132	6.32057	7.07609	5.61634	8.05327			6.66651	7.34271	7.78308	7.26799	5.09287	6.38519	5.09763	6.80648	4.94687	6.72354	7.07609	5.61634	8.05327			101.583	162.322	220.262	154.129	34.1277	83.5859	34.2405
GSM615240	pathologic_response_pcr_rd: pCR	5.63704	4.65051	7.3872	6.42584	7.04113	7.78203	8.23809	7.85073	3.8293	5.4762	4.70036	7.09833	5.17843	3.84343	5.32798	6.84983	7.65905	4.02195	6.59904	6.27481	6.01789	6.08405	6.10525	8.2595			6.02515	7.41158	7.85073	7.12799	4.81676	5.4762	4.70036	7.09833	5.15616	7.25444	6.08405	6.10525	8.2595			65.1253	170.258	230.836	139.874	28.1832	44.5144	25.9985
GSM615242	pathologic_response_pcr_rd: pCR	6.13568	4.99816	7.68042	7.42033	7.47117	7.65448	8.0883	7.5807	4.10714	5.56097	5.04855	6.78068	5.23396	3.91777	6.09915	6.27213	7.0411	4.20154	6.61698	5.91661	6.22772	6.7556	6.16716	7.34211			6.55865	7.56283	7.5807	7.15801	4.97522	5.56097	5.04855	6.78068	5.29187	6.65661	6.7556	6.16716	7.34211			94.265	189.076	191.434	142.815	31.4551	47.2083	33.0952
GSM615256	pathologic_response_pcr_rd: pCR	6.38651	4.9523	7.31223	6.96877	8.06293	7.86578	8.50662	8.27314	4.59653	6.53858	5.08676	6.68468	4.36403	4.31703	5.74042	5.31428	6.367	3.89911	5.99294	5.75022	5.0094	8.39292	5.41508	6.84123			6.40495	7.96435	8.27314	6.75801	4.82953	6.53858	5.08676	6.68468	5.04292	5.84064	8.39292	5.41508	6.84123			84.7389	249.752	309.359	108.234	28.4337	92.9627	33.9835
GSM615263	pathologic_response_pcr_rd: pCR	5.72391	4.95422	7.8892	6.20308	7.06606	7.48506	8.5565	8.05274	3.85669	5.69074	5.36075	7.61032	5.56369	4.56855	5.33714	6.27462	7.26366	4.25875	6.84955	6.20118	6.24299	6.97328	5.6437	8.28334			6.1926	7.27556	8.05274	7.39975	4.98833	5.69074	5.36075	7.61032	5.41764	6.76914	6.97328	5.6437	8.28334			73.1408	154.94	265.532	168.867	31.7422	51.6517	41.091
GSM615264	pathologic_response_pcr_rd: pCR	4.72814	4.23573	6.81974	6.18462	7.26117	6.78506	10.3516	9.01489	4.25177	5.98143	4.29678	6.45542	4.23408	3.89412	5.06557	6.4871	6.75233	3.97445	6.29793	5.94005	6.48226	7.01516	5.83362	7.6043			5.49206	7.02312	9.01489	8.41694	4.84138	5.98143	4.29678	6.45542	4.78345	6.61971	7.01516	5.83362	7.6043			45.0064	130.068	517.312	341.785	28.6683	63.1814	19.6543
GSM615270	pathologic_response_pcr_rd: pCR	5.09106	4.90344	7.55576	6.0961	7.02231	7.4458	8.58822	7.93245	4.21378	5.25751	4.7271	6.5375	4.58755	3.77368	5.62757	6.90735	8.06733	4.24814	6.45728	5.50316	6.00184	7.53557	5.67538	8.35009			5.91159	7.23405	7.93245	7.29503	4.97307	5.25751	4.7271	6.5375	4.87299	7.48734	7.53557	5.67538	8.35009			60.1958	150.545	244.29	157.045	31.4081	38.2531	26.485
GSM615280	pathologic_response_pcr_rd: pCR	6.52955	5.00908	7.27079	7.99929	8.14693	7.57354	8.79313	6.87291	4.314	7.16904	4.71121	6.65422	4.5213	3.70977	5.76257	5.0282	6.52883	4.12721	5.6836	6.11724	6.03832	7.91532	5.55077	6.8815			6.70218	7.86024	6.87291	7.41573	4.70827	7.16904	4.71121	6.65422	5.02772	5.77851	7.91532	5.55077	6.8815			104.125	232.363	117.207	170.748	26.1415	143.912	26.1948
GSM615284	pathologic_response_pcr_rd: pCR	6.51339	5.29897	7.72141	8.13262	7.5533	7.79246	9.94404	7.45289	3.99144	6.23715	4.57307	6.86017	3.95452	3.85874	5.50085	4.94295	6.12016	4.05451	5.60713	5.6489	7.0664	8.47151	5.42132	6.92392			6.9166	7.67288	7.45289	8.50522	4.55103	6.23715	4.57307	6.86017	4.74075	5.53155	8.47151	5.42132	6.92392			120.81	204.064	175.204	363.351	23.442	75.4342	23.803
GSM615291	pathologic_response_pcr_rd: pCR	5.29422	4.90573	7.48228	6.3879	7.26359	7.48333	8.10721	7.83754	3.96421	5.5742	4.90698	6.81024	4.78666	3.74634	5.44765	6.61142	6.98153	4.36067	6.77083	5.84202	6.16438	6.91972	5.82914	8.04803			6.01753	7.37346	7.83754	7.1358	5.0319	5.5742	4.90698	6.81024	4.95567	6.79648	6.91972	5.82914	8.04803			64.7826	165.819	228.736	140.634	32.7155	47.6431	30.0019
GSM615293	pathologic_response_pcr_rd: pCR	7.66089	5.42043	7.74214	8.66706	7.58886	7.05726	8.17521	7.37283	3.94505	6.20418	4.67577	6.80095	4.57768	4.09011	5.22753	6.35778	6.78573	3.92041	6.34102	6.04339	5.73694	7.40637	5.2654	7.11534			7.37263	7.32306	7.37283	6.95607	4.7355	6.20418	4.67577	6.80095	4.98468	6.57176	7.40637	5.2654	7.11534			165.723	160.126	165.746	124.161	26.6395	73.7298	25.5592
GSM615300	pathologic_response_pcr_rd: pCR	5.44476	4.76683	7.31338	5.52269	7.28895	7.5931	9.45206	7.74734	4.21552	5.48954	4.76892	7.03762	5.05611	3.88344	5.40535	6.59153	7.29478	4.31232	6.98224	5.83228	7.16592	7.0132	5.65655	8.24413			5.76191	7.44102	7.74734	8.30899	5.17003	5.48954	4.76892	7.03762	5.0443	6.94316	7.0132	5.65655	8.24413			54.2636	173.769	214.873	317.144	36.0026	44.9279	27.2638
GSM615307	pathologic_response_pcr_rd: pCR	6.64664	5.67347	7.97415	7.91264	7.04827	7.43294	8.33492	7.42857	4.57063	5.4067	4.66402	6.86137	4.58362	3.84545	5.24857	6.51284	7.35103	4.48552	6.65014	5.90854	6.10006	7.84219	5.92468	8.19995			7.05172	7.2406	7.42857	7.21749	5.23543	5.4067	4.66402	6.86137	4.89655	6.93194	7.84219	5.92468	8.19995			132.672	151.23	172.275	148.827	37.6722	42.4207	25.3518
GSM615310	pathologic_response_pcr_rd: pCR	6.19685	5.30625	7.62991	7.08249	7.25745	7.34706	8.10775	7.85659	3.93852	5.39583	4.67426	6.80011	5.20665	3.65659	6.19082	6.45983	7.01208	4.11419	6.53063	5.58205	5.82027	7.19356	5.90504	7.94188			6.55388	7.30225	7.85659	6.96401	4.86112	5.39583	4.67426	6.80011	5.15903	6.73596	7.19356	5.90504	7.94188			93.9535	157.833	231.777	124.846	29.0631	42.1024	25.5324
GSM615324	pathologic_response_pcr_rd: pCR	5.60582	4.84936	7.44463	6.65565	7.05148	7.38368	7.41937	7.08587	4.47111	5.52051	4.75046	6.76977	5.17499	3.87369	5.32777	6.69576	7.47832	4.4377	6.97753	5.86834	5.94352	7.14033	5.45764	8.05099			6.13887	7.21758	7.08587	6.68144	5.29545	5.52051	4.75046	6.76977	5.0612	7.08704	7.14033	5.45764	8.05099			70.4665	148.836	135.85	102.64	39.2725	45.9029	26.9173
GSM615325	pathologic_response_pcr_rd: pCR	5.53307	4.8589	7.57004	6.57823	7.42314	7.85723	8.2651	7.93156	4.55975	5.57296	4.58052	6.87931	4.81607	3.73616	5.88382	6.28298	7.03436	4.03403	6.40899	5.88038	5.61698	6.96118	5.56274	7.87426			6.13506	7.64018	7.93156	6.94104	5.00092	5.57296	4.58052	6.87931	5.07911	6.65867	6.96118	5.56274	7.87426			70.2809	199.491	244.139	122.874	32.0205	47.6023	23.9262
GSM615331	pathologic_response_pcr_rd: pCR	5.06102	4.68567	7.71096	5.59051	7.18584	7.82045	8.28095	7.81356	3.8573	5.82443	4.76632	7.07623	4.96468	3.81957	5.18165	6.68935	7.14402	4.32252	6.84988	5.84294	5.9909	6.69394	5.75425	8.21363			5.76204	7.50315	7.81356	7.13592	5.0099	5.82443	4.76632	7.07623	4.95221	6.91669	6.69394	5.75425	8.21363			54.2684	181.415	224.966	140.646	32.2203	56.6667	27.2148
GSM615334	pathologic_response_pcr_rd: pCR	5.03882	4.28436	6.35666	6.10781	7.74371	7.74411	7.63652	7.43947	4.14041	5.14447	4.92025	6.79652	4.91	3.68037	5.17163	5.94165	7.07	4.12242	6.51347	5.73703	5.71496	7.44703	5.52539	7.89937			5.44692	7.74391	7.43947	6.67574	4.92543	5.14447	4.92025	6.79652	4.87476	6.50583	7.44703	5.52539	7.89937			43.6199	214.363	173.582	102.235	30.3881	35.3705	30.2791
GSM615336	pathologic_response_pcr_rd: pCR	5.76362	4.92587	7.76116	6.97944	7.27143	7.57888	5.52611	7.61868	3.79285	5.49741	5.27203	6.90132	5.08061	3.83869	4.98223	6.20333	7.25121	4.19927	6.64659	6.1342	5.69446	7.23546	5.63506	8.22371			6.35752	7.42516	7.61868	5.61028	4.87957	5.49741	5.27203	6.90132	5.00893	6.72727	7.23546	5.63506	8.22371			81.9984	171.868	196.54	48.8499	29.4372	45.1737	38.6403
GSM615338	pathologic_response_pcr_rd: pCR	5.79061	4.97848	7.81389	6.85442	7.30022	7.49912	9.44244	7.46856	4.28191	5.57077	4.88965	7.11533	5.16798	3.97326	5.10558	6.88331	7.49806	4.08302	7.00603	5.80375	6.60556	6.77459	5.6219	7.96698			6.35935	7.39967	7.46856	8.024	5.12365	5.57077	4.88965	7.11533	5.01264	7.19068	6.77459	5.6219	7.96698			82.1022	168.859	177.117	260.295	34.8637	47.5302	29.6437
GSM615353	pathologic_response_pcr_rd: pCR	5.73181	5.27592	8.35577	7.1993	7.04366	7.74487	8.28788	7.68118	4.01119	6.26224	4.85181	6.93373	4.66194	3.85164	5.19834	6.23715	7.21641	4.32037	6.39728	5.91872	5.89297	7.43735	5.49838	7.97372			6.6407	7.39427	7.68118	7.09043	4.90961	6.26224	4.85181	6.93373	4.90766	6.72678	7.43735	5.49838	7.97372			99.7816	168.227	205.241	136.28	30.0567	76.7579	28.8762
GSM615354	pathologic_response_pcr_rd: pCR	7.00708	5.35791	8.5192	8.19641	7.24409	7.71487	8.5377	7.96641	4.11644	5.65589	4.96068	6.62692	4.93499	3.70991	5.16382	6.27232	6.91931	4.30363	6.55063	5.7758	6.1935	6.48183	5.88732	7.79818			7.27015	7.47948	7.96641	7.3656	4.99023	5.65589	4.96068	6.62692	4.89613	6.59581	6.48183	5.88732	7.79818			154.359	178.463	250.108	164.917	31.7841	50.4187	31.1397
GSM615357	pathologic_response_pcr_rd: pCR	5.7066	4.91271	7.75011	7.14573	7.36996	8.04277	7.1334	7.66279	3.99016	5.09657	4.79869	6.61437	5.02394	3.78952	5.43341	6.13966	7.03062	4.00147	6.43212	5.67509	5.63844	7.26941	5.54531	7.73655			6.37879	7.70637	7.66279	6.38592	4.80792	5.09657	4.79869	6.61437	4.98049	6.58514	7.26941	5.54531	7.73655			83.216	208.856	202.641	83.6284	28.0109	34.2154	27.8324
GSM615359	pathologic_response_pcr_rd: pCR	5.59577	4.80957	7.52162	5.41634	6.9172	7.46191	8.12093	7.64535	3.85259	5.95786	4.74321	6.98249	4.76002	3.75963	5.3963	6.65548	7.12571	4.15959	6.79692	5.95608	6.52526	7.2226	6.03282	8.42212			5.83582	7.18955	7.64535	7.32309	4.93636	5.95786	4.74321	6.98249	4.96801	6.89059	7.2226	6.03282	8.42212			57.116	145.973	200.207	160.129	30.6192	62.1575	26.7823
GSM615371	pathologic_response_pcr_rd: pCR	5.31031	4.61838	7.10618	6.12474	6.98347	7.61334	8.05511	7.74766	4.0416	5.47519	4.79569	6.66466	5.01812	3.66036	6.43685	6.62372	7.20562	4.15262	6.45432	5.87707	5.70367	7.45469	5.54263	7.78419			5.7899	7.2984	7.74766	6.87939	4.88285	5.47519	4.79569	6.66466	5.2481	6.91467	7.45469	5.54263	7.78419			55.3267	157.412	214.921	117.735	29.5042	44.4831	27.7746
GSM615375	pathologic_response_pcr_rd: pCR	5.8594	4.96196	7.87802	7.53536	7.49706	7.98241	7.39424	7.75238	3.89955	5.32357	4.71045	6.79698	4.62495	3.78059	5.14072	6.35201	6.78026	4.2492	6.68391	5.55334	5.97078	6.91781	5.72191	7.85855			6.55868	7.73973	7.75238	6.68251	4.94422	5.32357	4.71045	6.79698	4.7749	6.56614	6.91781	5.72191	7.85855			94.2672	213.743	215.625	102.715	30.7864	40.0456	26.1811
GSM615379	pathologic_response_pcr_rd: pCR	4.9579	4.72874	6.723	5.58248	7.30644	7.34587	7.97537	7.72148	3.9428	5.8571	4.95904	6.99639	5.17991	3.906	5.19177	6.7958	7.42068	4.59459	7.0665	5.94834	6.22442	7.16113	5.93086	8.34398			5.49803	7.32616	7.72148	7.0999	5.2013	5.8571	4.95904	6.99639	5.0565	7.10824	7.16113	5.93086	8.34398			45.1931	160.47	211.055	137.177	36.7914	57.9646	31.1043
GSM615383	pathologic_response_pcr_rd: pCR	6.10049	5.37573	9.19422	7.75739	7.08693	7.91608	7.95722	8.1374	4.00948	5.6402	4.80316	6.83443	4.81733	3.70981	5.00737	6.42643	7.03452	4.40144	6.62137	5.74939	5.84464	7.81466	5.61887	8.14497			7.10696	7.5015	8.1374	6.90093	5.01076	5.6402	4.80316	6.83443	4.82097	6.73048	7.81466	5.61887	8.14497			137.85	181.208	281.579	119.505	32.2397	49.8736	27.9187
GSM615393	pathologic_response_pcr_rd: pCR	5.27852	4.92646	7.2576	6.79636	6.97858	6.99451	7.77094	7.34298	4.02372	5.4934	4.94876	6.88814	4.66769	3.69583	5.34103	6.04878	7.27189	4.38625	6.55174	5.81284	5.83575	6.96466	5.69734	8.10763			6.06474	6.98654	7.34298	6.80335	4.98724	5.4934	4.94876	6.88814	4.87935	6.66034	6.96466	5.69734	8.10763			66.9371	126.812	162.352	111.689	31.7182	45.0482	30.8833
GSM615394	pathologic_response_pcr_rd: pCR	5.48105	4.82144	7.51777	5.62032	7.22172	7.33639	8.55782	7.78087	4.25732	5.44605	4.91196	6.97568	4.72608	4.0791	5.17165	6.76144	7.41496	4.38262	6.89182	5.93161	6.25375	5.94097	5.88736	8.22454			5.86014	7.27906	7.78087	7.40578	5.17726	5.44605	4.91196	6.97568	4.97711	7.0882	5.94097	5.88736	8.22454			58.087	155.315	219.926	169.575	36.1834	43.5939	30.1056
GSM615396	pathologic_response_pcr_rd: pCR	5.5805	4.73664	7.59235	6.75146	7.51026	7.72284	8.68911	7.72105	4.25109	5.52511	4.76593	6.98193	5.20615	4.11953	5.43864	6.24979	7.25646	4.1233	6.97645	5.81347	6.32617	6.89907	5.4545	8.08452			6.16524	7.61655	7.72105	7.50764	5.11695	5.52511	4.76593	6.98193	5.14445	6.75313	6.89907	5.4545	8.08452			71.7664	196.25	210.993	181.981	34.702	46.0494	27.2075
GSM615397	pathologic_response_pcr_rd: pCR	5.51984	4.95402	7.73988	6.63131	6.77307	7.56703	6.86447	8.1192	4.00314	5.32202	4.86842	6.69984	4.77525	3.64876	5.31408	6.40167	7.05857	4.28959	6.55024	5.86304	5.67478	7.08986	5.61885	8.08343			6.21126	7.17005	8.1192	6.26962	4.94766	5.32202	4.86842	6.69984	4.90028	6.73012	7.08986	5.61885	8.08343			74.0929	144.012	278.051	77.1516	30.8598	40.0025	29.2105
GSM615632	pathologic_response_pcr_rd: pCR	5.80413	4.58911	7.82988	7.30546	7.49414	7.44369	8.40766	7.9514	3.93706	5.91265	4.62486	6.64591	4.74143	3.48333	5.01041	6.35973	6.9104	4.12238	6.42693	5.77914	6.35782	7.83588	5.45055	7.82033			6.38215	7.46891	7.9514	7.38274	4.82879	5.91265	4.62486	6.64591	4.75358	6.63507	7.83588	5.45055	7.82033			83.4099	177.16	247.52	166.888	28.4191	60.2402	24.6729
GSM615634	pathologic_response_pcr_rd: pCR	6.10277	4.92134	8.20939	7.72096	6.79875	7.37742	8.23877	7.64973	3.791	5.65982	4.7124	6.70266	4.57831	3.39729	4.79842	6.0751	6.66821	4.00349	6.41738	5.69844	5.88049	6.93592	5.42409	7.71948			6.73862	7.08809	7.64973	7.05963	4.73729	5.65982	4.7124	6.70266	4.61812	6.37166	6.93592	5.42409	7.71948			106.789	136.059	200.817	133.402	26.6727	50.5562	26.2164
GSM615635	pathologic_response_pcr_rd: pCR	4.92508	4.2233	6.98719	5.58847	6.99018	7.3464	8.89546	7.2367	4.13417	6.2717	5.23698	7.26289	4.8888	3.77587	4.84051	6.14582	7.2706	4.00375	7.02893	5.99149	6.49012	5.76768	5.42642	8.45459			5.43101	7.16829	7.2367	7.69279	5.05562	6.2717	5.23698	7.26289	4.87417	6.70821	5.76768	5.42642	8.45459			43.1416	143.837	150.822	206.9	33.2577	77.2626	37.7127
GSM615636	pathologic_response_pcr_rd: pCR	5.67337	4.53009	8.10335	7.05552	7.13563	7.42573	7.54941	7.71925	4.24056	7.30895	4.63348	6.4965	4.43033	3.44803	4.77839	5.94941	6.53558	3.83039	6.35332	5.42073	5.64612	8.0793	5.6218	7.73412			6.34058	7.28068	7.71925	6.59777	4.80809	7.30895	4.63348	6.4965	4.51937	6.24249	8.0793	5.6218	7.73412			81.041	155.49	210.73	96.8558	28.0143	158.567	24.8208
GSM615637	pathologic_response_pcr_rd: pCR	5.26626	4.41928	7.46821	6.11788	6.6331	7.43914	8.3555	7.5391	4.03378	6.39717	4.62954	6.79231	4.54956	3.4971	4.84064	6.14703	6.96078	4.01159	6.61692	5.8306	6.30493	7.08877	5.52886	7.84285			5.81791	7.03612	7.5391	7.33021	4.88743	6.39717	4.62954	6.79231	4.67948	6.5539	7.08877	5.52886	7.84285			56.4112	131.245	185.993	160.922	29.598	84.283	24.7531
GSM615639	pathologic_response_pcr_rd: pCR	5.24926	4.37901	7.30762	6.307	7.10883	7.43055	7.54224	7.74205	3.99184	5.76302	5.13711	6.65163	4.4195	3.64261	4.68833	6.31833	6.67042	4.0008	6.49993	5.82882	5.74598	6.52617	5.37354	7.88905			5.81072	7.26969	7.74205	6.64411	4.83086	5.76302	5.13711	6.65163	4.64481	6.49438	6.52617	5.37354	7.88905			56.1307	154.31	214.087	100.018	28.4598	54.3053	35.1905
GSM615644	pathologic_response_pcr_rd: pCR	5.26492	4.59119	7.51981	5.83797	6.68703	7.24823	7.07152	7.36454	4.27608	5.39557	4.94743	6.73973	4.47852	3.39902	4.4648	6.59659	6.93334	4.31153	6.87221	5.90362	5.94512	6.61497	5.49231	8.00137			5.80348	6.96763	7.36454	6.50832	5.15327	5.39557	4.94743	6.73973	4.56149	6.76496	6.61497	5.49231	8.00137			55.8496	125.16	164.796	91.033	35.5869	42.0948	30.855
GSM615656	pathologic_response_pcr_rd: pCR	5.07239	4.02225	7.21074	5.59242	6.48883	6.65523	8.30388	7.59953	4.21244	5.7815	5.14274	7.13132	4.77966	3.77641	4.95201	6.52813	6.95889	3.84781	6.94713	5.99033	6.324	6.3791	5.36766	7.94431			5.47445	6.57203	7.59953	7.31394	5.00246	5.7815	5.14274	7.13132	4.8746	6.74351	6.3791	5.36766	7.94431			44.4605	95.1433	193.949	159.116	32.0547	55.0053	35.328
GSM615658	pathologic_response_pcr_rd: pCR	4.96357	4.23248	7.36235	5.44044	7.10605	7.1045	8.24462	7.53968	4.19127	5.64302	4.85844	6.64474	4.81189	3.75774	5.3323	7.25094	7.14594	4.00385	6.7669	5.8939	6.1226	7.068	5.11904	7.8124			5.49971	7.10527	7.53968	7.18361	4.98734	5.64302	4.85844	6.64474	4.94895	7.19844	7.068	5.11904	7.8124			45.2458	137.689	186.067	145.373	31.7204	49.9711	29.0092
GSM615660	pathologic_response_pcr_rd: pCR	5.81406	4.63193	8.13401	7.03204	7.05557	7.26192	6.39445	7.3348	4.07128	5.83175	4.65681	6.47425	4.88818	3.4551	4.96971	6.40891	6.7564	3.90476	6.58331	5.75641	5.54405	7.28214	5.04186	7.86129			6.40301	7.15874	7.3348	5.96925	4.85312	5.83175	4.65681	6.47425	4.76735	6.58266	7.28214	5.04186	7.86129			84.625	142.888	161.434	62.6505	28.9024	56.955	25.2255
GSM615663	pathologic_response_pcr_rd: pCR	5.58826	4.64387	8.24337	6.53681	6.99973	7.06674	7.49856	7.72458	4.10414	5.31477	4.81601	6.64259	4.72186	3.6218	5.21881	6.40993	7.10712	3.7822	6.4726	5.85075	5.86587	8.01232	4.90889	7.81024			6.25308	7.03323	7.72458	6.68222	4.78631	5.31477	4.81601	6.64259	4.85331	6.75852	8.01232	4.90889	7.81024			76.2719	130.983	211.51	102.695	27.5946	39.802	28.1684
GSM615665	pathologic_response_pcr_rd: pCR	5.70059	4.13421	7.17817	6.16459	6.95739	6.95946	7.04302	7.71689	3.87995	5.36717	4.6414	6.86913	5.13713	3.44449	5.02134	6.09084	6.68141	3.84498	6.67904	5.79781	5.68323	7.62458	4.96571	7.80409			5.79439	6.95843	7.71689	6.36313	4.80132	5.36717	4.6414	6.86913	4.85019	6.38613	7.62458	4.96571	7.80409			55.499	124.364	210.385	82.3175	27.8832	41.2743	24.9575
GSM615668	pathologic_response_pcr_rd: pCR	4.96634	4.36699	6.50411	4.75818	7.13091	6.24506	7.59847	7.42281	3.97082	5.94426	5.08026	7.07323	4.59767	3.87754	5.17042	6.38513	7.08002	3.99344	6.78042	5.76449	5.9653	5.85978	5.4811	8.39003			5.14891	6.68799	7.42281	6.78188	4.91489	5.94426	5.08026	7.07323	4.85253	6.73258	5.85978	5.4811	8.39003			35.4793	103.106	171.588	110.04	30.1669	61.5747	33.8307
GSM615669	pathologic_response_pcr_rd: pCR	5.40204	4.53704	7.60998	6.93496	7.20668	7.39342	7.31942	7.16629	4.32625	6.09739	4.79495	6.44272	4.58662	3.48888	4.9458	5.9863	6.60992	3.81208	6.28221	5.65494	5.72751	7.42856	5.20946	7.72097			6.12101	7.30005	7.16629	6.52346	4.80685	6.09739	4.79495	6.44272	4.66906	6.29811	7.42856	5.20946	7.72097			69.5995	157.592	143.638	91.9937	27.9902	68.4697	27.7602
GSM615672	pathologic_response_pcr_rd: pCR	5.44412	4.29654	7.39289	6.48461	7.00599	6.74147	7.64482	7.52538	4.3078	5.35757	4.71142	7.0237	4.73011	3.8507	4.73908	6.43806	6.83596	4.11645	6.91043	5.67278	5.83553	6.88843	5.22648	7.92408			5.90454	6.87373	7.52538	6.74017	5.11156	5.35757	4.71142	7.0237	4.74817	6.63701	6.88843	5.22648	7.92408			59.9023	117.273	184.232	106.904	34.5726	41.0004	26.1987
GSM615676	pathologic_response_pcr_rd: pCR	5.74202	4.64818	7.47391	7.02951	6.96	7.02585	7.97653	7.29576	4.08261	5.64474	4.85291	6.5467	4.56953	3.43405	4.70344	6.11852	6.86185	3.99474	6.60219	5.73412	5.9716	7.38309	5.22068	7.59933			6.22341	6.99293	7.29576	6.97407	4.89318	5.64474	4.85291	6.5467	4.61029	6.49018	7.38309	5.22068	7.59933			74.7193	127.374	157.124	125.72	29.7162	50.0306	28.8982
GSM615677	pathologic_response_pcr_rd: pCR	5.37769	4.23845	7.14763	6.38389	6.89748	6.73259	7.77318	7.5707	3.99327	5.40748	4.67967	6.80692	4.81174	3.69619	4.88641	5.946	6.52007	3.77436	6.65126	5.71981	5.79533	7.45944	5.13648	7.62246			5.78691	6.81504	7.5707	6.78425	4.8063	5.40748	4.67967	6.80692	4.77854	6.23303	7.45944	5.13648	7.62246			55.2121	112.598	190.111	110.221	27.9795	42.4439	25.6284
GSM615680	pathologic_response_pcr_rd: pCR	6.86001	5.33412	8.05142	8.15435	7.51737	7.74093	7.06894	7.48017	4.30031	5.529	4.99929	6.68531	4.73905	3.59631	4.57137	5.85466	6.55908	4.01091	6.80621	5.8223	5.75272	7.31715	5.32987	7.69054			7.09997	7.62915	7.48017	6.41083	5.03915	5.529	4.99929	6.68531	4.68226	6.20687	7.31715	5.32987	7.69054			137.184	197.972	178.548	85.0848	32.8802	46.1738	31.9842
GSM615681	pathologic_response_pcr_rd: pCR	5.23561	4.06174	7.31447	6.80501	7.0599	7.02248	8.01474	7.29923	3.94976	5.10034	4.75369	6.42599	4.65407	3.67229	5.3044	5.87658	6.64481	3.87169	6.47515	5.70382	5.59604	7.12473	5.58226	7.53651			5.85421	7.04119	7.29923	6.80539	4.76553	5.10034	4.75369	6.42599	4.83365	6.2607	7.12473	5.58226	7.53651			57.8485	131.707	157.503	111.847	27.1999	34.3048	26.9775
GSM615694	pathologic_response_pcr_rd: pCR	5.00163	4.44077	6.27725	5.13858	7.24372	6.96484	7.71021	8.0655	3.92894	5.89253	5.17995	7.24915	5.09422	3.64205	5.00903	6.66325	6.88752	3.7995	7.03566	6.2951	6.64569	5.63438	5.439	8.13038			5.21456	7.10428	8.0655	7.17795	4.92136	5.89253	5.17995	7.24915	5.0101	6.77538	5.63438	5.439	8.13038			37.1311	137.595	267.89	144.803	30.3025	59.4058	36.251
GSM615695	pathologic_response_pcr_rd: pCR	5.56315	4.2334	6.98965	6.78292	7.86769	6.8046	5.69556	7.34759	4.10235	8.27104	5.05643	6.90192	4.92229	3.66627	4.80947	6.0173	7.12196	4.03186	6.62923	6.18148	5.72533	6.40949	5.7238	7.71781			5.89228	7.33614	7.34759	5.71044	4.92115	8.27104	5.05643	6.90192	4.89488	6.56963	6.40949	5.7238	7.71781			59.3953	161.584	162.871	52.3619	30.2979	308.909	33.2765
GSM615706	pathologic_response_pcr_rd: pCR	5.4465	4.07769	6.66054	6.42849	7.19298	6.9567	6.40945	7.6526	4.27692	6.32677	4.97389	6.97578	4.96434	3.59004	5.13388	6.29288	6.66051	4.37219	7.00006	6.06918	6.09734	5.69038	5.5912	7.97935			5.65331	7.07484	7.6526	6.2534	5.21639	6.32677	4.97389	6.97578	4.93936	6.4767	5.69038	5.5912	7.97935			50.3286	134.815	201.216	76.2886	37.1783	80.2688	31.4262
GSM615723	pathologic_response_pcr_rd: pCR	5.07389	4.31876	7.39397	6.4434	7.25413	7.45445	7.48072	7.73789	4.03004	5.45056	4.51403	6.66263	4.46439	3.6144	5.03329	5.78526	6.58917	4.04373	6.36485	5.6172	5.4424	7.71287	5.59081	7.644			5.80751	7.35429	7.73789	6.46156	4.81288	5.45056	4.51403	6.66263	4.68232	6.18721	7.71287	5.59081	7.644			56.0058	163.629	213.47	88.1301	28.1073	43.7302	22.8486
GSM615724	pathologic_response_pcr_rd: pCR	5.27539	4.34402	7.61979	6.36891	6.97568	7.37866	9.25833	7.88459	4.0795	6.02511	4.4891	6.74299	4.28727	3.60612	4.87204	6.26969	6.78208	3.87464	6.7107	5.86582	6.44272	7.20347	4.91874	8.05896			5.90203	7.17717	7.88459	7.85052	4.88828	6.02511	4.4891	6.74299	4.65781	6.52589	7.20347	4.91874	8.05896			59.7981	144.725	236.318	230.804	29.6155	65.1238	22.4571
GSM615727	pathologic_response_pcr_rd: pCR	5.3301	4.50538	6.37628	5.91414	6.25325	7.23413	6.51749	8.00002	4.0071	6.11982	4.8066	7.27922	4.46024	3.62038	5.48628	6.49063	7.17593	4.22871	7.01541	5.92902	5.88189	6.15759	5.47613	8.27585			5.53148	6.74369	8.00002	6.19969	5.08374	6.11982	4.8066	7.27922	4.87398	6.83328	6.15759	5.47613	8.27585			46.253	107.165	256.004	73.5009	33.9124	69.5421	27.9854
GSM615733	pathologic_response_pcr_rd: pCR	5.75009	4.21444	7.4321	6.53209	6.41261	7.00726	7.11313	7.19765	4.31864	6.24164	4.90189	7.03725	4.45609	3.73331	4.88496	6.5648	6.72124	4.19947	6.94676	6.06463	6.04556	6.14784	5.62076	8.15308			5.98218	6.70994	7.19765	6.57934	5.15496	6.24164	4.90189	7.03725	4.78475	6.64302	6.14784	5.62076	8.15308			63.2143	104.687	146.794	95.6268	35.6284	75.6696	29.8962
GSM615736	pathologic_response_pcr_rd: pCR	5.38229	4.37639	7.44356	6.34612	7.18432	7.53714	7.87483	8.14677	3.94076	6.29055	4.61111	6.76662	4.60308	3.64653	5.33984	6.30849	6.91146	3.97737	6.64312	5.94127	5.8149	6.89041	5.28681	7.67917			5.88709	7.36073	8.14677	6.84487	4.85375	6.29055	4.61111	6.76662	4.88268	6.60997	6.89041	5.28681	7.67917			59.1821	164.362	283.414	114.95	28.9151	78.2788	24.4389
GSM615737	pathologic_response_pcr_rd: pCR	5.1916	4.30384	6.74546	6.30277	7.00686	6.84803	6.74907	7.6678	3.7898	5.82845	4.75814	6.63353	4.81026	3.74067	6.13527	6.41895	6.87254	4.03239	6.17075	5.97556	5.5464	6.07439	5.03808	7.79881			5.63592	6.92744	7.6678	6.14773	4.66431	5.82845	4.75814	6.63353	5.16544	6.64574	6.07439	5.03808	7.79881			49.7256	121.722	203.347	70.9009	25.357	56.825	27.0609
GSM615742	pathologic_response_pcr_rd: pCR	5.51002	4.36893	7.63547	5.95329	6.45589	7.04982	8.29646	8.02558	4.51336	6.15795	4.5619	6.8839	4.55659	3.41553	5.83163	7.77227	7.82207	4.39782	7.0909	5.81651	6.03727	6.62613	5.5009	8.0416			5.86693	6.75286	8.02558	7.16686	5.33403	6.15795	4.5619	6.8839	4.90506	7.79717	6.62613	5.5009	8.0416			58.3608	107.848	260.58	143.695	40.3369	71.4047	23.6195
GSM615744	pathologic_response_pcr_rd: pCR	5.61175	4.21682	6.91047	6.00808	7.04367	7.09261	8.39021	7.97608	4.02715	6.2018	4.80844	6.96458	5.15554	3.69841	5.33782	6.70734	7.07187	3.96008	6.73815	5.99145	6.62066	6.79583	5.02267	7.92636			5.68678	7.06814	7.97608	7.50543	4.90846	6.2018	4.80844	6.96458	5.04581	6.88961	6.79583	5.02267	7.92636			51.5099	134.191	251.79	181.702	30.0326	73.6087	28.021
GSM615748	pathologic_response_pcr_rd: pCR	5.3589	4.03066	6.33996	5.25871	6.51136	7.09437	6.8734	7.92846	3.84833	6.31322	4.7448	7.08934	4.81748	3.68792	5.1829	6.74773	7.19552	4.04564	6.68977	6.16257	5.8109	5.80559	5.51256	8.17875			5.24706	6.80286	7.92846	6.34215	4.86125	6.31322	4.7448	7.08934	4.96272	6.97162	5.80559	5.51256	8.17875			37.9771	111.652	243.616	81.129	29.0657	79.5186	26.8119
GSM615773	pathologic_response_pcr_rd: pCR	5.94377	4.76698	7.70697	6.65939	7.10052	7.3294	7.7258	7.6949	4.1761	5.47917	4.47293	6.81283	4.82315	3.57299	6.08571	6.77679	7.16711	3.98713	6.47074	5.83145	5.47641	7.12395	5.37349	7.87496			6.26928	7.21496	7.6949	6.6011	4.87799	5.47917	4.47293	6.81283	5.07832	6.97195	7.12395	5.37349	7.87496			77.1331	148.566	207.202	97.0802	29.4049	44.6061	22.2067
GSM615775	pathologic_response_pcr_rd: pCR	5.8155	4.50377	7.58164	7.40613	7.38788	7.62989	7.40868	7.06815	3.91034	5.48171	4.85216	6.50815	4.60537	3.54375	5.08266	6.01841	6.57296	3.80274	6.40296	5.62853	5.95556	7.85279	5.02621	7.401			6.32676	7.50888	7.06815	6.68212	4.70535	5.48171	4.85216	6.50815	4.71508	6.29568	7.85279	5.02621	7.401			80.2683	182.137	134.192	102.688	26.0886	44.6847	28.8832
GSM615779	pathologic_response_pcr_rd: pCR	6.04634	4.88347	8.07374	7.78743	7.11869	7.25212	8.00321	7.55965	3.97054	6.06754	4.52554	6.50405	5.39104	3.45974	6.67504	6.38089	6.56072	3.83453	6.18127	5.58044	5.709	7.17319	5.20471	7.76745			6.69774	7.1854	7.55965	6.85611	4.66211	6.06754	4.52554	6.50405	5.27657	6.47081	7.17319	5.20471	7.76745			103.806	145.553	188.661	115.85	25.3184	67.0674	23.0315
GSM615780	pathologic_response_pcr_rd: pCR	5.84573	4.52905	8.07709	7.18497	7.06136	7.25184	8.88727	7.68727	4.19143	5.43223	4.58937	6.43046	4.39093	3.62511	4.9513	6.03719	6.47206	3.64174	6.24629	5.43554	6.3768	7.93988	4.85578	7.38977			6.40921	7.1566	7.68727	7.63203	4.69315	5.43223	4.58937	6.43046	4.60072	6.25463	7.93988	4.85578	7.38977			84.9894	142.676	206.11	198.368	25.869	43.1781	24.0734
GSM615782	pathologic_response_pcr_rd: pCR	5.71474	4.53549	7.57717	6.64333	6.64611	7.40735	8.11115	8.22444	4.00765	5.56653	4.69915	6.92902	4.06169	3.60555	5.03403	6.42536	6.72161	4.29184	6.52988	5.77946	5.63223	6.96538	5.24658	7.86826			6.11768	7.02673	8.22444	6.87169	4.94312	5.56653	4.69915	6.92902	4.62018	6.57348	6.96538	5.24658	7.86826			69.4393	130.394	299.09	117.107	30.763	47.3908	25.9768
GSM615793	pathologic_response_pcr_rd: pCR	5.90485	4.6231	7.48448	7.30169	7.30103	7.77909	5.67534	7.59226	3.90807	6.40756	4.76135	6.55075	4.86311	3.69402	4.78949	6.10601	6.54817	3.90323	6.69234	5.74826	5.6111	7.2368	5.46711	7.56297			6.32853	7.54006	7.59226	5.64322	4.83455	6.40756	4.76135	6.55075	4.77372	6.32709	7.2368	5.46711	7.56297			80.3671	186.116	192.973	49.9779	28.5328	84.8922	27.1213
GSM615798	pathologic_response_pcr_rd: pCR	7.01423	5.28019	8.02534	7.84146	6.34727	6.97368	7.9183	7.91823	4.08134	5.3193	4.90505	6.58783	4.56154	3.63686	4.845	5.96441	6.70351	3.82032	6.50193	5.77552	5.68872	7.75299	5.27382	7.82222			7.0403	6.66048	7.91823	6.80351	4.8012	5.3193	4.90505	6.58783	4.70473	6.33396	7.75299	5.27382	7.82222			131.626	101.159	241.894	111.702	27.8807	39.9272	29.9618
GSM615802	pathologic_response_pcr_rd: pCR	6.39793	4.84294	7.81766	7.09899	7.12928	7.29745	8.15096	7.68265	3.97643	5.41693	4.6996	6.36261	4.66201	3.45807	5.11883	5.80742	6.72481	3.95307	6.11168	5.57362	5.55162	7.23322	5.6614	7.8069			6.53938	7.21336	7.68265	6.85129	4.68039	5.41693	4.6996	6.36261	4.70313	6.26612	7.23322	5.6614	7.8069			93.0144	148.402	205.452	115.463	25.6412	42.7227	25.9849
GSM615803	pathologic_response_pcr_rd: pCR	5.47873	4.45387	7.54213	6.74369	6.92477	7.06325	7.74246	7.57826	4.31688	7.46891	4.80153	6.77627	4.70249	3.52192	5.08199	6.19814	6.5901	3.99682	6.56263	5.8384	5.68345	6.65305	5.14336	7.80524			6.05461	6.99401	7.57826	6.71296	4.95878	7.46891	4.80153	6.77627	4.7862	6.39412	6.65305	5.14336	7.80524			66.4689	127.469	191.109	104.906	31.0986	177.16	27.8872
GSM615822	pathologic_response_pcr_rd: pCR	5.86598	4.42812	7.63268	7.50226	7.62221	7.45855	7.8791	7.15443	4.11656	5.57817	4.5619	6.65075	4.73524	3.55112	5.16805	5.97805	6.29217	3.68959	6.47749	5.66842	5.80545	7.488	5.35922	7.375			6.35726	7.54038	7.15443	6.84227	4.76121	5.57817	4.5619	6.65075	4.78071	6.13511	7.488	5.35922	7.375			81.9835	186.157	142.461	114.744	27.1187	47.7746	23.6195
GSM615824	pathologic_response_pcr_rd: pCR	5.82557	4.48926	8.2411	7.28098	6.55004	7.37627	9.45359	7.66518	3.92867	5.49485	4.58571	7.09568	4.63754	3.58419	5.01863	6.36063	6.71667	3.98798	6.36347	5.6509	6.56884	7.30006	5.03723	8.01181			6.45923	6.96315	7.66518	8.01121	4.76004	5.49485	4.58571	7.09568	4.72281	6.53865	7.30006	5.03723	8.01181			87.9875	124.772	202.978	257.998	27.0966	45.0936	24.0125
																																										average expression in senestive patients	82.308	157.293	215.022	141.65	29.4863	62.7443	27.693
																																										Gene name	CLCN3	TOR1A	CHKB	BCL6	APAF1	SNPH	PAEP
																																											Normalized values
																																											1.43933	0.973564	1.11252	0.736842	1.02939	3.47222	0.828013
																																											1.09031	1.14495	0.999353	1.38925	0.984063	0.863237	0.901644
																																											0.770799	0.893117	0.773478	0.496256	1.0373	1.05275	0.982035
																																											1.08235	0.833769	1.01466	0.408187	0.965925	0.990674	0.972694
																																											1.70608	0.981432	0.781532	1.55749	0.936445	0.602325	0.890614
																																											0.730112	0.802363	1.38868	0.819355	1.12245	1.00658	0.945612
																																											1.68603	1.24813	0.815275	0.367714	1.0116	0.625063	0.859525
																																											0.676541	0.97408	1.28162	0.841848	0.978472	1.49919	1.14297
																																											0.691201	0.994307	1.13197	1.25506	1.07903	1.01349	1.31565
																																											1.37185	0.902644	0.834135	1.13049	0.954203	1.51385	1.16042
																																											0.785654	1.07337	1.11196	0.849298	0.893487	0.775832	1.32222
																																											0.755491	1.01148	0.972715	0.723628	1.19232	1.08695	1.15901
																																											0.804387	0.894831	0.854632	2.03317	0.963936	0.673529	0.924743
																																											1.97149	0.978768	0.976173	1.53175	0.974409	0.718335	0.989631
																																											1.06637	0.717816	1.08325	1.02203	1.00339	0.793794	1.28282
																																											1.74701	0.67706	1.12397	3.79785	0.945007	0.717869	1.0783
																																											1.74598	0.990674	1.08369	0.99508	0.838311	1.49461	0.918077
																																											2.58033	1.01681	0.784188	0.472468	0.903623	0.624027	0.899503
																																											1.4012	0.974268	1.08128	0.690589	1.01631	0.956718	0.965791
																																											0.535219	1.00674	1.10789	0.750308	0.911331	0.901129	1.04587
																																											1.46751	1.06139	0.91361	0.820974	0.888747	0.627513	1.15748
																																											0.810891	0.864079	1.21564	0.833869	1.13903	1.25175	0.975528
																																											1.68237	1.06551	1.07009	0.771436	0.922366	0.627603	1.02668
																																											1.29888	0.965913	1.39523	0.890214	0.980458	0.996754	0.745043
																																											0.708113	0.852893	1.12255	0.710264	1.11542	0.95241	1.21859
																																											1.88637	0.989517	0.928203	1.07372	0.955879	0.862689	1.00485
																																											0.760239	1.02847	0.82118	0.450121	0.967482	1.26974	0.978178
																																											1.00065	1.18896	1.0312	3.2521	0.915097	1.06765	1.03017
																																											0.623496	0.996436	1.12786	0.852562	0.97107	1.21137	1.12088
																																											0.653824	1.05921	1.46329	0.852444	0.92516	0.927726	1.02031
																																											1.12935	0.807227	1.55678	0.743501	0.979503	1.20191	0.940857
																																											1.23978	0.929193	1.38152	1.73872	0.840407	1.20095	1.14451
																																											0.614455	0.795959	1.33334	1.8777	0.736381	0.869996	0.799081
																																											1.95657	1.8944	0.873769	0.309338	0.87508	0.820799	0.724446
																																											1.76839	0.900948	0.910852	1.10342	0.86622	0.889644	0.899546
																																											1.2312	1.04618	1.1691	2.01997	0.910744	0.744115	0.927638
																																											1.33766	0.973975	0.988709	0.85418	0.915357	1.89406	0.768317
																																											1.56029	1.28688	0.458874	1.13011	0.680553	0.516052	0.758184
																																											1.11361	1.33412	1.48566	1.04598	0.772745	0.759507	0.806682
																																											0.920226	1.18432	1.33857	0.693241	0.820845	2.69153	0.791108
																																											0.920603	0.990945	1.25668	1.01769	0.846238	1.71327	0.906842
																																											1.75338	1.00772	0.933347	1.36334	0.847062	0.589937	0.942521
																																											0.790284	0.823332	1.62481	1.10856	0.972024	1.20909	0.89375
																																											0.687156	1.30682	1.01689	0.782967	0.94057	1.01235	0.818141
																																											1.07299	0.771156	0.821269	0.868819	0.788687	0.852163	0.890491
																																											1.94513	1.15771	0.973248	0.39534	0.889827	0.929243	0.847455
																																											0.961278	0.762834	0.942314	1.61227	0.93758	0.697536	0.975639
																																											1.07017	0.985753	1.05243	1.46579	0.932743	0.820493	0.896685
																																											0.748851	1.10359	1.2654	1.1016	1.01942	1.13065	1.13191
																																											1.21988	0.785017	0.835856	1.08837	0.969293	0.925518	1.43531
																																											1.07117	0.914502	1.13789	1.56476	1.01239	0.752711	1.34135
																																											0.916027	0.897438	1.45338	1.41454	1.00128	1.09496	1.28062
																																											0.813107	0.982636	1.00644	0.956001	1.08414	0.743664	0.953563
																																											1.23446	1.24752	0.744309	0.659942	0.90153	1.87045	1.0355
																																											1.41878	1.23258	1.02371	0.897283	0.739141	0.973166	0.974746
																																											0.974568	0.662418	1.08003	0.761971	0.966665	0.693758	1.16804
																																											2.05346	1.2849	0.750617	1.68615	1.04018	0.708414	0.884522
																																											0.775834	0.883251	0.982222	0.60762	1.14861	1.04588	0.936877
																																											1.36402	1.55819	0.979192	0.465287	0.837201	1.0894	1.15172
																																											1.00165	0.862633	0.919013	0.742426	0.908486	0.750838	0.981142
																																											1.27518	0.81456	1.16267	0.744494	0.79184	0.800679	0.817956
																																											1.59745	0.958175	0.66636	0.886957	0.809125	0.672328	0.854108
																																											1.15963	1.52227	0.828406	0.378922	0.867286	1.13733	0.962651
																																											2.25566	0.808974	0.809845	0.513787	0.864007	2.08578	0.802312
																																											1.06644	0.926921	0.967816	1.17421	0.886643	0.648256	0.949561
																																											1.14051	0.772496	1.03933	1.28469	0.877895	0.692089	1.01255
																																											1.17713	0.828723	0.925071	1.12383	0.799171	1.15879	0.740584
																																											1.74542	1.13223	1.31386	0.786555	0.717941	1.26993	0.78279
																																											1.7834	1.09644	0.868663	0.912327	0.631539	0.982652	0.696599
																																											1.25913	1.02246	1.31138	1.93099	0.784656	1.39008	0.9038
																																											0.985898	0.726244	1.4105	0.884889	0.64393	1.03691	0.87667
																																											2.14151	0.945839	0.474608	1.46415	0.680393	0.670906	0.957889
																																											1.04236	1.25253	0.799619	0.974019	0.789299	1.03595	0.742491
																																											1.30326	1.16467	1.23311	1.36148	0.689651	0.933385	0.80189
																																											0.867506	0.848053	0.629434	2.53277	0.905045	0.590249	0.82158
																																											1.86792	1.15369	0.581312	0.535723	0.680869	0.901619	0.964985
																																											3.7217	1.25133	1.36412	0.711079	0.78101	1.02614	0.969488
																																											1.90796	0.835466	1.0371	1.08915	0.735868	1.0333	0.795724
																																											0.679343	0.891024	1.09245	0.63267	0.819862	1.40868	1.3284
																																											2.85015	0.786835	1.0374	2.39775	0.632203	0.659832	0.933613
																																											1.81755	0.929624	0.848197	0.802289	0.748565	0.843657	0.86393
																																											0.913601	0.930747	1.30822	1.33692	1.03291	1.06546	1.34699
																																											1.28091	0.979072	1.14972	2.15791	0.78365	1.36777	0.869242
																																											1.28804	1.1464	1.14719	0.714274	0.719766	0.905361	0.967024
																																											1.1927	0.988556	0.995325	1.33833	0.742846	1.07361	0.729693
																																											1.25665	0.917133	1.05036	1.01915	0.784255	1.29009	1.03839
																																											1.70283	0.770833	0.751191	1.45848	0.775	0.777786	0.901281
																																											1.44041	0.990172	0.643257	1.15293	0.70904	0.865264	0.94958
																																											1.03063	1.30182	0.650873	0.478448	0.681659	1.1728	1.4657
																																											0.503697	1.20247	0.740597	1.35874	0.840194	0.780599	2.4991
																																											2.13056	1.14396	0.602196	0.699201	0.613164	1.0154	0.726423
																																											1.04335	0.789322	1.2415	1.36878	0.895642	0.705905	0.652591
																																											3.37834	1.40157	0.806295	1.28119	0.712214	3.81885	0.669335
																																											1.48001	1.19841	1.10184	1.92485	0.723438	0.861878	0.897364
																																											1.2647	0.732121	1.64837	2.15723	0.599066	1.20097	0.913587
																																											1.05213	0.996101	0.90932	3.09957	0.946977	1.01927	1.04746
																																											1.59451	0.854605	1.32306	0.679172	0.696446	1.68235	0.881801
																																											1.51326	1.03126	1.03563	1.05822	0.883749	0.830361	0.873764
																																											0.662685	0.834622	1.25608	1.12114	1.01838	1.0887	1.16844
																																											1.57728	1.22943	0.925206	0.719794	0.896109	0.757141	1.00028
																																											0.760496	1.10873	1.17272	4.01863	1.7019	1.05518	1.09505
																																											1.19959	1.05819	0.820539	1.40267	0.957919	0.821714	1.05527
																																											0.507788	0.935819	1.13782	0.71438	0.729627	0.670771	0.794488
																																											0.677249	1.00946	0.996446	0.992335	0.881772	0.68405	0.89537
																																											1.12553	0.985868	1.08183	0.834824	0.955269	0.796346	0.989433
																																											1.63031	1.14643	0.64475	0.990908	0.837624	0.655633	0.7895
																																											0.678387	0.963222	1.0763	0.955196	1.20214	1.15312	1.06835
																																											1.05795	1.15012	0.798604	0.863556	0.893517	0.640487	1.02502
																																											1.11749	0.916244	0.90953	0.712479	0.891023	0.732666	1.15987
																																											0.98396	0.845858	1.33124	1.27998	0.909234	0.816067	0.756919
																																											0.900367	0.985978	0.974475	0.929434	1.11123	1.09792	1.17239
																																											0.859547	0.947017	0.818092	1.19288	1.03468	0.889	0.895429
																																											0.873088	1.08735	0.750032	1.02527	1.02069	0.63624	1.19053
																																											0.592778	0.924306	1.22193	0.786708	1.12922	0.982854	0.922866
																																											1.38024	0.962895	0.839357	0.87043	0.980846	0.780375	0.862348
																																											0.683624	1.11491	0.857437	1.70777	0.942182	0.727816	1.02276
																																											0.982704	0.819138	0.994418	0.745243	0.795728	1.06745	0.843447
																																											1.62092	1.05913	0.881704	0.94317	0.958362	0.862404	0.960508
																																											1.01268	0.979281	0.925002	1.26099	1.00242	0.940718	1.08868
																																											1.61929	1.03008	1.00432	1.29873	0.995624	0.707366	1.07898
																																											0.775621	0.760462	1.07887	0.920529	1.15727	0.935752	0.932378
																																											1.09451	0.878595	0.806086	0.518734	0.993655	0.890047	0.954901
																																											1.26791	0.957563	0.994959	1.35035	0.819738	0.721662	0.799499
																																											1.20869	0.96068	0.795124	1.20158	0.967552	0.781175	0.964457
																																											0.609468	1.00333	0.857781	1.21283	1.11037	1.09635	0.943286
																																											1.5064	0.955903	1.05876	1.19959	0.947601	0.888023	1.15015
																																											1.01515	1.07741	0.865717	0.999811	0.970161	0.786676	0.937725
																																											1.55488	1.00973	0.885054	0.67107	0.875776	0.789195	0.900159
																																											0.553124	0.902803	0.837974	0.489592	0.833358	0.687278	0.954658
																																											0.97425	0.952145	1.00367	2.09843	0.939136	0.837888	0.911734
																																											1.1503	0.794424	0.779712	0.992184	0.973629	1.2047	1.09598
																																											0.848019	0.999712	0.770569	0.812987	0.870549	0.636036	0.865042
																																											0.713814	0.784856	1.04656	0.990985	1.03109	0.91136	1.10192
																																											1.00391	0.940535	1.06609	1.22534	0.944773	0.873836	1.02856
																																											0.915627	0.926486	1.07598	1.01927	1.03543	0.816534	1.02608
																																											0.527758	1.03365	1.03261	1.77212	1.20863	1.0199	1.00648
																																											1.01247	0.930892	1.11091	1.0778	1.08698	0.875825	1.02416
																																											0.596193	0.909462	0.905852	0.691958	0.967346	1.01874	1.0306
																																											0.816763	1.00406	1.11086	3.59771	0.916411	0.752321	1.0847
																																											1.35679	1.15836	1.11763	1.0177	0.859399	0.697903	0.962984
																																											0.848864	0.858623	0.776301	0.869502	1.04565	0.870531	0.935088
																																											1.62688	0.846858	0.872495	0.967315	0.928258	0.764715	0.917719
																																											0.574098	0.954381	1.06605	0.658755	1.07546	1.21513	1.56079
																																											0.931056	0.984358	1.15471	1.19472	0.940164	0.774439	0.943863
																																											1.07579	1.14013	0.916031	0.991833	1.02281	0.669486	0.883052
																																											0.771217	0.883185	1.44066	0.952875	1.04512	0.865905	1.05313
																																											1.43418	0.831595	0.655317	1.70522	1.05895	0.754672	0.949959
																																											0.854568	0.729715	1.02316	1.16334	1.14695	1.05552	1.27479
																																											0.615925	1.09565	1.22097	1.34832	1.24462	1.0164	1.16872
																																											1.36908	1.21575	1.28149	0.91666	0.953977	0.981193	0.756009
																																											1.11987	0.809797	1.07537	1.58572	1.02533	0.866411	1.1221
																																											0.775799	0.857445	1.02599	1.35411	0.956486	0.80429	1.09434
																																											0.571712	0.949234	1.53611	1.05449	1.20775	1.04561	1.06051
																																											0.881115	1.18184	0.725371	1.48507	0.865099	0.750801	0.80613
																																											0.82116	0.907893	1.20469	0.979621	0.799217	1.0827	0.967884
																																											0.918091	1.33365	0.737867	0.878187	0.843936	0.55643	0.914855
																																											1.44507	0.966442	0.634539	1.01765	0.897935	0.660746	1.02587
																																											0.901366	1.12029	0.752881	0.574854	0.820327	0.715604	1.04813
																																											1.71531	1.06925	0.74719	1.38395	0.924318	0.589164	0.926362
																																											0.511916	1.42238	0.66156	0.746482	0.933423	1.27214	1.04746
																																											1.06221	0.905176	1.1527	1.52554	0.995799	0.914208	0.857145
																																											0.949245	1.01029	1.04854	0.860269	0.902217	0.935188	0.913111
																																											0.618523	0.875527	0.923999	1.04032	1.08381	1.03004	0.98116
																																											0.875594	0.951937	1.3039	0.976611	1.06205	0.729197	1.06783
																																											1.45087	1.00986	1.03405	0.589378	0.893008	0.649567	0.971329
																																											0.812465	0.772039	1.63311	1.26849	1.00713	0.887154	1.03872
																																											1.89682	0.778928	1.54597	0.598712	0.923946	0.835694	0.788992
																																											1.28315	0.99969	0.724707	1.12111	0.958067	0.714246	0.872461
																																											1.36284	0.607749	1.19444	1.54786	0.899375	0.684636	1.07075
																																											0.965499	0.992661	0.742733	1.29372	0.96567	0.689095	1.50332
																																											1.83978	1.16516	0.864325	1.58663	0.831454	0.773525	0.966086
																																											0.753783	0.980129	1.20512	0.734452	1.02955	0.986419	0.981719
																																											1.29368	0.900015	0.883446	0.680219	0.92304	1.00115	1.02081
																																											0.922127	0.869982	0.812854	0.506478	1.06587	0.877493	1.07232
																																											0.71859	0.808857	0.895147	0.794672	1.12631	1.08694	0.996934
																																											0.701058	0.937609	1.35085	0.822196	1.05113	0.786353	1.17219
																																											0.971118	0.796966	0.937047	0.906772	0.932352	0.978756	0.958215
																																											0.652794	0.937901	1.31991	1.12813	0.992303	0.991532	0.954175
																																											1.03312	0.928056	1.0539	1.21433	0.960716	0.749261	1.09286
																																											1.29441	0.917161	1.18023	0.633719	0.909779	0.724465	0.944219
																																											0.968412	1.04686	1.30705	0.847323	1.06198	0.916507	0.950273
																																											0.926587	0.8733	1.2633	0.963735	1.11554	0.734205	1.00037
																																											1.58875	0.720998	1.0403	0.641075	1.05242	1.00578	0.951682
																																											0.971556	0.870126	1.23529	1.17477	1.16485	1.34959	0.927406
																																											0.884435	0.919139	0.983675	0.808696	0.973378	1.03167	0.847269
																																											0.904314	1.14131	1.03493	0.867212	1.01159	1.54636	0.946641
																																											1.02464	0.855265	1.15069	0.747094	0.9636	0.670211	0.860655
																																											0.946404	0.798299	1.22326	0.735798	1.10205	1.14156	1.17371
																																											1.1087	1.03491	0.9237	0.658716	1.11107	0.952468	0.995296
																																											0.670076	0.820848	1.03309	0.499303	1.08504	1.77826	0.814045
																																											0.892843	0.800799	0.992471	0.74659	1.02461	0.887381	0.942273
																																											0.853009	1.05158	1.23646	0.992346	1.03053	1.06325	0.797188
																																											1.11973	1.08195	0.936483	1.00459	1.03521	0.811049	0.863675
																																											0.841516	0.857718	0.823488	0.732428	0.983155	0.798206	0.90474
																																											0.605208	0.946266	0.927262	0.476509	1.12332	1.20791	0.880829
																																											1.11714	0.828006	0.919772	0.635372	1.06022	0.864175	0.810653
																																											0.684872	0.942139	1.19474	0.508117	1.05817	1.47693	1.11811
																																											1.05909	0.972679	0.987073	0.947959	1.18256	0.921482	0.911893
																																											0.920438	0.926597	2.21859	0.701526	0.904834	0.883764	0.90987
																																											0.948723	1.04646	1.09984	0.863479	1.00534	1.05707	0.956267
																																											1.06526	1.03202	1.02079	0.653267	1.01007	0.764677	0.874557
																																											1.74486	1.10896	1.00619	1.18682	1.09688	0.921195	0.825645
																																											1.14623	1.70029	0.881774	0.744272	1.02719	1.13634	0.922972
																																											1.00003	0.962362	0.895291	0.972454	1.13989	0.976572	0.84703
																																											1.21548	1.08494	1.62455	1.19597	1.08028	1.29005	0.961088
																																											1.08918	1.0367	1.43306	1.21542	0.899284	0.920273	1.00949
																																											1.47429	1.03832	1.0696	0.675019	1.16488	0.941273	1.02482
																																											0.828387	0.925787	0.928835	0.748707	1.2441	1.29288	0.891489
																																											0.944874	0.903023	1.48247	0.728562	1.13727	0.75654	0.894426
																																											1.08285	0.997307	1.13904	0.776418	1.23533	1.23168	1.07237
																																											1.45162	0.924396	1.18644	1.17302	1.08467	2.17999	0.89945
																																											1.10714	1.041	0.853178	0.563212	1.00252	0.752511	0.85955
																																											1.09557	1.04823	0.991706	1.00758	1.13031	0.907613	0.974412
																																											0.985094	1.02502	0.973282	0.777548	1.13404	1.00987	0.959797
																																											1.15395	0.833407	1.07391	0.85088	1.05825	1.18376	0.871579
																																											0.808264	0.866301	1.00562	0.572824	0.962521	0.81757	0.891796
																																											1.09089	0.83449	1.24032	0.94871	1.00084	0.864413	0.723374
																																											0.799125	0.990543	1.6373	1.07541	0.964484	0.870335	0.880593
																																											1.09221	0.912223	1.09921	1.01725	1.12176	1.03277	0.946448
																																											0.993145	1.05483	1.21036	0.810352	1.17946	1.16668	1.02833
																																											0.720535	0.857166	0.860138	1.36919	1.00317	0.984836	1.03224
																																											0.799142	1.02105	1.25437	1.49475	1.12089	1.01062	1.01118
																																											0.900548	0.849333	0.911381	1.02002	1.16664	1.03367	0.966233
																																											2.3107	1.13287	0.765857	1.04547	0.964477	0.706088	0.89158
																																											0.935492	0.814465	1.0767	0.973525	1.25646	0.969344	1.00315
																																											0.699615	1.00403	0.805743	0.868381	1.05907	0.764567	1.04161
																																											1.25598	0.803753	1.12581	0.681222	1.02753	0.834057	0.986009
																																											1.03293	1.17729	0.880337	1.03788	0.931824	0.86977	1.02802
																																											1.35182	1.17885	0.95142	0.699243	0.987745	0.661755	0.950313
																																											0.790646	1.23969	0.990592	1.20138	1.06739	0.797228	0.848152
																																											0.852461	1.32484	1.18442	1.10664	1.06091	1.29526	0.997119
																																											1.83432	0.815402	0.815588	1.16923	1.0436	0.918414	1.0233
																																											0.873863	0.838274	1.02277	0.815266	1.15477	1.07004	1.03718
																																											1.26797	0.99844	1.03501	0.711892	0.980214	0.731714	0.940587
																																											2.06776	1.33822	1.05501	1.13981	0.941211	1.04415	0.846162
																																											1.21109	1.04207	0.851477	1.0188	1.13399	1.11905	0.895003
																																											1.16552	0.853634	1.07834	0.552304	1.22916	1.11735	0.898846
																																											1.07826	0.872296	1.00961	1.06238	1.04608	0.877653	0.866981
																																											0.944303	0.961388	1.33525	0.798675	1.13549	1.01577	0.860673
																																											1.03341	0.904615	0.871958	1.14337	1.09657	0.886774	0.830343
																																											1.54296	0.969722	0.7864	0.913151	1.10511	0.886353	0.956389
																																											1.1755	0.941287	1.17715	1.34792	1.0543	0.94004	0.905858
																																											1.40978	0.976518	1.2354	0.74909	1.04006	0.842282	0.881444
																																											0.827546	1.15023	1.22623	0.732125	1.08149	1.0654	0.852224
																																											0.939275	0.895006	1.294	1.31478	1.08171	0.965591	0.922413
																																											0.95322	1.08659	0.990376	0.841061	1.18491	1.0537	0.825196
																																											0.803017	1.00236	0.947607	0.820052	1.03823	0.776627	1.13802
																																											1.92579	1.01655	1.00063	1.25166	1.11706	0.788486	1.07592
																																											3.86468	1.38615	1.47242	0.841563	0.911406	1.03384	0.944564
																																											1.75574	1.07193	0.830023	1.62292	1.03924	0.597817	1.00996
																																											0.715525	0.929622	1.22663	0.777527	1.30262	0.898001	1.2945
																																											0.871913	0.896708	0.65761	2.68204	1.06638	0.639901	0.995064
																																											0.704208	1.08373	0.998317	0.814858	1.35429	0.995348	1.32439
																																											1.96869	1.01149	1.04855	1.76287	1.13411	0.654108	1.10273
																																											1.26789	0.997428	1.19194	1.13899	0.911555	1.25776	1.20626
																																											0.780257	1.1579	1.1233	0.976196	1.04646	0.841604	1.57169
																																											0.664031	1.08033	1.53151	1.01353	1.05858	0.838823	1.07293
																																											1.31732	1.04918	1.53019	0.962524	1.087	0.901839	0.863252
																																											0.691148	0.870555	1.39361	0.911334	1.27776	0.955054	1.01283
																																											0.827748	0.95437	0.871288	2.28564	1.0635	0.684974	0.999003
																																											1.77524	0.781281	1.23606	4.21197	1.07634	0.628435	1.15373
																																											1.49821	1.04202	1.13832	0.816436	1.17988	3.10122	0.884359
																																											1.45843	1.01831	1.07622	0.775691	1.18301	0.871096	1.02683
																																											1.68651	1.37595	0.918736	0.381077	1.12359	0.595808	0.971062
																																											1.26327	0.989435	1.40969	2.04409	0.95702	1.09755	1.28676
																																											0.650463	1.0958	1.22947	0.939864	1.07791	1.15983	1.17987
																																											2.69616	1.11736	0.862397	0.537414	1.05014	0.608824	0.975708
																																											1.1842	0.874191	1.6316	0.842416	1.11106	1.08084	1.14519
																																											1.55562	1.14294	1.10977	1.19156	1.05675	0.798721	0.969154
																																											1.12863	1.26418	1.10365	1.56237	1.17127	0.799698	0.999781
																																											1.82562	1.08569	1.15423	1.10138	0.978358	1.34078	0.936296
																																											1.128	0.920321	1.04452	0.477546	1.07347	0.925882	1.06943
																																											1.73483	1.16242	1.15309	0.85491	1.04369	0.583435	1.09
																																											1.53102	1.16328	1.00113	0.896144	1.03138	0.6282	1.28278
																																											0.649307	1.13356	0.668951	2.00946	1.30162	0.793892	4.6342
																																											0.691364	0.999362	1.32998	1.00383	1.1113	1.60727	1.2092
																																											0.558344	1.11259	1.10609	0.87471	1.06022	0.815364	1.11831
																																											1.10299	0.773899	1.1321	1.14291	1.15067	0.781698	1.37883
																																											0.689784	1.08239	1.19636	1.39162	1.16456	0.9162	1.40729
																																											0.795755	0.91328	1.18337	1.55684	1.28592	1.0071	1.22987
																																											0.792888	0.900966	1.67972	1.25836	1.11445	1.08446	1.01051
																																											1.00361	0.739445	1.12553	0.888226	1.07366	0.662378	1.2375
																																											1.06003	1.1308	1.09884	1.61014	1.09261	0.806558	0.955601
																																											2.03733	2.07501	0.983837	0.319022	0.994611	0.755071	0.783157
																																											1.23953	1.15359	1.21903	2.12366	1.03073	0.703385	0.987973
																																											0.955384	0.960592	1.49655	1.59961	1.14124	0.991464	1.35712
																																											0.952633	0.841536	0.981748	1.69024	1.11809	0.628648	1.12118
																																											1.13211	1.01105	1.1958	1.70563	1.15525	0.758608	1.41875
																																											1.00894	0.957664	1.02102	0.794794	1.03826	0.715487	1.05202
																																											0.652314	0.837105	1.38755	1.29299	1.16673	1.05816	1.33777
																																											0.913172	1.05065	1.25608	1.11586	0.986733	1.48766	0.974888
																																											2.05268	1.29191	0.998862	0.462551	0.99513	0.936799	0.918765
																																											1.06843	1.50006	1.49112	1.19328	0.890692	0.7749	0.854395
																																											1.57235	1.31944	0.938126	0.848205	1.04706	0.751376	1.06281
																																											0.812919	0.946987	1.11638	0.660964	1.30348	0.994133	0.997231
																																											0.763906	1.23179	1.25277	4.42295	1.96987	0.911003	1.20017
																																											2.09147	1.41963	0.763829	1.84598	1.18603	0.624306	0.961143
																																											1.44699	1.28015	1.10326	0.914923	0.83641	0.84512	1.08236
																																											0.774232	1.08476	1.31999	1.24399	1.1787	1.01543	1.24604
																																											1.29619	1.12751	1.47009	2.23507	0.909398	1.39227	0.979983
																																											1.31182	1.13342	0.903744	1.5342	1.04115	0.761924	1.24873
																																											1.184	0.9201	1.01034	1.2716	0.935212	1.27031	0.870377
																																											0.52297	1.02784	1.19314	0.738417	0.867639	0.727827	0.921326
																																											1.38297	0.910955	1.26688	0.784253	0.919559	0.81476	0.938214
																																											1.03191	1.09813	0.922236	3.5208	1.10804	1.08553	1.14887
																																											0.7341	1.05727	1.07585	1.01962	1.03223	0.635726	1.03405
																																											1.13447	1.04209	1.1373	0.920076	1.10627	0.693868	1.13653
																																											1.46622	1.31229	1.20256	2.18536	0.836907	0.914599	1.0433
																																											1.86974	0.919264	1.14474	1.16548	0.861721	1.04065	0.863729
																																											1.70114	1.17368	0.707006	1.07278	0.941931	0.599409	0.861525
																																											0.6995	1.02262	1.11938	1.03861	1.3728	1.2313	1.09018
																																											1.30689	1.29025	1.31028	1.56119	0.823017	0.992127	0.8114
																																											2.56872	0.856139	1.11795	2.64028	0.731124	0.629033	1.02661
																																											1.12781	1.23083	0.832908	0.930412	1.02129	0.598083	1.2387
																																											1.15346	1.04545	0.953878	0.7452	1.03869	0.698237	1.22957
																																											1.0116	0.903121	1.33928	1.39013	1.02232	0.765449	0.851251
																																											1.09613	1.00979	1.05218	1.24615	0.984479	0.666461	1.00909
																																											0.924843	1.00536	1.29709	1.5841	1.16658	1.11284	1.47448
																																											1.20715	1.65922	0.857659	0.424942	1.03084	1.02785	1.03211
																																											0.879034	0.999096	0.922177	1.37461	1.16706	0.864202	1.03654
																																											0.915271	0.782937	1.57033	0.967485	0.712401	1.10467	0.942797
																																											0.912768	1.18993	0.81593	1.15284	1.15367	0.662249	1.43272
																																											0.607917	0.975259	1.3453	0.879611	1.27825	0.99188	1.04262
																																											1.81862	0.838648	0.801194	1.67469	0.898743	0.714142	0.968305
																																											1.43727	1.04189	0.876042	0.93329	1.09423	0.678977	0.920512
																																											0.698854	1.17958	0.868361	1.94285	1.05359	0.700353	1.0717
																																											1.00402	0.895304	1.12476	0.862695	0.955677	0.973581	0.986761
																																											1.6581	1.13836	0.950383	1.03934	1.08393	0.866424	1.02543
																																											1.06735	1.06006	1.00238	1.39371	1.11803	0.826668	1.1605
																																											1.29779	0.840295	1.80503	2.26512	0.683383	1.31756	0.981348
																																											1.05851	1.36437	0.830019	1.10009	0.930027	1.10364	0.835508
																																											0.665383	0.985859	1.13854	0.701501	0.963298	1.36445	1.40551
																																											1.07273	0.858717	1.36643	1.44742	1.03876	0.705972	0.720182
																																											1.68109	1.08086	1.11014	1.36448	1.15073	0.747817	1.1667
																																											1.33859	1.07449	1.14596	2.42659	0.882661	1.23852	0.935179
																																											0.792889	0.835798	1.19515	1.02457	1.33151	0.845973	1.01605
																																											1.22496	1.09068	1.03612	1.52096	0.864869	0.974423	0.791896
																																											1.48956	1.08476	0.645404	1.29751	0.79391	0.942517	1.03391
																																											1.07233	0.973469	0.908178	0.536623	1.15161	0.838785	1.03974
																																											1.88947	1.16351	0.86782	1.00975	0.713374	1.07317	0.767539
																																											0.527311	1.2886	0.846906	1.46633	1.00401	0.826785	2.98758
																																											1.29949	1.06132	0.993652	1.49784	0.953828	0.634734	0.869845
																																											2.16738	1.03945	0.510528	1.6665	0.794677	0.689137	1.04475
																																											1.21053	0.983337	0.823106	1.36348	1.11362	0.679661	1.07959
																																											0.623039	1.10707	0.916015	1.42577	1.29593	1.16964	1.06013
																																											1.47342	1.03262	1.10314	1.35551	1.09676	0.822764	1.21259
																																											1.01346	1.14734	0.957861	1.15785	1.14805	0.741685	1.0065
																																											1.5376	1.1348	0.975608	0.76787	1.0432	0.71137	0.956638
																																											0.544483	0.958566	0.872109	0.588155	0.948543	0.6989	1.06142
																																											1.02422	1.0462	0.936564	2.66406	1.12558	0.834286	0.880832
																																											0.986141	1.04448	1.11021	2.45535	1.10321	0.728894	0.971495
																																											0.901216	0.821841	1.07147	1.06074	1.25215	0.838353	0.995905
																																											1.15492	0.836698	0.911375	0.95657	1.00845	0.812152	1.12197
																																											0.879006	1.09505	0.77132	0.905296	0.939369	0.631816	0.994383
																																											1.37882	1.44374	0.985512	1.26535	0.945375	0.62592	0.968123
																																											0.736642	0.855042	1.15506	1.04286	1.17959	0.899299	1.17093
																																											1.03952	1.02592	1.17317	1.36437	1.07228	0.834981	1.17009
																																											1.56563	1.81442	0.94818	0.607796	1.16712	0.698472	0.995855
																																											0.715332	0.884372	0.703647	0.646985	1.01056	0.790492	0.972874
																																											0.904311	0.967311	1.18389	1.15348	1.18247	0.8015	1.08939
																																											1.17568	0.945875	1.23728	0.567266	0.948353	0.625054	1.07136
																																											0.561776	1.13789	1.06071	1.95503	1.37128	0.9384	1.06918
																																											0.682593	0.96016	1.07188	1.19342	1.24127	0.833501	1.24382
																																											1.01425	1.02568	1.22195	1.20763	1.23398	0.862485	1.10107
																																											0.617892	0.949881	0.951373	0.774229	1.09494	0.922576	1.16135
																																											0.828541	1.09961	1.15851	4.08848	1.03606	0.67976	1.14568
																																											0.905949	0.995902	1.26489	0.911349	0.951317	0.703884	1.11389
																																											0.827369	0.93002	0.93526	1.00619	1.17082	0.791563	0.928344
																																											1.0863	1.22554	0.952623	1.06028	1.051	0.684597	0.883095
																																											0.855246	0.907355	0.874087	1.00362	1.17635	0.815194	1.00381
																																											1.68213	0.915713	0.940554	1.11938	1.06367	0.728749	0.999846
																																											0.596543	1.04704	1.13137	0.739687	1.24138	1.1886	1.58696
																																											0.934625	1.0636	1.18737	1.33512	1.07944	0.72182	1.06581
																																											1.05132	1.27484	0.954408	1.05186	1.20689	0.628732	0.94151
																																											0.755969	0.949577	1.62471	1.09288	1.22075	0.769796	1.12153
																																											1.46933	0.890988	0.735171	1.98779	1.17657	0.699221	1.01711
																																											0.85321	0.778874	1.02814	1.27947	1.30182	0.929193	1.36659
																																											0.639351	1.24371	1.38459	1.51737	1.36363	0.982062	1.23491
																																											1.39778	1.29354	1.40259	0.996583	1.04295	0.894426	0.842033
																																											1.16174	0.891805	1.10516	1.72938	1.16139	0.781377	1.22145
																																											0.80498	0.960885	1.06773	1.55739	1.11774	0.766237	1.17361
																																											0.630173	0.989712	1.59024	1.19209	1.34409	0.964639	1.10507
																																											0.898091	1.21995	0.781236	1.74768	0.979296	0.719853	0.961774
																																											1.22675	0.918361	0.913394	0.936918	0.98389	0.601187	0.98051
																																											0.841332	0.977665	1.28368	1.0541	0.936703	0.978599	1.14277
																																											0.937592	1.43958	0.799041	1.03624	0.974867	0.530354	0.974906
																																											1.46444	1.04684	0.727516	1.12572	1.01803	0.631823	1.11961
																																											0.936664	1.24138	0.766088	0.646154	0.9542	0.692413	1.21238
																																											1.73635	1.18015	0.754046	1.39564	1.03551	0.613184	0.953496
																																											0.568304	1.53513	0.689859	0.908768	1.06048	1.27527	1.17494
																																											1.07766	1.00983	1.22449	1.64223	1.13541	0.861184	0.934427
																																											0.968948	1.11161	1.10558	1.02413	1.02876	0.842523	0.982628
																																											1.08551	1.17831	1.05975	1.00516	0.955962	0.769986	0.970753
																																											0.627621	0.93585	1.00434	1.09639	1.27002	0.927458	1.09149
																																											0.904901	1.02758	1.33351	1.14062	1.23478	0.718467	1.13216
																																											1.48286	1.10488	1.05054	0.682615	1.04373	0.661538	1.06348
																																											0.841751	0.845569	1.67635	1.46023	1.16721	0.771023	1.07427
																																											1.05753	1.04713	1.2722	1.10302	1.09517	0.7056	1.18709
																																											1.98105	0.849135	1.61735	0.668694	1.04849	0.748364	0.866577
																																											1.27083	1.09865	0.737912	1.27116	1.07711	0.670279	0.938391
																																											1.44108	0.647391	1.23879	1.77395	1.019	0.723371	1.17412
																																											1.11271	1.29005	0.966628	0.850413	0.935924	0.635024	0.932383
																																											0.995396	1.04855	0.800276	1.49813	1.0642	0.663327	1.68127
																																											1.8665	1.24453	0.898404	1.62283	0.951691	0.720465	1.02763
																																											1.12371	0.85304	0.905379	1.73381	1.17436	0.925782	0.946416
																																											0.818395	1.05386	1.28539	0.822231	1.18122	0.966618	1.0526
																																											1.24642	0.979599	0.997039	0.815349	1.04358	1.01561	1.08598
																																											0.791429	0.96031	0.972841	1.07623	0.991745	0.802304	1.1836
																																											0.944569	0.944498	0.916015	0.61347	1.20142	0.835473	1.29789
																																											1.17387	1.11662	1.02348	0.766622	1.02704	0.695767	1.05422
																																											0.93806	1.18515	0.910236	1.21028	0.978201	0.560114	0.982719
																																											0.747335	0.854229	0.941334	0.945502	1.28945	1.01516	1.15673
																																											0.518888	1.03645	1.29714	1.81898	1.20652	0.959844	1.19129
																																											1.20551	0.884367	1.33876	0.612315	1.23636	0.994322	1.23504
																																											0.727831	1.14367	1.45501	1.42183	1.14375	1.29392	1.14351
																																											0.732157	0.999502	1.38999	0.954347	1.20556	0.738231	1.25557
																																											0.993103	0.815358	1.12237	1.20694	1.24085	0.830677	1.34487
																																											0.989232	0.863819	0.974895	1.06825	1.07771	0.856256	1.09965
																																											0.677626	1.02987	1.42029	1.31894	1.18135	0.901515	1.05422
																																											0.834227	0.881449	1.45041	0.628702	1.05672	0.625492	1.08031
																																											1.05508	0.991927	1.08601	1.39129	1.1606	0.71309	1.16683
																																											0.960716	1.04075	0.687088	1.0978	0.974403	0.585279	1.01173
																																											1.34868	0.966025	1.30385	0.764537	1.08976	0.634119	1.00338
																																											0.960397	0.916793	1.43323	1.10656	1.30334	0.656115	1.07191
																																											0.724374	1.11334	1.03171	0.962102	1.32465	0.7642	1.20544
																																											1.63139	0.936318	1.49428	0.76703	0.81371	1.54435	0.947983
																																											1.30214	1.22053	1.15389	0.822863	0.832124	0.911327	1.03648
																																											1.00996	1.41948	0.682725	0.543401	0.779905	1.05967	1.74518
																																											0.581546	0.736783	1.33095	0.729956	0.941032	1.08186	1.02348
																																											1.80331	1.02607	0.872655	0.889273	0.829313	0.733672	0.874972
																																											1.78742	1.25699	1.39614	0.888828	0.789868	1.35578	0.88011
																																											0.539326	0.901044	1.14309	1.80375	1.01458	0.86443	1.01463
																																											0.92608	0.849065	1.02637	1.54943	0.906113	1.04346	0.985719
																																											0.503827	0.746466	0.873997	0.555355	1.17132	1.23727	1.05186
																																											0.499996	0.663706	0.916578	1.05249	1.1607	0.906929	1.28504
																																											1.38318	0.812822	1.30479	0.698552	1.0443	1.6827	0.999227
																																											1.05018	1.02661	0.974521	0.773903	0.969623	0.833975	1.00058
																																											0.644245	0.777622	1.44645	1.47091	1.05503	0.823677	1.10912
																																											1.04554	0.925308	0.796463	1.58653	0.914629	0.655382	0.838738
																																											0.998235	0.964472	0.811553	1.26435	0.987242	0.754503	0.971614
																																											1.09317	0.936443	1.01332	0.833091	1.0946	1.27012	0.927947
																																											1.76812	0.684709	1.05532	0.699827	1.05466	0.919648	0.967165
																																											0.792987	1.1325	0.765956	0.695991	1.03478	1.06099	1.00287
																																											0.484124	0.848203	1.22024	1.49009	1.1008	0.920019	1.10108
																																											0.912881	1.00651	0.650012	0.37095	1.06528	0.819596	1.07444
																																											1.15253	0.825836	1.29138	0.769729	1.01041	0.784358	1.10279
																																											0.756359	1.2497	0.858352	1.18163	0.983789	0.679133	2.06523
																																											1.02297	0.780013	0.968067	0.686996	1.257	0.906771	1.13373
																																											0.839603	1.12703	0.53649	0.515395	1.06059	0.602361	0.93897
																																											0.440471	0.838932	1.01355	0.559311	1.12399	0.944484	1.10996
																																											0.981803	1.01145	0.739987	1.19245	1.095	0.561427	1.02597
																																											0.669946	0.806229	0.689105	0.808438	1.11617	0.675384	0.895261
																																											0.533043	1.00463	0.961546	0.587496	1.00182	0.814749	1.09263
																																											1.26945	1.48984	0.791202	0.731365	0.992296	0.97348	0.980319
																																											0.450393	0.607212	0.832548	0.79984	1.0521	0.667445	0.935151
																																											0.433056	0.755159	1.37991	0.771755	1.04962	1.12381	0.939481
																																											0.602647	0.834683	0.718216	1.41655	0.967102	0.696277	1.00079
																																											0.989585	0.62054	0.655188	0.75051	0.982377	0.901101	0.844961
																																											0.661068	1.0364	1.21376	0.590963	1.00937	1.44826	2.13752
																																											0.718743	1.09827	0.881948	0.890282	0.947238	0.768536	0.862493
																																											0.933722	0.848355	0.882741	1.1321	1.04988	0.707105	1.14576
																																											0.596193	0.777994	0.853168	0.999501	1.02046	0.569831	0.915152
																																											0.663685	1.13648	0.860183	0.578936	1.25093	0.602679	0.884795
																																											1.26313	1.08619	0.97174	0.726085	0.959402	0.732495	1.00029
																																											2.69039	1.03334	1.07942	0.920688	1.00892	0.782245	0.949117
																																											0.590113	1.11031	0.968979	1.9845	1.05442	0.674991	1.05683
																																											0.637054	0.960502	0.730771	0.653697	1.09388	1.60135	0.813937
																																											0.821281	0.934431	1.47809	0.795599	1.01321	1.31734	1.03583
																																											0.508883	0.858517	1.51862	0.669161	1.01329	0.900794	1.50876
																																											1.1628	1.06617	0.90059	0.880298	1.00027	1.57414	1.0466
																																											0.543432	1.05776	0.787119	0.456874	1.01264	1.21313	1.12236
																																											0.613752	0.801318	0.948244	0.857598	1.11767	0.971979	0.958397
																																											0.650965	1.31686	0.834921	0.581278	1.15121	1.45964	1.09086
																																											0.512766	0.707071	1.06163	0.810164	1.09596	0.806902	1.19827
																																											0.506865	0.840638	1.19193	0.876814	0.897949	0.802191	1.08532
																																											0.486903	0.935382	1.21831	0.800808	1.0007	1.21663	1.02767
																																											0.944408	0.8989	0.91406	0.717305	1.07625	0.990853	1.08123
																																											0.647785	0.899669	0.984131	1.72013	1.27417	1.56024	1.05743
																																											0.50759	0.772385	1.1644	0.667277	0.865427	0.768633	1.12374
																																											0.840656	0.678262	0.824363	0.393202	0.902794	2.13157	1.11587
																																											0.633362	0.82009	1.18072	1.12014	1.03522	0.708509	1.29949
																																											0.793944	0.589247	0.732988	1.14199	1.03739	2.66364	0.956395
																																											0.534079	0.789532	1.2164	0.791693	0.92695	1.76067	1.67672
																																											0.564009	1.00424	1.08755	1.42477	1.13527	1.1012	1.34304
																																											0.523503	0.81296	1.15593	0.723783	1.15625	1.28151	1.27686
																																											0.56004	0.868435	0.905197	0.925296	1.12601	1.41391	1.57985
																																											0.791755	0.686675	1.43901	0.973666	1.02399	0.893317	1.14685
																																											0.815802	1.80408	0.743104	1.23645	1.06268	0.618224	0.956365
																																											0.553902	1.13062	1.15667	0.649428	1.03225	1.75616	1.11502
																																											1.26348	1.08643	1.03984	1.1867	0.996538	1.15816	1.23341
																																											0.565929	0.783814	0.956979	0.614166	1.36681	1.25753	1.18173
																																											0.809813	0.776004	0.895845	0.633493	0.847944	1.14088	1.34332
																																											0.505839	0.773413	1.21234	1.14649	1.03466	0.772866	1.19364
																																											0.75886	0.863042	0.845576	0.976273	0.964116	0.688502	0.858317
																																											0.933685	0.874727	0.85881	0.64561	0.908429	0.997573	1.5149
																																											0.612274	0.788576	1.46047	1.97879	1.14955	0.88016	1.06666
																																											1.08903	0.92131	1.16654	0.638743	0.98868	0.858361	0.849398
																																											0.728641	0.707649	1.6022	1.12738	1.103	1.17114	0.969617
																																											0.68288	0.84739	1.12431	0.897562	1.05461	1.80753	1.02018
																																											0.703489	0.828203	0.857056	0.647498	1.04405	0.821217	1.57667
																																											0.665887	0.853086	0.938386	1.50566	1.06067	1.16027	1.06668
																																											0.900886	1.11954	1.92808	1.08122	1.23201	3.4299	0.92685
																																											2.17681	1.55261	0.626983	1.03603	0.892412	0.727837	0.879103
																																											0.857028	0.704297	0.689965	0.955835	0.883313	0.671532	0.920191
																																											0.594063	0.91922	1.37925	0.718989	1.146	1.19001	0.942699
																																											0.651209	0.873128	0.868966	0.923283	0.966638	0.717883	0.975776
																																											1.21953	1.0645	1.26768	0.974696	0.954054	0.76189	0.86282
																																											0.667979	0.942588	1.19274	1.76153	1.02857	0.883217	1.44328
																																											0.887415	0.872505	0.912514	0.988485	0.855255	0.84383	0.931708
																																											0.960527	0.738948	1.22152	1.06593	0.950925	0.674671	0.995939
																																											1.47339	0.636458	0.659265	1.2423	0.847876	0.541589	0.810596
																																											0.831203	1.30704	0.773039	0.541233	1.16802	1.0673	0.997623
																																											0.74374	0.808004	1.06302	0.89142	1.13867	1.19372	0.964898
																																											0.460331	0.846567	0.743744	0.515295	0.889897	0.66295	0.817167
																																											0.867202	0.949716	0.905605	0.662281	1.20327	1.25959	0.919911
																																											0.759208	0.927979	0.944042	0.973855	1.15539	0.959592	1.17681
																																											0.425937	0.783452	1.15631	0.608043	0.919785	1.39753	1.29979
																																											0.701618	0.866321	0.848707	1.17176	1.04188	1.1403	0.950571
																																											1.11705	1.3032	1.08567	0.705285	0.915349	1.18041	1.178
																																											0.706418	0.829877	0.950312	0.61944	1.05279	1.25628	0.980518
																																											0.470848	0.742817	1.12869	0.559294	1.12866	1.38053	0.97461
																																											0.566838	0.638333	0.917826	0.553616	1.04734	1.62894	0.919564
																																											0.577327	0.86824	1.02511	0.553889	1.13842	1.06262	1.1182
																																											1.58507	0.709115	1.1867	1.18997	0.99892	0.978672	1.10845
																																											0.80841	0.688969	1.1325	1.08628	1.05293	0.993899	1.11113
																																											0.742553	0.972084	0.765585	0.796231	0.909004	0.864754	0.933976
																																											0.673679	0.768957	0.952085	0.887372	1.18712	1.10266	1.12179
																																											1.35344	1.02143	0.782869	1.15315	1.09224	0.621818	1.04821
																																											0.75907	0.781713	0.675569	0.788538	0.899922	0.613891	1.04851
																																											1.25026	0.825145	0.733008	0.64426	0.952871	0.7019	1.04009
																																											1.11023	0.866896	0.788825	0.505798	1.00253	0.754401	0.969444
																																											0.846035	0.819311	1.11515	0.59383	1.1221	1.50091	0.849415
																																											0.662138	0.754104	0.907099	0.602171	0.93633	1.74021	1.05695
																																											0.63373	0.756635	1.23359	0.841785	0.982936	1.58574	0.977356
																																											1.40998	1.11241	1.17051	0.743055	0.891158	0.872586	0.927245
																																											0.584751	1.28693	0.719396	0.729293	0.845674	0.719626	0.861748
																																											0.548787	1.28756	0.744647	0.753778	0.806083	0.66726	0.815307
																																											0.584	1.30961	0.944332	0.712784	0.930736	1.00181	0.88662
																																											2.83358	1.73415	0.427893	1.51892	0.844342	0.832572	0.837784
																																											1.82252	0.814559	1.40056	1.5786	0.699317	0.865423	0.945951
																																											1.26829	0.872746	1.04074	0.786213	0.90508	0.632686	0.864754
																																											0.600702	0.94366	1.29659	1.25454	1.21272	0.92009	1.14818
																																											0.852911	0.751837	1.12486	0.712645	1.09939	0.73719	1.11833
																																											0.767779	1.18429	0.910545	0.730198	1.02515	0.843358	1.15468
																																											0.6176	0.828882	0.679737	0.59358	1.1016	1.0352	1.01448
																																											1.559	1.22664	0.641825	0.519249	0.945628	0.563911	1.0586
																																											0.583137	0.652238	1.2765	0.754269	1.25144	1.03519	1.17121
																																											0.624119	0.967711	0.926003	1.61614	1.16527	0.770654	1.0679
																																											0.596384	0.841985	1.0549	0.959151	1.07718	0.950597	0.869534
																																											0.855065	0.825118	1.05984	1.03851	0.97851	0.699491	1.07317
																																											0.735971	0.81355	0.966558	1.71939	1.3465	0.893174	1.17685
																																											0.910856	0.95454	0.732367	1.15581	0.882146	0.679789	1.0403
																																											1.19696	1.08131	0.805502	1.28922	0.86464	0.779211	0.825793
																																											1.09888	0.812334	0.756273	0.773127	0.971597	0.760736	1.23569
																																											1.13657	1.04344	1.0083	0.485549	1.00131	0.669398	0.991245
																																											0.716445	0.814048	1.19398	1.18413	1.03308	0.838349	1.07879
																																											0.949658	0.624788	0.931632	1.2439	1.04003	0.775051	1.06102
																																											0.80072	0.894186	0.928799	0.879402	0.91513	0.651619	1.00157
																																											1.08441	0.711887	0.958297	1.3416	0.899424	0.793911	1.01692
																																											0.55151	0.966871	1.3555	0.984243	1.06081	1.06227	1.16426
																																											0.79646	0.912155	0.995949	0.96145	1.08368	0.641379	1.02296
																																											0.828511	0.887374	1.05248	1.00764	0.981848	0.700889	0.938701
																																											0.512919	0.96233	0.584923	0.745636	1.07828	0.852429	1.03128
																																											0.752856	0.836218	1.32813	0.540469	0.987331	0.958738	1.08386
																																											0.757628	0.881925	1.18914	0.720626	1.02152	0.701503	1.0097
																																											0.950931	0.974796	0.939994	1.04939	0.941452	0.578902	1.02057
																																											0.712743	1.14851	0.971102	0.995771	0.900619	0.711535	0.809546
																																											0.786968	0.799421	0.827646	0.934844	1.06176	0.822693	1.00704
																																											1.11607	1.0457	0.890285	0.854096	0.896326	0.566909	0.975611
																																											0.777558	0.916077	1.02263	0.876667	1.07224	0.706265	0.975374
																																											0.77258	0.779932	1.05616	0.594507	1.19275	0.740487	1.18233
																																											0.835376	0.900417	1.03543	1.451	0.965066	0.924209	1.04982
																																											0.786582	0.911254	0.865186	0.45647	1.07413	0.51354	0.92963
																																											0.715838	1.33483	0.90422	0.559176	0.944936	0.849631	1.24009
																																											1.49621	1.03514	0.935154	1.31044	0.850494	0.980525	0.846319
																																											1.3342	0.993569	1.09793	0.824821	1.07691	1.14271	0.950287
																																											1.27158	0.888742	0.581795	0.554086	0.853762	0.677485	0.77299
																																											1.89187	1.0748	0.945021	0.641243	0.894732	0.829516	0.966374
																																											0.833888	1.13318	0.889947	1.33862	0.933348	0.818694	1.00981
																																											0.510749	1.04176	1.02111	1.37049	1.00636	0.911479	1.19084
																																											1.23013	0.957251	0.969619	1.02361	1.08924	1.3497	1.16101
																																											1.2913	0.944343	0.755505	1.09617	0.966179	0.499732	0.930791
																																											0.927336	0.93845	1.15936	1.42327	0.872595	0.867325	1.1258
																																											0.821085	1.12599	0.812732	1.55385	0.910857	0.745443	1.03091
																																											1.96975	1.08846	0.985305	0.749769	0.815903	0.903635	0.974534
																																											1.21965	0.792336	1.23712	1.06377	0.865998	0.682227	0.945936
																																											1.03449	1.13826	0.771119	0.908353	0.927922	0.729689	1.02163
																																											0.864241	0.96665	1.45103	1.04982	1.00449	1.79841	0.933715
																																											0.897292	1.21164	0.926866	0.790903	0.941938	3.02053	0.878352
																																											1.0654	1.01947	0.85677	0.947912	0.922087	0.802411	1.12047
																																											0.693967	0.76432	1.48099	1.07518	1.00059	0.746498	1.12635
																																											0.792544	1.00501	0.943729	0.851011	0.83756	0.744523	0.880609
																																											0.698457	0.838391	1.09022	0.920195	0.956288	0.636491	0.874759
																																											1.00667	0.909762	1.1769	1.01183	0.845665	1.37674	0.973564
																																											0.724729	0.832007	1.37533	0.700843	0.909112	0.743578	0.838315
																																											1.32638	1.12028	0.672486	0.731674	0.78589	1.87789	1.09398
																																											1.19507	1.36404	0.518165	1.07969	0.754164	2.42761	0.85775
																																											1.98343	0.92427	0.76146	0.74703	0.761168	1.12775	0.860061
																																											1.03024	1.4703	1.45466	0.690189	0.829732	1.63658	1.12442
																																											1.0864	0.923134	0.693967	0.63981	0.892156	3.42612	0.829957
																																											1.4076	1.00575	1.41546	2.26103	0.78485	1.10755	0.904148
																																											1.37419	1.17751	0.814695	2.33962	0.690434	1.33833	0.795394
																																											0.521944	0.741723	2.21121	2.09267	0.835353	0.966733	0.685921
																																											1.37039	1.17798	1.09899	1.00347	0.711196	0.898762	0.695963
																																											1.20733	0.910922	1.26314	1.23387	0.954032	0.855012	1.08018
																																											0.921408	1.08976	0.950007	0.564248	0.761486	1.05269	0.892688
																																											0.887933	0.993035	0.817349	0.924102	0.883988	1.14809	0.896675
																																											0.695788	0.801264	0.900208	1.41019	1.41546	1.28772	1.11893
																																											0.761004	0.95035	1.0403	0.840762	0.982304	0.842511	0.968225
																																											0.61445	1.02744	0.907563	2.11603	1.03515	0.82275	0.915362
																																											1.52111	0.881961	0.800878	1.0363	1.08205	0.679753	0.850757
																																											0.631169	1.03933	1.01376	0.917127	0.930889	0.985096	0.916301
																																											0.52344	1.27654	0.744285	0.604448	0.885334	0.639912	0.978693
																																											0.949216	0.977176	0.879129	0.291793	0.874499	0.798842	1.27462
																																											0.985313	0.988508	0.810589	1.56098	1.0336	0.734462	1.00301
																																											1.79702	1.07475	1.16205	1.08006	0.943968	0.842399	1.10777
																																											1.00553	1.29341	0.851558	0.529391	0.847303	0.598499	0.89874
																																											0.69746	0.85164	0.878057	1.02795	0.891755	1.14185	0.893447
																																											1.60356	1.02395	1.25549	0.744649	0.953205	0.882062	0.925746
																																											1.53568	1.07854	0.851411	0.764716	1.05019	0.653303	0.916379
																																											0.702517	1.10661	1.0597	0.826818	1.2299	1.56145	0.956786
																																											1.03145	0.929588	1.65701	1.24917	1.08854	1.13003	0.965222
																																											2.9732	1.28284	0.724217	0.81253	1.0909	0.763621	0.902699
																																											1.02006	0.802494	1.55636	1.09343	1.01225	0.980517	0.970243
																																											0.883102	0.81452	0.780933	1.06098	1.08244	1.13673	0.891562
																																											0.828764	0.714569	1.45982	0.913996	1.22549	1.11834	0.852578
																																											0.682523	0.939135	1.28314	0.857131	1.06015	1.07615	0.863831
																																											1.11686	0.885227	1.2393	1.7629	0.878188	0.624092	0.736005
																																											1.14886	0.801387	0.802094	1.28713	1.07757	1.00086	0.966013
																																											1.11858	0.968789	0.926436	0.988964	0.993136	0.754086	0.792531
																																											1.23357	1.01172	1.04753	0.944088	1.05332	1.16617	0.990533
																																											0.788002	1.02405	1.16123	0.84506	1.01959	0.833253	0.768849
																																											0.69832	1.03825	0.984976	0.947698	1.17764	1.00008	1.81557
																																											0.837467	1.18335	0.918312	1.46595	1.06994	0.739968	1.07468
																																											2.04276	1.12449	1.06198	0.808124	0.95106	0.941757	1.09236
																																											1.33006	1.01861	0.810346	1.26995	1.08559	0.508048	1.06099
																																											1.45744	1.2834	1.24581	1.14151	0.797886	0.895344	0.771342
																																											0.774929	0.965619	0.901963	0.496667	1.21143	0.516948	1.11329
																																											0.752273	1.47824	0.917182	0.621282	1.08013	0.837413	1.3075
																																											1.34846	0.969528	0.610821	0.604026	0.989528	0.693855	0.885982
																																											0.534044	1.09775	1.0486	1.56103	1.14653	0.851872	1.26071
																																											1.22985	0.888824	1.33192	1.15475	0.975905	0.594746	1.11161
																																											0.997327	1.00594	1.27301	1.63553	0.995621	0.798242	1.20091
																																											0.827745	1.22332	0.843715	1.62862	1.04604	0.753652	1.10285
																																											1.21936	1.03197	1.02437	1.08809	1.15741	1.33217	1.23643
																																											0.781741	1.08243	1.07355	0.987462	0.955807	0.709457	0.938813
																																											1.13152	1.20207	0.890298	1.00823	1.06677	0.752392	1.19508
																																											1.01718	1.58782	1.43873	0.764093	0.964301	1.48161	1.22715
																																											0.877956	0.985038	1.23491	1.19214	1.07651	0.823209	1.48381
																																											0.540241	0.826914	2.40586	2.41288	0.972258	1.00697	0.709722
																																											0.722569	0.957102	1.13612	1.10868	1.06518	0.609667	0.956378
																																											1.24988	1.47726	0.545092	1.20542	0.886563	2.29362	0.945898
																																											1.45016	1.29735	0.814819	2.56513	0.795014	1.20225	0.859531
																																											0.777627	1.0542	1.06378	0.992823	1.10952	0.759322	1.08337
																																											1.98928	1.01801	0.770831	0.876534	0.903454	1.17508	0.922947
																																											0.651361	1.10475	0.99931	2.23892	1.22099	0.716048	0.984503
																																											1.59255	0.961458	0.801197	1.05067	1.27762	0.676088	0.915458
																																											1.12778	1.00343	1.07792	0.881371	0.985648	0.671015	0.92198
																																											0.845855	0.946233	0.631795	0.724598	1.33189	0.731587	0.971991
																																											0.843627	1.26828	1.13542	0.867448	1.08595	0.758672	0.863979
																																											0.651418	1.15336	1.04624	0.992907	1.09272	0.903138	0.982732
																																											0.523598	1.36283	0.807275	0.721739	1.03058	0.563725	1.09339
																																											0.98428	1.09266	0.914047	0.344862	0.998336	0.719965	1.39531
																																											0.985526	1.07353	0.823715	1.83759	1.18237	0.757522	1.07044
																																											1.19774	1.06952	0.954512	0.962085	1.01934	1.22334	1.04273
																																											1.85287	1.13459	1.16317	1.16425	1.07793	0.803559	1.12446
																																											0.998895	1.32782	0.942422	0.590386	0.949963	0.545314	1.00503
																																											0.685601	0.92803	0.931101	1.13045	1.03842	0.990647	0.967113
																																											0.664122	1.00076	0.999531	0.831163	1.00061	0.708958	1.00295
																																											1.13155	1.35889	1.00281	0.725133	1.04409	0.638235	0.945403
																																											0.542482	1.0202	0.981553	0.968421	1.24775	0.923823	1.12318
																																											1.65471	1.15204	1.30954	0.843663	1.09338	0.79487	1.00815
																																											0.80349	0.806214	0.75505	0.788485	1.07569	0.717965	1.1152
																																											0.697256	0.987428	1.02281	1.19714	1.22713	0.694787	1.08712
																																											0.861459	1.24767	0.981262	1.28472	1.17688	0.733922	0.982469
																																											0.889385	0.915567	1.29313	0.544662	1.04658	0.637548	1.0548
																																											1.00122	1.12631	1.15114	1.17817	0.963807	0.96009	0.890945
																																											1.28185	0.865004	0.933935	0.941767	0.90458	0.805749	0.94668
																																											0.517856	0.914453	0.701425	1.46064	1.1279	1.23139	1.36181
																																											0.972788	0.988541	0.98004	0.683767	0.950078	2.5272	0.896284
																																											0.67714	0.834397	0.864993	1.13605	1.00379	1.34328	0.893841
																																											0.673773	0.981036	0.995651	0.706088	0.965189	0.865502	1.27074
																																											0.670399	0.795713	0.766416	0.64266	1.2069	0.670895	1.11418
																																											0.533688	0.60488	0.901996	1.1233	1.0871	0.876659	1.2757
																																											0.543115	0.875369	0.86534	1.02628	1.07577	0.796424	1.04753
																																											1.01581	0.90842	0.750779	0.44229	0.980198	0.907731	0.9109
																																											0.915541	0.832732	0.983667	0.724986	0.935845	0.634352	1.01717
																																											0.66619	0.790654	0.978437	0.581132	0.945633	0.657818	0.901222
																																											0.425881	0.655504	0.798005	0.776843	1.02308	0.981358	1.22163
																																											0.835448	1.0019	0.668014	0.649442	0.94926	1.09125	1.00243
																																											0.719046	0.745572	0.856808	0.754704	1.1725	0.653452	0.946041
																																											0.896904	0.809788	0.730733	0.887536	1.0078	0.797373	1.04352
																																											0.662746	0.715848	0.884146	0.77812	0.948899	0.676458	0.925447
																																											1.64671	1.25862	0.83037	0.600668	1.1151	0.735905	1.15495
																																											0.694393	0.837336	0.732497	0.789602	0.92246	0.546739	0.974165
																																											0.445709	0.874766	1.24587	1.02226	1.02768	0.946792	1.30903
																																											0.71296	1.02728	0.757463	0.369656	1.02753	4.9233	1.20162
																																											0.604127	0.857096	0.935795	0.53857	1.26087	1.2793	1.13481
																																											0.672274	1.04028	0.992783	0.622167	0.953234	0.696959	0.825066
																																											0.717795	0.920096	1.09904	1.62939	1.00438	1.03792	0.810931
																																											0.555205	0.681308	1.19059	0.51889	1.15011	1.10834	1.01056
																																											0.758802	0.665553	0.682695	0.67509	1.2083	1.206	1.07956
																																											0.710401	1.04494	1.31807	0.811507	0.980629	1.24758	0.882492
																																											0.596889	0.773855	0.945706	0.500535	0.859958	0.90566	0.977175
																																											0.700542	0.685651	1.21188	1.01443	1.36799	1.13803	0.852904
																																											0.618306	0.853126	1.171	1.28275	1.01853	1.17315	1.01185
																																											0.455863	0.709834	1.13298	0.572741	0.985736	1.26734	0.968184
																																											0.925878	0.94452	0.963634	0.685351	0.997241	0.710918	0.80189
																																											0.963512	1.15795	0.624085	0.724938	0.88477	0.712172	1.04298
																																											1.24605	0.925365	0.877404	0.817856	0.858649	1.0689	0.831674
																																											1.02018	0.907071	0.958554	1.40041	0.877322	0.68816	0.869295
																																											0.833525	0.828986	1.39098	0.826736	1.0433	0.7553	0.938026
																																											0.964698	1.18325	0.897459	0.352826	0.967662	1.35299	0.979355
																																											1.58	0.643123	1.12498	0.788577	0.945549	0.636348	1.08193
																																											1.11651	0.943474	0.955492	0.815128	0.869598	0.680902	0.938322
																																											0.797868	0.810395	0.888791	0.740601	1.05468	2.82352	1.00701
																																											0.984101	1.18351	0.662543	0.810049	0.919704	0.761417	0.852904
																																											1.05617	0.793247	0.943987	1.82137	0.918956	0.718688	0.867096
																																										Average in RD patient	1.07243	0.99309	1.0444	1.08664	1.01544	0.941937	1.03814
																																										Average in pCR patient	1	1	1	1	1	1	1
																																										P-value	0.0259187	0.688486	0.0676803	0.0385794	0.212062	0.232617	0.0241388
																																											CLCN3	TOR1A	CHKB	BCL6	APAF1	SNPH	PAEP
																																											#DIV/0!	#DIV/0!	#DIV/0!	#DIV/0!	#DIV/0!	#DIV/0!	#DIV/0!
																																											#DIV/0!	#DIV/0!	#DIV/0!	#DIV/0!	#DIV/0!	#DIV/0!	#DIV/0!
																																											CLCN3	TOR1A	CHKB	BCL6	APAF1	SNPH	PAEP
																																											#DIV/0!	#DIV/0!	#DIV/0!	#DIV/0!	#DIV/0!	#DIV/0!	#DIV/0!
[truncated: 8 more columns]

## Sheet: Sensitivity genes
Gene expressiojn values from microarray																											Average gene expression for multiple probes													Unlogged gene expression
Sample Identification	pathologic_response_pcr_rd: RD			DARS1	DARS1*1	RNF144A	FCER1G	MT1X	ADA	UGP2	DUSP8	OGT	OGT*1	MT1X*1	OGT*2	EIF6	OGT*3	IPO9	ADA*1	IPO9*1	RHBDF2	RAB4B, MIA-RAB4B	OGT*4				DARS1	RNF144A	FCER1G	MT1X	ADA	UGP2	DUSP8	OGT	EIF6	IPO9	RHBDF2	RAB4B,		DARS1	RNF144A	FCER1G	MT1X	ADA	UGP2	DUSP8	OGT	EIF6	IPO9
GSM505327	pcr_vs_rd: RD		GSM505327	8.63837	5.29578	6.11444	7.32832	8.77982	6.28974	8.9034	6.54009	7.28117	6.18371	9.96461	9.15258	8.92913	7.21085	6.27582	4.71218	10.2122	5.89079	7.66772	4.70922				6.96707	6.11444	7.32832	9.37222	5.50096	8.9034	6.54009	6.90751	8.92913	8.244	5.89079	7.66772		125.112	69.2837	160.71	662.702	45.285	478.841	93.0603	120.051	487.455	303.173
GSM505328	pcr_vs_rd: RD		GSM505328	8.59096	5.79931	5.94365	8.83919	8.50066	6.53925	9.04931	6.09366	7.49337	6.51644	9.54441	8.91977	8.44891	7.16696	5.38757	4.87597	7.5847	5.5643	7.65777	4.89566				7.19513	5.94365	8.83919	9.02254	5.70761	9.04931	6.09366	6.99844	8.44891	6.48614	5.5643	7.65777		146.538	61.5483	457.996	520.061	52.2591	529.8	68.2927	127.862	349.441	89.644
GSM505329	pcr_vs_rd: RD		GSM505329	8.26245	4.95736	6.51726	7.24201	7.35763	6.0686	8.14348	6.30169	7.47264	6.31086	8.80301	8.82962	8.8581	7.32102	5.52647	4.72923	8.60279	6.38196	7.77181	4.59574				6.60991	6.51726	7.24201	8.08032	5.39891	8.14348	6.30169	6.90597	8.8581	7.06463	6.38196	7.77181		97.6742	91.5992	151.378	270.657	42.1924	282.769	78.8854	119.924	464.039	133.864
GSM505330	pcr_vs_rd: RD		GSM505330	8.65422	5.21998	6.26558	7.40788	8.06847	6.12664	8.48422	7.19922	7.27492	6.23464	9.03976	9.67267	8.45372	7.17627	6.54482	4.57437	9.77514	6.49359	7.73792	4.64634				6.9371	6.26558	7.40788	8.55411	5.35051	8.48422	7.19922	7.00097	8.45372	8.15998	6.49359	7.73792		122.539	76.9358	169.822	375.876	40.8003	358.101	146.954	128.086	350.61	286.021
GSM505331	pcr_vs_rd: RD		GSM505331	10.3815	7.90229	5.73402	7.49	8.16168	5.8482	9.37966	6.63497	7.09075	5.6907	9.33728	8.07584	8.64606	6.58827	5.4972	4.41666	8.13284	5.31442	7.68361	4.70233				9.1419	5.73402	7.49	8.74948	5.13243	9.37966	6.63497	6.42958	8.64606	6.81502	5.31442	7.68361		564.918	53.2244	179.769	430.383	35.0765	666.129	99.3861	86.1977	400.61	112.597
GSM505333	pcr_vs_rd: RD		GSM505333	9.18052	5.79283	6.74393	8.71133	9.49962	6.81488	9.03351	5.85163	7.32793	5.67906	10.2644	8.695	9.00131	6.87141	5.97311	5.25013	8.7171	6.23689	7.27061	4.55134				7.48667	6.74393	8.71133	9.88201	6.03251	9.03351	5.85163	6.62495	9.00131	7.3451	6.23689	7.27061		179.355	107.183	419.151	943.585	65.4584	524.032	57.7452	98.6978	512.464	162.591
GSM505334	pcr_vs_rd: RD		GSM505334	8.76089	5.90962	5.69247	7.85461	8.48395	6.11439	8.76233	7.18946	6.72773	6.10733	9.65361	8.70945	8.70554	6.52093	5.37329	4.67467	8.98815	5.97199	7.45481	4.81307				7.33526	5.69247	7.85461	9.06878	5.39453	8.76233	7.18946	6.5757	8.70554	7.18072	5.97199	7.45481		161.485	51.7137	231.458	537.001	42.0644	434.235	145.963	95.3856	417.473	145.082
GSM505337	pcr_vs_rd: RD		GSM505337	8.44044	4.37655	5.69183	8.16302	8.13586	7.20833	7.78562	6.30727	6.03363	5.3375	9.17673	7.58033	9.24654	6.49119	5.21331	5.6902	8.24744	6.10269	7.61037	5.10956				6.4085	5.69183	8.16302	8.65629	6.44926	7.78562	6.30727	6.11044	9.24654	6.73037	6.10269	7.61037		84.9474	51.6907	286.624	403.464	87.3819	220.651	79.191	69.0918	607.416	106.18
GSM505338	pcr_vs_rd: RD		GSM505338	8.21735	4.46857	6.1462	10.2622	8.89817	6.72727	8.21328	6.09086	6.98705	6.04576	9.595	8.57567	8.16916	6.84307	5.66371	5.67559	6.8733	6.13016	7.44934	4.98103				6.34296	6.1462	10.2622	9.24658	6.20143	8.21328	6.09086	6.68651	8.16916	6.26851	6.13016	7.44934		81.1748	70.8254	1228.12	607.434	73.5896	296.786	68.1602	103.001	287.847	77.0918
GSM505340	pcr_vs_rd: RD		GSM505340	9.0686	5.71928	6.20494	8.18587	10.7579	6.39015	9.15711	6.70336	7.22866	5.9709	11.4517	8.69171	8.21974	6.84837	6.01664	4.87878	8.69129	6.43651	7.00401	4.73291				7.39394	6.20494	8.18587	11.1048	5.63446	9.15711	6.70336	6.69451	8.21974	7.35397	6.43651	7.00401		168.189	73.7687	291.202	2202.32	49.6756	570.906	104.211	103.573	298.117	163.593
GSM505343	pcr_vs_rd: RD		GSM505343	8.199	4.36438	5.81742	8.55818	10.0209	7.41178	8.87706	6.4762	8.0742	6.46946	10.2351	8.70172	8.2258	7.33719	5.85193	5.31062	7.58815	5.99196	6.89183	4.66413				6.28169	5.81742	8.55818	10.128	6.3612	8.87706	6.4762	7.04934	8.2258	6.72004	5.99196	6.89183		77.7996	56.3921	376.938	1118.99	82.2076	470.178	89.0288	132.453	299.373	105.423
GSM505345	pcr_vs_rd: RD		GSM505345	8.40443	4.75574	6.15653	9.46115	8.72453	6.99112	8.25845	6.23182	7.27241	5.26599	9.82153	7.66518	8.77532	6.90448	6.30798	4.81428	7.06778	5.88345	6.97515	4.89069				6.58009	6.15653	9.46115	9.27303	5.9027	8.25845	6.23182	6.39975	8.77532	6.68788	5.88345	6.97515		95.6761	71.3348	704.837	618.67	59.826	306.225	75.1563	84.4338	438.161	103.098
GSM505346	pcr_vs_rd: RD		GSM505346	8.63672	5.31127	5.95592	7.73939	8.81133	6.17255	8.236	5.55015	7.88273	6.82234	10.6224	9.18426	9.00702	7.99473	5.49488	4.85951	8.5009	5.56801	7.22281	4.9806				6.97399	5.95592	7.73939	9.71688	5.51603	8.236	5.55015	7.37293	9.00702	6.99789	5.56801	7.22281		125.713	62.0743	213.692	841.537	45.7604	301.498	46.8556	165.758	514.497	127.813
GSM505347	pcr_vs_rd: RD		GSM505347	8.639	5.36789	5.69965	7.61555	8.34269	6.08011	8.52326	6.13586	7.73155	6.61744	9.31194	9.22789	8.10026	7.53682	5.74655	4.42449	7.98009	5.4903	7.52929	4.70927				7.00344	5.69965	7.61555	8.82732	5.2523	8.52326	6.13586	7.1646	8.10026	6.86332	5.4903	7.52929		128.306	51.9716	196.114	454.242	38.1153	367.922	70.3201	143.469	274.423	116.43
GSM505348	pcr_vs_rd: RD		GSM505348	8.32402	4.8473	5.5744	8.14859	8.41014	6.62886	8.14524	7.03106	8.22339	7.03662	9.31693	9.26767	8.59873	8.23728	5.33949	4.76808	8.03558	5.97824	7.27556	4.62118				6.58566	5.5744	8.14859	8.86353	5.69847	8.14524	7.03106	7.47723	8.59873	6.68753	5.97824	7.27556		96.0464	47.6497	283.773	465.789	51.929	283.113	130.785	178.184	387.683	103.074
GSM505350	pcr_vs_rd: RD		GSM505350	9.21167	6.21915	6.09759	7.80115	8.6163	6.24761	9.51882	5.82621	7.77938	6.1467	10.1862	8.56641	8.12488	7.27135	5.43699	5.12048	7.88981	5.41907	7.45026	4.84248				7.71541	6.09759	7.80115	9.40127	5.68405	9.51882	5.82621	6.92126	8.12488	6.6634	5.41907	7.45026		210.17	68.4788	223.039	676.184	51.4124	733.586	56.7367	121.202	279.147	101.364
GSM505352	pcr_vs_rd: RD		GSM505352	9.27485	6.13487	5.42221	7.77419	6.98758	6.09525	8.51992	6.32371	7.70201	6.51957	8.49721	8.91167	8.48496	7.67435	5.50817	4.65211	8.17316	5.33222	7.61655	4.83659				7.70486	5.42221	7.77419	7.74239	5.37368	8.51992	6.32371	7.12884	8.48496	6.84067	5.33222	7.61655		208.639	42.8792	218.909	214.137	41.461	367.073	80.0989	139.957	358.284	114.616
GSM505353	pcr_vs_rd: RD		GSM505353	9.19832	6.72055	5.74111	8.04135	10.4252	6.15141	8.91182	6.48	7.52787	6.82892	11.9844	8.86327	9.00181	7.34123	5.65575	4.58234	7.85358	5.81773	7.60734	4.58352				7.95943	5.74111	8.04135	11.2048	5.36688	8.91182	6.48	7.02896	9.00181	6.75466	5.81773	7.60734		248.902	53.4867	263.443	2360.42	41.2659	481.643	89.2639	130.595	512.644	107.983
GSM505354	pcr_vs_rd: RD		GSM505354	8.90998	5.6847	6.72921	7.88565	8.15564	6.56261	8.55283	6.35951	8.19707	6.66831	9.2176	9.20843	8.50679	7.94769	5.73843	4.88607	8.48314	5.38167	7.42611	4.67767				7.29734	6.72921	7.88565	8.68662	5.72434	8.55283	6.35951	7.33983	8.50679	7.11078	5.38167	7.42611		157.296	106.095	236.492	412.034	52.8686	375.541	82.1112	161.998	363.746	138.216
GSM505355	pcr_vs_rd: RD		GSM505355	8.07903	4.47111	6.68081	8.39557	8.54537	6.77768	8.64922	6.78436	6.48854	5.33824	9.7232	7.78703	8.33759	6.53334	5.94792	4.88655	8.42939	6.00315	7.50677	4.72885				6.27507	6.68081	8.39557	9.13428	5.83211	8.64922	6.78436	6.1752	8.33759	7.18866	6.00315	7.50677		77.4435	102.594	336.758	561.944	56.9694	401.489	110.229	72.2636	323.493	145.882
GSM505361	pcr_vs_rd: RD		GSM505361	8.98579	5.7825	6.18619	7.19705	8.79323	6.6057	8.85092	5.83624	7.2184	5.80876	9.78859	8.53818	8.62459	7.01062	5.7256	4.78189	8.62799	5.70751	7.35464	4.37231				7.38414	6.18619	7.19705	9.29091	5.69379	8.85092	5.83624	6.58965	8.62459	7.1768	5.70751	7.35464		167.051	72.8165	146.733	626.385	51.761	461.735	57.1324	96.3127	394.692	144.687
GSM505362	pcr_vs_rd: RD		GSM505362	8.28631	4.75383	6.19012	8.99154	8.91439	6.36255	8.01915	6.23145	6.80645	5.82427	10.2776	9.10427	8.49453	6.16864	5.9093	5.0055	8.16642	5.84107	7.28182	4.65093				6.52007	6.19012	8.99154	9.59599	5.68402	8.01915	6.23145	6.51091	8.49453	7.03786	5.84107	7.28182		91.7774	73.0149	509.006	773.892	51.4116	259.421	75.1371	91.1969	360.668	131.403
GSM505363	pcr_vs_rd: RD		GSM505363	8.47904	5.43464	5.7455	6.84781	8.27577	5.84595	8.02742	6.5179	6.91783	5.75341	9.42366	8.59162	9.11699	6.70475	5.68488	4.38446	8.41825	5.91309	7.19048	4.81674				6.95684	5.7455	6.84781	8.84971	5.1152	8.02742	6.5179	6.55687	9.11699	7.05157	5.91309	7.19048		124.227	53.6499	115.185	461.349	34.6601	260.912	91.6398	94.1487	555.248	132.658
GSM505364	pcr_vs_rd: RD		GSM505364	8.77589	5.33477	6.30458	8.2184	8.63286	6.43398	8.4743	6.7604	7.3367	6.39367	9.94567	8.93476	8.56297	7.26122	5.6217	4.72536	8.14869	5.60407	8.25906	4.67523				7.05533	6.30458	8.2184	9.28927	5.57967	8.4743	6.7604	6.92032	8.56297	6.88519	5.60407	8.25906		133.004	79.0439	297.841	625.673	47.8242	355.647	108.414	121.122	378.191	118.209
GSM505365	pcr_vs_rd: RD		GSM505365	8.55984	4.75828	6.57351	8.07615	8.17966	6.96814	7.88835	5.68811	8.43832	6.442	9.24096	8.99709	8.519	8.56453	6.30655	5.0217	8.1958	5.81565	7.50057	4.88111				6.65906	6.57351	8.07615	8.71031	5.99492	7.88835	5.68811	7.46461	8.519	7.25117	5.81565	7.50057		101.059	95.2409	269.875	418.857	63.775	236.935	51.5574	176.633	366.837	152.342
GSM505366	pcr_vs_rd: RD		GSM505366	8.96987	5.82851	5.8524	6.91208	8.07496	5.95908	8.61623	5.97964	7.46547	6.02025	9.27042	8.78969	8.64945	6.94324	5.2838	4.56416	7.881	4.88463	7.48456	4.56497				7.39919	5.8524	6.91208	8.67269	5.26162	8.61623	5.97964	6.75673	8.64945	6.5824	4.88463	7.48456		168.803	57.7763	120.432	408.075	38.3625	392.413	63.1033	108.138	401.553	95.8295
GSM505367	pcr_vs_rd: RD		GSM505367	8.7188	5.18521	6.60921	7.69796	9.14387	6.49886	8.50806	6.82126	6.94899	5.79295	10.2161	8.19326	8.69321	6.69525	5.49433	4.81293	7.92904	5.84068	7.28097	4.60373				6.952	6.60921	7.69796	9.67997	5.65589	8.50806	6.82126	6.44683	8.69321	6.71168	5.84068	7.28097		123.812	97.6271	207.643	820.279	50.4189	364.067	113.085	87.235	413.922	104.814
GSM505369	pcr_vs_rd: RD		GSM505369	8.53469	5.38709	6.20574	7.75111	8.94715	6.33004	10.4851	5.67192	8.63851	7.47045	9.7393	9.26656	9.18225	8.5796	6.12712	5.01206	9.1712	6.0265	6.93845	4.92533				6.96089	6.20574	7.75111	9.34323	5.67105	10.4851	5.67192	7.77609	9.18225	7.64916	6.0265	6.93845		124.577	73.8096	215.435	649.519	50.9514	1433.28	50.9822	219.198	580.943	200.737
GSM505371	pcr_vs_rd: RD		GSM505371	8.30589	4.51804	6.13807	8.17624	7.34252	6.62147	7.85482	6.33433	7.77575	6.29092	8.34956	9.03507	8.30247	7.60977	5.99843	5.15276	8.0261	5.78677	7.70508	4.44237				6.41196	6.13807	8.17624	7.84604	5.88712	7.85482	6.33433	7.03078	8.30247	7.01226	5.78677	7.70508		85.1517	70.4278	289.264	230.087	59.1833	231.491	80.6908	130.76	315.712	129.093
GSM505372	pcr_vs_rd: RD		GSM505372	8.42479	4.38891	6.27614	9.02471	9.59709	6.73098	8.10453	6.02473	7.90697	6.54751	10.3568	9.33802	8.24377	7.73079	5.84409	5.46905	8.63514	6.26359	7.54274	4.57592				6.40685	6.27614	9.02471	9.97696	6.10001	8.10453	6.02473	7.21984	8.24377	7.23962	6.26359	7.54274		84.8504	77.5006	520.845	1007.78	68.5942	275.237	65.1067	149.07	303.125	151.127
GSM505374	pcr_vs_rd: RD		GSM505374	8.83347	5.27739	5.77353	8.32753	9.06384	6.20222	8.53372	7.46846	7.0471	5.50389	9.9212	8.67116	9.16944	6.91439	5.19759	4.92805	7.804	6.51331	7.86499	4.58352				7.05543	5.77353	8.32753	9.49252	5.56514	8.53372	7.46846	6.54401	9.16944	6.5008	6.51331	7.86499		133.014	54.7023	321.245	720.334	47.3449	370.601	177.104	93.3134	575.807	90.5596
GSM505375	pcr_vs_rd: RD		GSM505375	8.2461	4.49729	6.06522	8.20466	7.45734	6.71354	7.95443	6.12939	8.4293	7.42237	8.50579	9.53169	9.25391	8.56878	5.83086	5.24226	7.99861	6.55061	8.13349	4.85823				6.3717	6.06522	8.20466	7.98157	5.9779	7.95443	6.12939	7.76207	9.25391	6.91474	6.55061	8.13349		82.808	66.9596	295.018	252.75	63.027	248.04	70.005	217.078	610.528	120.654
GSM505376	pcr_vs_rd: RD		GSM505376	8.35156	4.29349	6.23907	8.1836	10.5361	6.86602	8.65203	6.25627	7.85637	6.03877	11.7164	9.2784	9.74268	7.8285	6.49544	5.40984	8.11246	6.44688	7.38759	4.85442				6.32252	6.23907	8.1836	11.1263	6.13793	8.65203	6.25627	7.17129	9.74268	7.30395	6.44688	7.38759		80.0331	75.5347	290.742	2235.3	70.4207	402.274	76.4406	144.136	856.72	158.019
GSM505378	pcr_vs_rd: RD		GSM505378	8.74786	5.79972	6.11276	7.44218	8.96892	5.90427	8.26179	6.53751	7.4033	6.89998	10.0536	8.99116	9.42924	7.09961	5.42554	4.32679	8.53627	6.02249	8.10765	4.40326				7.27379	6.11276	7.44218	9.51125	5.11553	8.26179	6.53751	6.95946	9.42924	6.98091	6.02249	8.10765		154.749	69.2027	173.908	729.744	34.6679	306.936	92.894	124.453	689.422	126.317
GSM505380	pcr_vs_rd: RD		GSM505380	8.57506	5.57964	6.3425	8.49468	8.42191	6.37414	8.81509	7.2263	6.73479	6.23119	9.20561	8.89751	8.53986	6.72001	5.44018	4.72157	7.89102	5.50835	7.37389	4.60897				7.07735	6.3425	8.49468	8.81376	5.54786	8.81509	7.2263	6.63849	8.53986	6.6656	5.50835	7.37389		135.05	81.149	360.707	449.993	46.7813	450.407	149.738	99.629	372.18	101.519
GSM505382	pcr_vs_rd: RD		GSM505382	8.80686	5.48944	5.88501	7.51862	9.52391	5.82462	9.01163	5.67811	8.50557	7.55957	10.2246	9.61148	8.56467	8.76203	5.56476	4.45824	7.90388	5.25942	7.61002	4.74889				7.14815	5.88501	7.51862	9.87424	5.14143	9.01163	5.67811	7.83751	8.56467	6.73432	5.25942	7.61002		141.843	59.097	183.37	938.52	35.2959	516.142	51.2014	228.731	378.637	106.471
GSM505384	pcr_vs_rd: RD		GSM505384	8.99842	5.48204	6.28198	8.7596	8.29668	6.64511	8.34422	6.62011	7.90668	7.15674	9.28415	9.39839	8.80954	8.34211	5.87564	4.76186	8.73191	5.46529	7.23301	4.68587				7.24023	6.28198	8.7596	8.79041	5.70348	8.34422	6.62011	7.49796	8.80954	7.30378	5.46529	7.23301		151.191	77.8149	433.414	442.769	52.1098	324.982	98.3678	180.763	448.678	158
GSM505388	pcr_vs_rd: RD		GSM505388	8.66078	5.93068	5.45745	8.0278	8.99246	6.69579	8.76995	5.87249	7.09041	6.3431	9.80721	8.56333	9.37607	6.5287	5.54771	5.27447	8.67084	5.6438	8.16471	4.66586				7.29573	5.45745	8.0278	9.39983	5.98513	8.76995	5.87249	6.63828	9.37607	7.10928	5.6438	8.16471		157.121	43.9395	260.981	675.511	63.3439	436.534	58.5861	99.6143	664.473	138.072
GSM505392	pcr_vs_rd: RD		GSM505392	9.08001	4.72302	5.49551	7.83467	10.1412	6.61458	8.76197	7.22777	7.15706	5.88803	11.2013	8.69205	8.8741	7.20823	5.5789	5.59234	7.5085	6.18765	8.55242	4.99065				6.90152	5.49551	7.83467	10.6713	6.10346	8.76197	7.22777	6.7872	8.8741	6.5437	6.18765	8.55242		119.554	45.1142	228.282	1630.7	68.7582	434.125	149.891	110.446	469.214	93.2934
GSM505394	pcr_vs_rd: RD		GSM505394	8.59849	4.86012	5.85871	7.51158	9.4883	6.19937	8.33601	6.55435	7.32048	6.04277	10.4461	9.28533	9.34017	7.27135	5.38944	5.12987	8.5036	5.87442	7.59197	4.61469				6.72931	5.85871	7.51158	9.96718	5.66462	8.33601	6.55435	6.90692	9.34017	6.94652	5.87442	7.59197		106.102	58.0295	182.478	1000.97	50.7248	323.138	93.9842	120.003	648.142	123.342
GSM505398	pcr_vs_rd: RD		GSM505398	8.16174	4.1514	6.25177	8.50903	9.80728	6.30153	7.99083	6.43726	7.75567	6.27754	10.9472	9.16551	9.34285	7.74647	6.40229	4.84025	9.28043	6.63354	7.79835	4.77738				6.15657	6.25177	8.50903	10.3772	5.57089	7.99083	6.43726	7.14451	9.34285	7.84136	6.63354	7.79835		71.3365	76.2027	364.313	1330.03	47.5341	254.378	86.6578	141.486	649.349	229.342
GSM505400	pcr_vs_rd: RD		GSM505400	9.46527	5.88292	6.42576	8.34497	10.5705	6.39202	9.07636	5.51893	8.21527	6.64355	10.9758	8.78308	8.72087	7.53989	5.98948	5.1289	8.83154	5.85469	7.38259	4.70703				7.6741	6.42576	8.34497	10.7732	5.76046	9.07636	5.51893	7.17776	8.72087	7.41051	5.85469	7.38259		204.236	85.9699	325.152	1750.05	54.209	539.828	45.8524	144.785	421.932	170.132
GSM505402	pcr_vs_rd: RD		GSM505402	8.27095	4.46255	6.29303	8.68113	9.22564	6.70217	8.13308	6.61435	7.14567	6.14404	10.3558	9.58186	7.7724	7.15914	5.83146	5.04616	7.51038	5.85849	7.93756	4.86816				6.36675	6.29303	8.68113	9.79074	5.87416	8.13308	6.61435	6.97977	7.7724	6.67092	5.85849	7.93756		82.5244	78.4136	410.47	885.738	58.6542	280.737	97.9757	126.218	218.638	101.893
GSM505404	pcr_vs_rd: RD		GSM505404	9.14078	4.32349	6.35827	7.77266	9.5974	6.79321	7.89934	6.26165	6.8268	5.40839	10.7211	8.41471	9.24996	6.84545	5.72266	5.04307	8.37721	5.61882	8.26856	5.11092				6.73213	6.35827	7.77266	10.1593	5.91814	7.89934	6.26165	6.52125	9.24996	7.04993	5.61882	8.26856		106.31	82.0406	218.677	1143.52	60.4696	238.747	76.7262	91.853	608.855	132.508
GSM505406	pcr_vs_rd: RD		GSM505406	9.08464	5.29014	6.09686	9.12443	9.54548	6.903	8.56931	6.39892	8.27687	7.7376	10.3194	9.82207	8.80908	8.98709	5.65928	5.09337	8.29709	5.62954	7.64239	4.64879				7.18739	6.09686	9.12443	9.93244	5.99819	8.56931	6.39892	7.89448	8.80908	6.97819	5.62954	7.64239		145.754	68.4444	558.121	977.152	63.9196	379.858	84.3854	237.945	448.537	126.079
GSM505408	pcr_vs_rd: RD		GSM505408	8.82256	6.09347	6.21452	6.81719	10.3585	6.53646	8.68599	6.57986	7.76369	7.01358	11.1922	8.99677	9.1647	7.86156	5.31227	5.01638	8.72937	6.25303	8.02976	4.87672				7.45801	6.21452	6.81719	10.7754	5.77642	8.68599	6.57986	7.30246	9.1647	7.02082	6.25303	8.02976		175.827	74.2604	112.766	1752.74	54.8121	411.854	95.6611	157.856	573.919	129.86
GSM505410	pcr_vs_rd: RD		GSM505410	9.09054	5.70779	6.12374	7.9088	8.93054	7.22183	7.53343	5.95195	7.33205	6.33393	10.0976	8.56012	8.61926	7.32213	5.90969	5.2262	8.20531	7.17584	7.34596	5.24022				7.39916	6.12374	7.9088	9.51408	6.22402	7.53343	5.95195	6.95769	8.61926	7.0575	7.17584	7.34596		168.799	69.7318	240.317	731.18	74.7508	185.263	61.9037	124.301	393.239	133.205
GSM505412	pcr_vs_rd: RD		GSM505412	8.74201	4.75432	6.79899	10.508	10.2469	7.05437	10.1659	5.75033	7.15379	5.88268	10.1759	8.4762	8.33117	6.70306	5.77766	5.16566	7.0993	5.955	7.59941	5.04709				6.74816	6.79899	10.508	10.2114	6.11001	10.1659	5.75033	6.65256	8.33117	6.43848	5.955	7.59941		107.498	111.353	1456.25	1185.6	69.0713	1148.8	53.8298	100.605	322.057	86.7312
GSM505413	pcr_vs_rd: RD		GSM505413	8.06431	4.37932	6.91677	8.65768	9.84614	6.70429	8.57884	6.17853	7.51678	6.02242	10.8901	8.16076	8.10874	7.04626	6.14897	4.95153	7.52411	6.27119	7.63797	5.19271				6.22181	6.91677	8.65768	10.3681	5.82791	8.57884	6.17853	6.78779	8.10874	6.83654	6.27119	7.63797		74.6367	120.825	403.851	1321.67	56.8036	382.375	72.431	110.491	276.041	114.289
GSM505414	pcr_vs_rd: RD		GSM505414	8.68955	4.73246	6.05871	7.67612	10.3756	6.87932	7.10297	7.34406	7.21365	5.57134	11.1831	8.75586	8.43437	7.00895	6.06593	4.53567	8.11534	6.47025	7	4.7277				6.71101	6.05871	7.67612	10.7793	5.70749	7.10297	7.34406	6.6555	8.43437	7.09064	6.47025	7		104.764	66.6581	204.524	1757.52	52.2548	137.47	162.474	100.81	345.937	136.299
GSM505415	pcr_vs_rd: RD		GSM505415	7.97396	4.44842	6.18357	8.52873	8.69565	6.41522	8.12969	6.32922	7.65377	6.20622	9.2304	8.78004	8.4377	7.20661	5.17961	4.88984	7.49238	5.97296	7.48267	4.78479				6.21119	6.18357	8.52873	8.96302	5.65253	8.12969	6.32922	6.92629	8.4377	6.33599	5.97296	7.48267		74.0893	72.6841	369.321	499.044	50.3016	280.079	80.4054	121.624	346.736	80.7837
GSM505416	pcr_vs_rd: RD		GSM505416	8.72394	4.936	6.28833	8.69551	9.09529	6.73151	7.72234	6.44507	7.81138	5.81773	10.0165	9.26173	8.01175	7.41667	6.31485	5.1317	7.30154	6.19604	7.68326	4.65938				6.82997	6.28833	8.69551	9.55589	5.93161	7.72234	6.44507	6.99338	8.01175	6.80819	6.19604	7.68326		113.769	78.1583	414.582	752.681	61.0367	211.182	87.128	127.414	258.093	112.065
GSM505417	pcr_vs_rd: RD		GSM505417	8.8899	4.77336	6.20463	8.67314	11.5887	7.32034	8.4415	5.65017	7.6265	6.09535	11.7682	8.38034	10.7591	7.03706	5.28332	5.45128	8.11585	5.96602	7.46351	4.59378				6.83163	6.20463	8.67314	11.6785	6.38581	8.4415	5.65017	6.7466	10.7591	6.69958	5.96602	7.46351		113.901	73.7528	408.201	3277.69	83.622	347.652	50.2193	107.382	1733.1	103.938
GSM505418	pcr_vs_rd: RD		GSM505418	9.05652	4.91296	5.81983	7.59585	8.01545	7.26315	8.17178	7.18579	8.26847	6.67714	9.04316	9.32932	9.02552	7.78963	5.61584	5.67266	8.33372	6.96804	7.81521	4.49412				6.98474	5.81983	7.59585	8.5293	6.4679	8.17178	7.18579	7.31174	9.02552	6.97478	6.96804	7.81521		126.653	56.4865	193.454	369.467	88.5182	288.37	145.593	158.874	521.138	125.782
GSM505420	pcr_vs_rd: RD		GSM505420	8.89174	5.30435	5.88766	6.75055	8.8254	6.55281	8.36258	6.88282	7.67188	6.65084	10.7919	8.62009	9.08259	7.26527	6.15533	5.20354	8.7728	6.10175	7.35805	4.8124				7.09805	5.88766	6.75055	9.80864	5.87818	8.36258	6.88282	7.00409	9.08259	7.46406	6.10175	7.35805		137.001	59.2057	107.676	896.796	58.8177	329.145	118.014	128.364	542.164	176.566
GSM505421	pcr_vs_rd: RD		GSM505421	9.15756	4.99448	6.21322	8.4052	9.34001	6.29204	8.43307	6.3386	7.50657	5.7826	10.2428	8.18302	8.38694	6.66982	5.83244	5.03239	7.95311	6.8251	7.39507	4.85854				7.07602	6.21322	8.4052	9.79141	5.66221	8.43307	6.3386	6.60011	8.38694	6.89278	6.8251	7.39507		134.926	74.1933	339.014	886.149	50.6403	345.626	80.9297	97.0134	334.749	118.832
GSM505422	pcr_vs_rd: RD		GSM505422	8.81578	4.85297	5.63404	7.00843	9.16651	6.14492	8.45498	5.66475	7.56292	6.26378	10.2087	9.0262	8.6585	7.05229	5.97489	4.4938	8.3123	5.88435	7.62918	5.14466				6.83437	5.63404	7.00843	9.6876	5.31936	8.45498	5.66475	7.00997	8.6585	7.1436	5.88435	7.62918		114.117	49.6611	128.75	824.627	39.9288	350.915	50.7293	128.888	404.08	141.396
GSM505424	pcr_vs_rd: RD		GSM505424	8.56581	3.96457	6.34128	7.96076	9.32328	6.99749	7.74306	6.28876	7.6151	5.55704	10.1983	8.88632	7.98035	7.18399	6.03828	5.07418	8.07043	6.22764	7.90337	4.99022				6.26519	6.34128	7.96076	9.76081	6.03583	7.74306	6.28876	6.84654	7.98035	7.05435	6.22764	7.90337		76.915	81.0805	249.131	867.556	65.6095	214.236	78.182	115.083	252.537	132.914
GSM505425	pcr_vs_rd: RD		GSM505425	8.30619	4.99888	5.89976	8.20354	10.1607	6.41218	8.44694	6.17978	9.45358	7.0573	10.7256	9.38279	9.31036	8.27605	5.8619	4.69815	7.97492	5.95271	7.64267	5.45821				6.65253	5.89976	8.20354	10.4432	5.55517	8.44694	6.17978	7.92559	9.31036	6.91841	5.95271	7.64267		100.603	59.7043	294.79	1392.21	47.0189	348.964	72.4936	243.13	634.891	120.962
GSM505426	pcr_vs_rd: RD		GSM505426	8.88915	5.30678	6.08452	7.69769	8.48491	6.54705	7.83408	5.88443	7.71436	5.8815	9.09926	8.57002	8.93362	7.19508	5.37609	4.64596	8.29013	5.98208	7.49449	4.92869				7.09797	6.08452	7.69769	8.79208	5.59651	7.83408	5.88443	6.85793	8.93362	6.83311	5.98208	7.49449		136.994	67.8615	207.603	443.283	48.3856	228.188	59.073	115.996	488.976	114.017
GSM505427	pcr_vs_rd: RD		GSM505427	9.00559	6.05803	6.07147	8.43257	8.50643	6.70675	8.06159	5.92396	7.59601	7.05902	9.44042	9.05141	9.20063	8.01332	5.82514	4.92042	8.36195	5.97482	7.1505	4.71669				7.53181	6.07147	8.43257	8.97342	5.81358	8.06159	5.92396	7.28729	9.20063	7.09355	5.97482	7.1505		185.055	67.2504	345.506	502.655	56.2423	267.166	60.7143	156.204	588.389	136.575
GSM505429	pcr_vs_rd: RD		GSM505429	8.66663	5.50527	6.49365	8.90141	9.90516	6.21397	8.5562	6.98554	6.36611	5.54787	11.1228	8.22252	8.47227	6.38408	5.70115	4.63588	7.91914	5.64388	7.31628	4.82967				7.08595	6.49365	8.90141	10.514	5.42493	8.5562	6.98554	6.27005	8.47227	6.81015	5.64388	7.31628		135.857	90.1122	478.18	1462.28	42.9601	376.42	126.724	77.1744	355.146	112.217
GSM505430	pcr_vs_rd: RD		GSM505430	8.89979	6.18079	6.5822	7.53514	9.04963	6.84096	8.5057	7.55787	6.69795	5.84408	10.2452	8.20549	9.17072	6.50047	5.37205	5.27577	8.98268	5.66941	7.18136	4.88381				7.54029	6.5822	7.53514	9.64741	6.05837	8.5057	7.55787	6.42636	9.17072	7.17736	5.66941	7.18136		186.146	95.8166	185.482	801.974	66.6423	363.472	188.429	86.0057	576.316	144.744
GSM505431	pcr_vs_rd: RD		GSM505431	8.34315	5.37748	6.21892	7.80628	9.75482	6.58892	9.02819	6.95376	6.0012	5.44251	10.7913	7.56612	8.71775	6.19596	5.96227	4.99438	7.94017	5.44116	7.77229	4.68923				6.86032	6.21892	7.80628	10.2731	5.79165	9.02819	6.95376	5.97901	8.71775	6.95122	5.44116	7.77229		116.188	74.4869	223.834	1237.39	55.3936	522.103	123.963	63.0754	421.022	123.745
GSM505432	pcr_vs_rd: RD		GSM505432	9.31721	5.73704	6.14814	8.27744	9.6673	6.50322	9.35915	6.56618	6.86382	5.86817	10.6854	8.28554	8.50583	6.87004	5.54633	4.87461	7.76996	5.30542	7.39343	4.82933				7.52713	6.14814	8.27744	10.1763	5.68892	9.35915	6.56618	6.54338	8.50583	6.65815	5.30542	7.39343		184.455	70.9209	310.282	1157.12	51.5863	656.727	94.758	93.2725	363.504	100.995
GSM505433	pcr_vs_rd: RD		GSM505433	8.45012	5.13274	6.40109	9.24517	9.885	6.41497	8.27286	5.94357	7.3329	6.24466	10.8902	8.69042	7.80789	7.26018	5.58664	5.03298	7.40804	5.75521	7.53435	4.75317				6.79143	6.40109	9.24517	10.3876	5.72398	8.27286	5.94357	6.85627	7.80789	6.49734	5.75521	7.53435		110.77	84.5123	606.841	1339.61	52.8553	309.299	61.545	115.862	224.084	90.3429
GSM505448	pcr_vs_rd: RD		GSM505448	9.56914	6.5727	6.38928	8.68337	8.98236	6.36668	9.02892	5.94984	7.59021	6.53395	9.75082	9.27332	8.77512	7.76921	5.63862	5.15359	8.10163	5.41547	7.52377	4.26049				8.07092	6.38928	8.68337	9.36659	5.76014	9.02892	5.94984	7.08544	8.77512	6.87012	5.41547	7.52377		268.898	83.8232	411.108	660.123	54.1969	522.368	61.8131	135.809	438.101	116.98
GSM505450	pcr_vs_rd: RD		GSM505450	9.62114	7.00983	5.18407	8.73895	8.72556	5.82431	9.58729	6.28228	7.33543	6.62865	9.49463	9.87366	8.89545	7.58059	5.27053	4.54958	8.18987	6.11616	7.23298	4.70303				8.31548	5.18407	8.73895	9.1101	5.18694	9.58729	6.28228	7.22427	8.89545	6.7302	6.11616	7.23298		318.574	36.3546	427.255	552.602	36.4271	769.24	77.8313	149.528	476.209	106.168
GSM505451	pcr_vs_rd: RD		GSM505451	9.62588	6.68568	6.16407	8.54029	9.01773	6.12948	9.16701	6.44988	6.50085	6.04061	9.97387	8.63432	8.79446	6.32212	5.16301	5.09331	8.36001	6.06959	7.49528	4.53065				8.15578	6.16407	8.54029	9.4958	5.6114	9.16701	6.44988	6.40571	8.79446	6.76151	6.06959	7.49528		285.19	71.7082	372.292	721.972	48.8876	574.836	87.4191	84.7834	444.013	108.497
GSM505452	pcr_vs_rd: RD		GSM505452	8.77388	5.99931	5.95807	9.69302	7.31123	6.76083	8.7885	6.12211	6.55504	6.41353	8.63925	8.81535	8.40762	7.00094	4.9899	5.11357	7.78139	6.13858	7.75117	4.6137				7.38659	5.95807	9.69302	7.97524	5.9372	8.7885	6.12211	6.67971	8.40762	6.38564	6.13858	7.75117		167.335	62.1669	827.734	251.644	61.2737	442.183	69.6528	102.516	339.582	83.6123
GSM505453	pcr_vs_rd: RD		GSM505453	9.58989	6.42779	6.81606	8.08106	9.11025	7.58055	9.59378	6.04216	7.78035	7.16463	10.2683	9.84523	8.98839	7.5438	5.72016	6.24713	7.78564	6.0032	8.49274	4.66325				8.00884	6.81606	8.08106	9.6893	6.91384	9.59378	6.04216	7.39945	8.98839	6.7529	6.0032	8.49274		257.573	112.678	270.795	825.6	120.579	772.71	65.8977	168.833	507.897	107.851
GSM505456	pcr_vs_rd: RD		GSM505456	9.60028	7.11266	5.67739	7.85367	7.81807	5.96164	9.1553	7.36105	7.34759	6.53256	9.01881	8.70587	8.54128	7.40353	4.92909	4.60602	8.7648	5.80876	7.39708	4.58896				8.35647	5.67739	7.85367	8.41844	5.28383	9.1553	7.36105	6.9157	8.54128	6.84695	5.80876	7.39708		327.754	51.1759	231.308	342.139	38.9576	570.192	164.399	120.735	372.548	115.116
GSM505457	pcr_vs_rd: RD		GSM505457	8.61922	5.56874	5.19284	8.78445	8.24382	5.96498	8.0796	6.221	6.2468	5.22084	9.47659	8.01251	8.41512	5.82399	5.06815	5.27587	8.54693	6.88769	7.42764	4.90723				7.09398	5.19284	8.78445	8.86021	5.62042	8.0796	6.221	6.04228	8.41512	6.80754	6.88769	7.42764		136.616	36.5764	440.943	464.716	49.1945	270.522	74.5947	65.9031	341.354	112.014
GSM505458	pcr_vs_rd: RD		GSM505458	9.47008	6.30658	7.0728	8.75503	9.22759	6.16598	9.74111	5.95	7.07713	6.25455	9.91759	9.06752	8.15374	6.87209	4.85742	5.47901	7.35305	6.28298	7.68384	4.76592				7.88833	7.0728	8.75503	9.57259	5.82249	9.74111	5.95	6.80744	8.15374	6.10523	6.28298	7.68384		236.932	134.625	432.044	761.441	56.5907	855.79	61.8198	112.007	284.786	68.8427
GSM505460	pcr_vs_rd: RD		GSM505460	9.34099	6.5209	6.01635	9.43654	8.82062	6.76181	9.47072	5.39493	7.20127	6.25626	9.56319	9.15729	8.84408	7.02157	4.79587	5.60395	8.30727	6.3601	7.67268	4.90704				7.93094	6.01635	9.43654	9.19191	6.18288	9.47072	5.39493	6.90869	8.84408	6.55157	6.3601	7.67268		244.035	64.7296	692.916	584.843	72.6496	709.531	42.0761	120.149	459.55	93.8035
GSM505461	pcr_vs_rd: RD		GSM505461	9.15834	5.92442	6.00432	8.3256	9.23021	5.94131	8.95687	6.68485	7.60009	6.38774	10.1864	8.10225	9.19909	6.85557	5.14009	4.92241	8.44336	5.7777	7.80622	4.72738				7.54138	6.00432	8.3256	9.70832	5.43186	8.95687	6.68485	6.73461	9.19909	6.79172	5.7777	7.80622		186.287	64.1921	320.816	836.558	43.167	496.919	102.882	106.492	587.763	110.793
GSM505464	pcr_vs_rd: RD		GSM505464	9.03253	6.29279	5.66668	7.67812	8.74623	6.03219	8.61622	5.95088	7.31117	6.60926	9.95864	9.76391	8.05657	6.95926	5.52862	4.65299	8.75849	6.38374	7.53399	4.43224				7.66266	5.66668	7.67812	9.35244	5.34259	8.61622	5.95088	7.01517	8.05657	7.14355	6.38374	7.53399		202.624	50.7974	204.807	653.678	40.577	392.412	61.8575	129.353	266.237	141.392
GSM505465	pcr_vs_rd: RD		GSM505465	9.04828	6.21552	5.8073	8.09338	9.44753	5.85747	8.98873	6.37119	7.64762	6.80206	10.4979	9.32001	8.57877	7.83302	4.78671	4.95843	8.30456	5.68909	7.42689	4.52899				7.6319	5.8073	8.09338	9.97274	5.40795	8.98873	6.37119	7.22634	8.57877	6.54564	5.68909	7.42689		198.35	55.9977	273.118	1004.83	42.4576	508.017	82.7787	149.743	382.354	93.4184
GSM505468	pcr_vs_rd: RD		GSM505468	8.53467	4.53316	6.24014	7.46409	8.94277	6.53324	7.67426	7.10546	7.36658	5.47889	9.59288	8.64297	8.38416	8.05732	5.69792	4.8642	7.60615	6.30124	7.05817	4.61788				6.53391	6.24014	7.46409	9.26783	5.69872	7.67426	7.10546	6.83273	8.38416	6.65204	6.30124	7.05817		92.6626	75.5908	176.569	616.444	51.9381	204.259	137.708	113.987	334.105	100.569
GSM505469	pcr_vs_rd: RD		GSM505469	8.95197	5.37804	5.54643	7.77392	8.55551	6.51569	8.73091	7.48112	6.60462	6.44214	9.48786	9.27959	8.53647	6.5439	5.99685	5.62142	8.69194	7.42184	7.78497	4.42465				7.16501	5.54643	7.77392	9.02168	6.06855	8.73091	7.48112	6.65898	8.53647	7.34439	7.42184	7.78497		143.51	46.7348	218.869	519.753	67.1145	424.88	178.666	101.054	371.308	162.511
GSM505471	pcr_vs_rd: RD		GSM505471	9.68803	6.93867	5.48729	8.05537	9.66451	5.6462	8.99129	5.39926	7.89385	7.11936	10.9077	9.68249	9.56073	7.57794	4.9074	4.39021	7.82008	5.86792	7.31816	4.76234				8.31335	5.48729	8.05537	10.2861	5.01821	8.99129	5.39926	7.40719	9.56073	6.36374	5.86792	7.31816		318.103	44.8579	266.016	1248.59	32.4064	508.917	42.2025	169.741	755.207	82.3525
GSM505472	pcr_vs_rd: RD		GSM505472	8.89127	5.42838	5.58445	9.16449	7.93317	6.48326	8.8282	6.57371	6.93637	6.45116	9.01903	8.81304	7.94489	7.18375	5.62471	5.33291	7.64018	5.9868	7.25146	4.50477				7.15983	5.58445	9.16449	8.4761	5.90809	8.8282	6.57371	6.77782	7.94489	6.63245	5.9868	7.25146		142.996	47.9828	573.835	356.09	60.0497	454.521	95.2544	109.73	246.406	99.2122
GSM505473	pcr_vs_rd: RD		GSM505473	9.6002	6.29334	6.45745	8.09998	7.77258	7.65399	9.49678	6.0302	7.54101	6.88128	8.67967	9.74876	8.73869	7.46593	5.00299	6.02467	7.90611	6.36173	8.0848	4.70222				7.94677	6.45745	8.09998	8.22613	6.83933	9.49678	6.0302	7.26784	8.73869	6.45455	6.36173	8.0848		246.727	87.8789	274.369	299.44	114.51	722.461	65.354	154.113	427.177	87.7028
GSM505474	pcr_vs_rd: RD		GSM505474	8.03475	4.70803	5.21552	7.21763	9.47487	5.71489	8.2736	6.47638	7.57136	6.76815	10.4131	9.1115	8.67423	7.12703	5.72254	4.62898	8.87845	6.14435	7.30118	4.75533				6.37139	5.21552	7.21763	9.944	5.17194	8.2736	6.47638	7.06667	8.67423	7.3005	6.14435	7.30118		82.7904	37.156	148.842	985.014	36.0503	309.459	89.0398	134.054	408.51	157.641
GSM505475	pcr_vs_rd: RD		GSM505475	9.69722	6.74371	6.2706	9.98128	10.1076	6.77168	8.99798	5.97309	7.74428	6.95466	10.8448	9.57707	9.17828	7.66878	5.19564	5.18089	7.78293	6.62988	8.05504	4.60519				8.22047	6.2706	9.98128	10.4762	5.97628	8.99798	5.97309	7.30999	9.17828	6.48928	6.62988	8.05504		298.268	77.2038	1010.8	1424.45	62.9565	511.282	62.8174	158.682	579.347	89.8399
GSM505476	pcr_vs_rd: RD		GSM505476	9.17462	5.30885	5.74294	8.46058	8.67509	6.6383	8.77803	5.87685	6.72682	5.33869	9.45037	8.32686	9.04466	6.48434	5.35964	5.31285	8.2922	5.9551	7.33519	4.93261				7.24173	5.74294	8.46058	9.06273	5.97558	8.77803	5.87685	6.36186	9.04466	6.82592	5.9551	7.33519		151.349	53.5547	352.281	534.754	62.9257	438.985	58.7637	82.2454	528.099	113.45
GSM505477	pcr_vs_rd: RD		GSM505477	9.28773	6.42206	5.79399	7.27119	8.60078	5.65405	8.95835	6.9665	7.12153	6.44433	10.134	8.97264	8.86478	7.13768	4.95229	4.93189	8.72831	5.81462	7.23841	4.6958				7.8549	5.79399	7.27119	9.36741	5.29297	8.95835	6.9665	6.8744	8.86478	6.8403	5.81462	7.23841		231.504	55.4838	154.471	660.496	39.2051	497.431	125.062	117.327	466.192	114.587
GSM505479	pcr_vs_rd: RD		GSM505479	9.55472	6.39554	5.80912	6.20216	10.2616	5.25028	9.14364	5.95484	7.32428	6.68396	11.2534	8.77985	9.1238	7.02323	5.18871	4.57179	8.19673	5.14858	7.47324	4.73461				7.97513	5.80912	6.20216	10.7575	4.91103	9.14364	5.95484	6.90919	9.1238	6.69272	5.14858	7.47324		251.625	56.0685	73.627	1731.14	30.0863	565.601	62.0278	120.191	557.875	103.445
GSM505480	pcr_vs_rd: RD		GSM505480	9.23644	6.21942	5.65232	6.87983	8.92455	6.60711	9.50411	5.87942	7.925	7.33323	9.60352	9.42031	9.0506	7.71722	5.62105	4.9522	9.03169	5.99206	7.173	4.42842				7.72793	5.65232	6.87983	9.26404	5.77966	9.50411	5.87942	7.36484	9.0506	7.32637	5.99206	7.173		212.001	50.2943	117.771	614.826	54.9351	726.145	58.8684	164.83	530.275	160.493
GSM505481	pcr_vs_rd: RD		GSM505481	9.4347	6.56121	5.6343	8.84802	9.17848	7.68833	9.40354	6.37426	7.62637	6.26067	9.62957	9.11453	8.77112	7.07088	5.14413	5.9439	8.78391	6.16477	6.96354	4.56047				7.99796	5.6343	8.84802	9.40402	6.81612	9.40354	6.37426	6.92658	8.77112	6.96402	6.16477	6.96354		255.638	49.6699	460.809	677.474	112.682	677.247	82.9549	121.649	436.889	124.847
GSM505482	pcr_vs_rd: RD		GSM505482	9.67353	7.09094	6.50944	7.79686	9.39404	5.54647	9.16175	6.27265	7.39607	7.2772	10.3054	9.1542	8.4754	7.45702	5.89282	4.72307	8.5053	6.19497	6.98804	4.40972				8.38223	6.50944	7.79686	9.84972	5.13477	9.16175	6.27265	7.13884	8.4754	7.19906	6.19497	6.98804		333.66	91.1039	222.376	922.701	35.1334	572.746	77.3138	140.931	355.917	146.938
GSM505483	pcr_vs_rd: RD		GSM505483	8.92892	5.92866	6.1964	8.09112	9.07166	6.18072	8.83303	5.79258	7.30504	6.90061	9.94052	8.93751	9.10305	7.18558	5.20493	5.16676	8.81589	5.84226	7.67876	4.90777				7.42879	6.1964	8.09112	9.50609	5.67374	8.83303	5.79258	7.0473	9.10305	7.01041	5.84226	7.67876		172.301	73.3334	272.69	727.139	51.0464	456.046	55.4295	132.266	549.91	128.927
GSM505484	pcr_vs_rd: RD		GSM505484	9.01475	6.20578	5.75782	7.42522	9.53269	5.41263	9.20013	6.14384	7.45076	6.73225	10.5486	9.17296	8.84263	7.18137	4.87982	4.57568	8.01349	5.88311	7.62366	4.3692				7.61026	5.75782	7.42522	10.0407	4.99415	9.20013	6.14384	6.98131	8.84263	6.44666	5.88311	7.62366		195.397	54.1098	171.875	1053.27	31.8706	588.188	70.7098	126.352	459.087	87.2242
GSM505485	pcr_vs_rd: RD		GSM505485	8.92485	5.83709	5.48276	7.66042	6.91267	5.9286	8.47739	7.01485	6.73172	5.5627	8.38739	8.05156	8.71584	6.80604	4.75141	4.74331	8.51992	5.49716	7.32905	4.43774				7.38097	5.48276	7.66042	7.65003	5.33596	8.47739	7.01485	6.31795	8.71584	6.63566	5.49716	7.32905		166.684	44.7173	202.31	200.857	40.3908	356.409	129.324	79.7798	420.465	99.4337
GSM505486	pcr_vs_rd: RD		GSM505486	8.75966	5.65637	5.4202	8.55539	9.21229	6.27725	8.62986	6.4564	6.98871	6.06455	10.2115	8.70525	8.88996	6.68946	5.56037	5.60468	7.86814	6.19931	7.82683	4.90644				7.20801	5.4202	8.55539	9.71188	5.94096	8.62986	6.4564	6.67088	8.88996	6.71426	6.19931	7.82683		147.852	42.8196	376.21	838.622	61.434	396.137	87.8152	101.891	474.4	105.001
GSM505487	pcr_vs_rd: RD		GSM505487	9.49526	6.29347	6.08957	7.80005	10.1446	6.07949	8.44921	6.10326	7.01124	6.07381	10.9966	8.83807	8.83941	6.9266	4.94674	5.10414	7.52845	5.39682	7.36386	4.98044				7.89436	6.08957	7.80005	10.5706	5.59181	8.44921	6.10326	6.76603	8.83941	6.2376	5.39682	7.36386		237.925	68.0992	222.868	1520.81	48.2284	349.514	68.7486	108.837	458.065	75.4578
GSM505488	pcr_vs_rd: RD		GSM505488	8.62404	5.83911	6.14456	7.68487	9.38009	6.2616	8.47449	6.38293	7.21442	6.71947	9.95065	9.78971	8.40867	8.23253	5.40699	4.57594	8.19913	5.33419	7.47202	4.67427				7.23157	6.14456	7.68487	9.66537	5.41877	8.47449	6.38293	7.32608	8.40867	6.80306	5.33419	7.47202		150.287	70.7454	205.768	812.021	42.7772	355.693	83.455	160.461	339.831	111.667
GSM505506	pcr_vs_rd: RD		GSM505506	8.88488	5.44831	6.14178	6.86327	7.42717	6.58803	8.3671	6.15055	7.40416	6.0049	8.87152	8.70711	8.11272	7.17273	5.78045	4.70774	8.37929	5.58098	7.37105	4.82495				7.1666	6.14178	6.86327	8.14934	5.64788	8.3671	6.15055	6.82277	8.11272	7.07987	5.58098	7.37105		143.668	70.6089	116.426	283.92	50.1398	330.177	71.0394	113.203	276.804	135.286
GSM505508	pcr_vs_rd: RD		GSM505508	8.52146	4.33462	6.4182	8.8903	10.3083	7.06484	9.75254	6.07784	7.07782	5.3202	10.6193	8.12458	7.74408	6.42333	5.92405	5.21694	6.77726	5.1541	7.46161	4.88692				6.42804	6.4182	8.8903	10.4638	6.14089	9.75254	6.07784	6.36657	7.74408	6.35066	5.1541	7.46161		86.1059	85.5207	474.513	1412.25	70.5655	862.594	67.548	82.5143	214.388	81.6089
GSM505509	pcr_vs_rd: RD		GSM505509	8.75447	5.42902	5.91348	8.02455	7.96596	6.21163	8.46991	6.23809	8.06922	6.52174	8.8942	8.76207	8.28869	7.76023	5.83422	4.70719	8.05399	5.39563	7.40434	4.98273				7.09175	5.91348	8.02455	8.43008	5.45941	8.46991	6.23809	7.2192	8.28869	6.9441	5.39563	7.40434		136.404	60.2748	260.394	344.912	43.9993	354.567	75.4834	149.003	312.712	123.136
GSM505510	pcr_vs_rd: RD		GSM505510	7.55794	4.27178	6.14448	9.63182	6.75672	6.8004	7.8009	5.89356	7.43821	6.13019	7.76458	8.5464	7.53856	7.10261	5.98128	4.91246	6.48581	6.44862	7.74443	4.79699				5.91486	6.14448	9.63182	7.26065	5.85643	7.8009	5.89356	6.80288	7.53856	6.23354	6.44862	7.74443		60.3324	70.7413	793.354	153.346	57.9377	223	59.4483	111.653	185.923	75.246
GSM505512	pcr_vs_rd: RD		GSM505512	8.93646	6.13398	6.25739	7.78817	7.98716	6.4389	8.29731	6.51292	7.15019	6.33242	9.32459	8.11924	9.0251	7.19283	5.98983	4.69262	7.73477	6.85473	7.26971	4.89185				7.53522	6.25739	7.78817	8.65588	5.56576	8.29731	6.51292	6.73731	9.0251	6.8623	6.85473	7.26971		185.493	76.5003	221.041	403.346	47.3653	314.586	91.3241	106.692	520.985	116.348
GSM505513	pcr_vs_rd: RD		GSM505513	8.69335	5.29377	6.60076	9.82814	10.0566	7.09381	8.76582	5.90756	7.08455	6.09524	10.9938	8.73424	8.94437	7.49979	5.2182	5.25814	8.0539	6.3458	7.91562	4.62604				6.99356	6.60076	9.82814	10.5252	6.17598	8.76582	5.90756	6.80797	8.94437	6.63605	6.3458	7.91562		127.43	97.0572	909.005	1473.68	72.3026	435.286	60.0279	112.048	492.633	99.4603
GSM505514	pcr_vs_rd: RD		GSM505514	9.44725	6.43744	6.20297	10.4407	9.91325	7.57103	9.12069	5.71068	6.82086	5.1532	10.867	8.61114	8.42988	6.87998	5.72437	5.28848	8.02504	6.67252	7.50953	4.61666				7.94235	6.20297	10.4407	10.3901	6.42975	9.12069	5.71068	6.41637	8.42988	6.8747	6.67252	7.50953		245.971	73.6684	1389.8	1341.97	86.2081	556.673	52.3703	85.4121	344.862	117.352
GSM505515	pcr_vs_rd: RD		GSM505515	8.36151	4.7415	5.78673	7.65182	9.25958	6.65147	8.19671	6.23625	7.88807	6.5425	10.4492	9.14013	8.26252	7.78145	5.84752	5.00226	7.5785	5.6298	7.75288	4.73856				6.55151	5.78673	7.65182	9.85438	5.82687	8.19671	6.23625	7.21814	8.26252	6.71301	5.6298	7.75288		93.7995	55.205	201.106	925.688	56.7626	293.397	75.3873	148.894	307.091	104.91
GSM505516	pcr_vs_rd: RD		GSM505516	9.01335	6.12388	7.0861	8.65791	9.66492	6.57811	9.30306	5.65391	7.58162	6.53569	10.2753	8.9146	8.23934	7.42952	5.65829	4.72493	8.46686	6.6502	7.13789	4.70087				7.56862	7.0861	8.65791	9.9701	5.65152	9.30306	5.65391	7.03246	8.23934	7.06257	6.6502	7.13789		189.837	135.872	403.916	1003	50.2662	631.684	50.3496	130.913	302.196	133.674
GSM505517	pcr_vs_rd: RD		GSM505517	8.30662	4.65331	6.31873	9.10859	8.98358	7.02409	8.93175	5.984	6.86453	5.31879	9.59427	7.74195	7.78924	6.56705	6.19073	5.15923	6.93206	6.13119	7.28678	5.21591				6.47997	6.31873	9.10859	9.28893	6.09166	8.93175	5.984	6.34165	7.78924	6.5614	6.13119	7.28678		89.2615	79.8226	552.026	625.526	68.198	488.341	63.294	81.1009	221.205	94.4447
GSM505518	pcr_vs_rd: RD		GSM505518	9.44801	6.71785	6.58874	8.58572	9.93473	6.75844	9.00898	5.77109	6.96964	6.01238	10.922	8.38149	8.65149	6.5884	5.69471	5.07316	7.67392	5.78017	7.39709	4.76714				8.08293	6.58874	8.58572	10.4284	5.9158	9.00898	5.77109	6.54381	8.65149	6.68431	5.78017	7.39709		271.147	96.2518	384.2	1378.02	60.3718	515.196	54.6099	93.3005	402.121	102.844
GSM505519	pcr_vs_rd: RD		GSM505519	8.50048	5.11722	6.15151	7.53994	8.09932	6.7431	8.80889	5.91268	7.43509	6.15117	9.3134	8.52899	8.97245	7.06303	5.60146	4.98952	7.83382	5.42505	7.42208	4.7779				6.80885	6.15151	7.53994	8.70636	5.86631	8.80889	5.91268	6.79124	8.97245	6.71764	5.42505	7.42208		112.116	71.087	186.101	417.71	58.3358	448.478	60.2413	110.756	502.316	105.247
GSM505520	pcr_vs_rd: RD		GSM505520	9.07329	4.49263	6.99119	8.68397	8.8615	6.79266	8.96121	6.30763	7.08198	6.02605	9.73867	9.49602	7.87802	6.37602	5.8542	4.62717	7.76291	5.54117	7.86087	5.07354				6.78296	6.99119	8.68397	9.30009	5.70991	8.96121	6.30763	6.81072	7.87802	6.80856	5.54117	7.86087		110.122	127.221	411.279	630.384	52.3426	498.417	79.2113	112.262	235.245	112.093
GSM505522	pcr_vs_rd: RD		GSM505522	8.19606	4.35923	6.51201	8.93023	9.48141	6.6566	8.2833	5.89404	6.74529	5.60981	10.5005	7.56819	7.9617	6.71302	6.13433	5.04279	6.91416	5.98044	7.47009	5.16789				6.27765	6.51201	8.93023	9.99095	5.84969	8.2833	5.89404	6.36084	7.9617	6.52425	5.98044	7.47009		77.5818	91.2663	487.83	1017.6	57.6678	311.546	59.4678	82.1871	249.294	92.0437
GSM505523	pcr_vs_rd: RD		GSM505523	8.36044	5.2685	6.28626	9.53856	8.2288	6.76405	8.21879	5.68672	7.1487	5.84725	9.12701	8.10957	7.68862	6.82187	5.75917	4.87057	7.0095	5.63569	7.18196	4.81998				6.81447	6.28626	9.53856	8.67791	5.81731	8.21879	5.68672	6.54948	7.68862	6.38433	5.63569	7.18196		112.553	78.0466	743.693	409.554	56.3879	297.922	51.5077	93.6674	206.303	83.5364
GSM505524	pcr_vs_rd: RD		GSM505524	9.43907	6.59478	6.06104	7.5153	8.73765	6.03402	9.5075	6.29826	6.42564	5.33053	9.65424	8.12801	8.76838	5.69757	5.50388	4.72111	7.7251	5.74703	7.37527	4.74025				8.01692	6.06104	7.5153	9.19594	5.37757	9.5075	6.29826	6.0644	8.76838	6.61449	5.74703	7.37527		259.02	66.7661	182.949	586.483	41.5727	727.851	78.6983	66.9216	436.059	97.9849
GSM505525	pcr_vs_rd: RD		GSM505525	8.78146	5.31138	6.75919	7.58751	7.73747	7.47148	8.25952	5.80965	7.71964	6.85013	8.70778	9.42343	7.63622	7.74601	6.00955	5.27151	6.65889	5.89231	7.8091	4.9389				7.04642	6.75919	7.58751	8.22263	6.37149	8.25952	5.80965	7.33562	7.63622	6.33422	5.89231	7.8091		132.186	108.322	192.34	298.715	82.7963	306.452	56.0891	161.526	198.944	80.6843
GSM505526	pcr_vs_rd: RD		GSM505526	9.50935	6.18798	5.93837	8.25111	9.90279	7.37235	9.69118	5.95855	7.28077	5.9162	10.8032	8.60381	9.89045	6.87158	5.3156	5.5214	8.45262	6.1977	7.2879	4.82835				7.84866	5.93837	8.25111	10.353	6.44687	9.69118	5.95855	6.70014	9.89045	6.88411	6.1977	7.2879		230.506	61.3235	304.672	1307.87	87.2374	826.676	62.1876	103.979	949.119	118.12
GSM505527	pcr_vs_rd: RD		GSM505527	8.99484	5.08597	6.55647	8.11415	9.80164	7.43506	9.02586	6.05819	6.73099	5.65568	10.8728	8.21218	8.70411	6.72794	5.93181	5.25843	7.6156	5.76004	7.50962	4.99924				7.04041	6.55647	8.11415	10.3372	6.34674	9.02586	6.05819	6.46521	8.70411	6.77371	5.76004	7.50962		131.636	94.1224	277.078	1293.64	81.388	521.259	66.6341	88.3529	417.061	109.418
[truncated: 1,327 more rows]
[truncated: 4 more columns]

## Sheet: Res genes no endocrine pt 
Gene expressiojn values from microarray																												Average gene expression for multiple probes															Unlogged gene expression
[truncated: 886 more rows]
[truncated: 8 more columns]

[truncated: 1 more sheets: Sen genes no endocrine]
